# Supplementary material for: Opposite functions of GSN and OAS2 on colorectal cancer metastasis, mediating perineural and lymphovascular invasion, respectively
Source: PLoS One. 2018 Aug 27;13(8):e0202856. doi: 10.1371/journal.pone.0202856 (PMC6110496; doi:10.1371/journal.pone.0202856)
Supplement: S2 Table — (XLSX) [file pone.0202856.s006.xlsx]

## Sheet: Table S2. A total of 963 genes 
Table S2. A total of 963 genes differentially expressed between patients with and without systemic recurrence.
							AMC.NO	AMC-10	AMC-11	AMC-12	AMC-13	AMC-16	AMC-17	AMC-18	AMC-19	AMC-2	AMC-20	AMC-21	AMC-22	AMC-23	AMC-24	AMC-3	AMC-5	AMC-6	AMC-7	AMC-8	AMC-9	AMC-R1	AMC-R100	AMC-R101	AMC-R102	AMC-R103	AMC-R104	AMC-R109	AMC-R110	AMC-R111	AMC-R112	AMC-R113	AMC-R114	AMC-R116	AMC-R117	AMC-R12	AMC-R120	AMC-R121	AMC-R122	AMC-R123	AMC-R124	AMC-R125	AMC-R126
							SR.12	2	2	2	2	2	2	2	2	2	2	2	2	2	2	2	2	2	2	2	2	1	1	1	1	1	2	1	1	1	1	1	1	1	1	1	1	1	2	1	1	1	1
							TPM_log2
genes	logFC	logCPM	PValue	FDR	bonf.pValues	symbol	annotation_all	AMC-10.quant.tsv	AMC-11.quant.tsv	AMC-12.quant.tsv	AMC-13.quant.tsv	AMC-16.quant.tsv	AMC-17.quant.tsv	AMC-18.quant.tsv	AMC-19.quant.tsv	AMC-20.quant.tsv	AMC-21.quant.tsv	AMC-22.quant.tsv	AMC-23.quant.tsv	AMC-24.quant.tsv	AMC-2.quant.tsv	AMC-3.quant.tsv	AMC-5.quant.tsv	AMC-6.quant.tsv	AMC-7.quant.tsv	AMC-8.quant.tsv	AMC-9.quant.tsv	AMC-R100.quant.tsv	AMC-R101.quant.tsv	AMC-R102.quant.tsv	AMC-R103.quant.tsv	AMC-R104.quant.tsv	AMC-R109.quant.tsv	AMC-R110.quant.tsv	AMC-R111.quant.tsv	AMC-R112.quant.tsv	AMC-R113.quant.tsv	AMC-R114.quant.tsv	AMC-R116.quant.tsv	AMC-R117.quant.tsv	AMC-R120.quant.tsv	AMC-R121.quant.tsv	AMC-R122.quant.tsv	AMC-R123.quant.tsv	AMC-R124.quant.tsv	AMC-R125.quant.tsv	AMC-R126.quant.tsv	AMC-R127.quant.tsv	AMC-R128.quant.tsv
gi|1000232035|ref|NM_001320421.1|	2.79053	-2.08984	0.000228655	0.00858246	12.8349	TTC7B	>gi|1000232035|ref|NM_001320421.1| Homo sapiens tetratricopeptide repeat domain 7B (TTC7B), transcript variant 2, mRNA	0	0.2414	0	0.1435	0	0.4369	0	0	0.5048	0.6213	0	0	0.1022	0	0	0	0	0	0	0.5718	0	0	0	0	0	0	0	0	0	0	0.0224	0	0	0	0	0	0	0	0	0	0.1986	0.0063
gi|1001624520|ref|NM_001320569.1|	3.92002	-1.1678	3.02706e-06	0.000320569	0.169915	CCDC130	>gi|1001624520|ref|NM_001320569.1| Homo sapiens coiled-coil domain containing 130 (CCDC130), transcript variant 8, mRNA	0	0.014	0	0	0	0	0	0.2619	0.2172	0.1543	0	0	0	0	0	0	0.1143	0.1942	0	0	0	0	0	0.4575	0	0.4588	0	0	0	0	0	0	0	0	0.2762	0	0	0	0	0.176	0	0
gi|1001624608|ref|NR_135296.1|	3.34518	-0.677942	0.000807979	0.0212022	45.3535	DDX19A	>gi|1001624608|ref|NR_135296.1| Homo sapiens DEAD-box helicase 19A (DDX19A), transcript variant 6, non-coding RNA	0	0	0	0.0104	0.0105	0	0.0113	0	0	0	0	0	0	0	0	0	0	0	0	0.5642	0	0	0	0	0	0	0	0	0	0	0.429	0	0	0	0	0	0	0	0	0	0.2705	0.3778
gi|1001624612|ref|NR_135291.1|	-2.25326	2.2215	1.05927e-06	0.00013344	0.0594589	PRAMENP	>gi|1001624612|ref|NR_135291.1| Homo sapiens PRAME N-terminal-like, pseudogene (PRAMENP), non-coding RNA	0.2952	0.5019	0.035	0.3076	0.0877	0.5332	0.1515	1.1694	0.058	0.0153	0.1901	0.3474	0.166	0.0116	0.2108	0.8656	0.1203	0.0214	0.2955	0.034	0	0.0756	4.4077	0.4385	0.0555	0.1326	1.3914	0	0.3831	0.4196	1.2834	0.8572	3.253	0.084	4.6637	0.244	1.324	0.4884	0.5917	0.2371	0.7669	0.1757
gi|1002095799|ref|NM_001320597.1|	2.43207	4.24258	3.51159e-10	1.88007e-07	1.97113e-05	DDX5	>gi|1002095799|ref|NM_001320597.1| Homo sapiens DEAD-box helicase 5 (DDX5), transcript variant 4, mRNA	1.5182	0.9633	0.7806	1.1528	1.1734	1.5192	0.1826	1.0218	1.023	1.5545	0.7833	1.4937	0.5938	0.6437	0.8612	1.4807	0.6875	1.3037	2.5528	1.8375	0.9855	0.9506	0.5122	1.0707	0.4955	1.8739	0.5994	3.5524	4.0745	0.8618	2.2668	0.7947	3.0857	0.6686	1.4799	0.4498	1.1918	0.6464	1.2435	0.4564	0.9915	0.9491
gi|1002132907|ref|NR_135304.1|	1.55584	1.74983	3.37366e-07	5.35176e-05	0.018937	BOLA2	>gi|1002132907|ref|NR_135304.1| Homo sapiens bolA family member 2 (BOLA2), transcript variant 3, non-coding RNA	3.4064	2.0617	2.548	2.3591	2.3846	2.185	0	2.7535	2.4019	2.2835	2.4419	0	1.1404	2.5749	2.3226	2.7002	2.766	3.5879	4.6515	2.1004	1.7611	3.1762	3.0963	3.397	2.8473	4.8473	3.6765	5.2337	5.9725	3.5215	2.8757	3.7009	3.5862	3.8484	2.1195	3.3854	2.8873	3.6329	3.4354	4.6273	3.6384	2.2133
gi|1002341744|ref|NM_001320650.1|	1.18576	0.825728	8.98797e-06	0.000763146	0.504513	U2AF1L5	>gi|1002341744|ref|NM_001320650.1| Homo sapiens U2 small nuclear RNA auxiliary factor 1-like 5 (U2AF1L5), transcript variant 3, mRNA	0.6048	0.7895	0.9548	1.0033	2.0633	0.9831	1.4047	1.3348	0.9802	1.0194	1.2066	1.4506	1.7312	0.7821	0.9916	1.3189	0.8259	1.3067	1.7243	0.5311	1.2945	1.5915	0.3818	1.4327	1.2953	1.5697	1.1864	2.5002	2.4128	0.7098	1.5483	0.6158	1.114	1.4624	1.4747	1.1988	0.9386	1.0539	1.3721	0.9326	0.9877	1.2139
gi|1002341815|ref|NM_001320641.1|	3.86779	-2.30183	1.90334e-07	3.335e-05	0.0106838	BIN1	>gi|1002341815|ref|NM_001320641.1| Homo sapiens bridging integrator 1 (BIN1), transcript variant 12, mRNA	0	0.018	0.7219	0	0.6146	0.0586	0	0.9111	0	0.0051	0.0246	0.0179	0.0208	1.3581	0.003	0.086	0	0	0.1431	0	0	0	0	0	0	0	0	0	0	0	0	0	0	0	0	0	0	0	0	0.1106	0	0
gi|1002623407|ref|NM_001320704.1|	3.10529	1.52956	0.000135255	0.00592636	7.59211	TTC3	>gi|1002623407|ref|NM_001320704.1| Homo sapiens tetratricopeptide repeat domain 3 (TTC3), transcript variant 4, mRNA	1.5048	2.0941	1.3606	0.8809	1.4374	1.3773	0.7476	2.0296	1.46	1.8205	1.144	0.2023	2.474	1.0895	1.1224	0.7549	0.0016	1.3703	2.1654	1.728	0.0304	0	0	0	0	0	0.409	0	0	0	0	0	0	0	0.4603	0	0	0	0	0.3005	0.4074	0.3488
gi|1003701457|ref|NM_001320860.1|	1.81685	-0.31485	0.000566685	0.0165681	31.8092	IAH1	>gi|1003701457|ref|NM_001320860.1| Homo sapiens isoamyl acetate-hydrolyzing esterase 1 homolog (IAH1), transcript variant 4, mRNA	0	0	0.5978	0	0	0.9997	0	0.1258	0.7336	0.2542	0	0.4653	0	0.4168	0.4552	0	0.2852	0.5312	0.3546	1.0209	0	0.9513	0	0	0	1.0497	0	1.5348	1.7117	1.0069	0	1.1999	0.9688	0.2756	0	0	0.4573	0.2689	0	0.6947	0.1717	0.2291
gi|1003701578|ref|NM_001320886.1|	4.56705	-0.162507	3.54804e-06	0.000367661	0.199158	ATP5C1	>gi|1003701578|ref|NM_001320886.1| Homo sapiens ATP synthase, H+ transporting, mitochondrial F1 complex, gamma polypeptide 1 (ATP5C1), transcript variant 3, mRNA	0	0.2554	0	0	0	0	0	0	0	0.6893	0	0.4658	0	0	0	0	0	0.721	0	0	0.9475	0	0	0	0	0	0	0.0646	0	0	0	0	0	0	0.7654	0	0	0	0	0	0	0.5998
gi|1005261137|ref|NM_001321005.1|	2.42871	1.1261	0.000802308	0.0211108	45.0351	MTIF2	>gi|1005261137|ref|NM_001321005.1| Homo sapiens mitochondrial translational initiation factor 2 (MTIF2), transcript variant 7, mRNA	0	0.0738	0.5563	0.0112	0	0	0	0	1.1161	0.4626	0.7056	0.0055	0	0.0021	0	0	0	0	0.5728	0	0.5558	0	1.277	1.3149	0.1078	0.2079	0	0	2.3792	0	1.2532	0	0.9799	0	0.0063	1.2453	0	0	0	0.607	0	0.6992
gi|1005261147|ref|NM_013309.5|	2.9818	0.507497	0.000256512	0.00934597	14.3985	SLC30A4	>gi|1005261147|ref|NM_013309.5| Homo sapiens solute carrier family 30 member 4 (SLC30A4), transcript variant 1, mRNA	1.0696	1.0042	0.6777	1.4927	0.8654	1.8256	0.0207	0.9713	0.6181	1.2006	1.1849	0.4751	0.1967	0.0008	0.4541	0.1024	0.5213	0.0067	1.3262	1.457	0.2952	0	0	0	0	0	0	0	0	0.0067	0	0	0	0	0	0.5965	0	0	0	0.9451	0	0.0447
gi|1005261209|ref|NM_001321012.1|	1.32784	2.71456	0.000342807	0.0115569	19.2424	CTBP2	>gi|1005261209|ref|NM_001321012.1| Homo sapiens C-terminal binding protein 2 (CTBP2), transcript variant 6, mRNA	0.805	0.9906	1.0784	0.9235	1.2774	1.5447	1.0963	1.1074	1.5253	0	0.689	1.1249	0.73	0.7477	1.3023	0.9484	1.2987	1.3769	1.2184	0.9858	1.0229	0.6398	1.3997	0	0.8848	1.017	0.7648	2.1234	0.1931	0.4208	0	0.7466	1.4281	2.1188	0.9159	0.9843	0.3949	1.3835	1.2	1.4407	0	0.6624
gi|1005261255|ref|NM_001321053.1|	1.33254	0.279871	0.000124586	0.00557138	6.99324	SRGN	>gi|1005261255|ref|NM_001321053.1| Homo sapiens serglycin (SRGN), transcript variant 3, mRNA	0.5719	1.2532	1.7595	1.5464	2.0961	1.4053	0.294	1.4685	1.0016	0.9938	1.306	1.0912	1.2866	0.808	1.0894	2.3037	1.8785	1.368	1.1692	1.3318	0	0.3241	0.4235	0	0.3786	1.007	0	0	0.8769	0.4997	0.9012	0	0.7487	0.6687	1.0758	0.4108	1.19	0.2681	0.3694	0.6641	0	0
gi|1005261275|ref|NR_135507.1|	2.79422	-1.26966	9.58756e-06	0.000794798	0.538169	SNRPA1	>gi|1005261275|ref|NR_135507.1| Homo sapiens small nuclear ribonucleoprotein polypeptide A' (SNRPA1), transcript variant 3, non-coding RNA	0.2662	0	0.1953	0.2153	0	0	0	0	0	0.1926	0.3949	0	0.2879	0.108	0	0.2351	0	0	0	0	0.591	0.3665	0	0	0.3373	0	0.3171	0	1.4351	0	0	0	1.5056	0	0	0.4244	0.2071	0	0	0.1965	0.1572	0
gi|1006455607|ref|NM_018488.3|	1.68243	-1.17426	0.000811629	0.0212613	45.5584	TBX4	>gi|1006455607|ref|NM_018488.3| Homo sapiens T-box 4 (TBX4), transcript variant 2, mRNA	0.0188	0	0.0069	0	0.1344	0.0709	0.0339	0.0142	0	0.0923	0.329	0.008	0.2327	0.6303	0	0	0.0658	0.0464	0.036	0.0124	0	0	0.2231	0.135	0	0	0.0586	0	0	0	0	0	0.1406	0	0	0	0.0109	0.0122	0	0.0158	0.0948	0.087
gi|1007354567|ref|NM_001321062.1|	3.86279	0.124704	7.86704e-13	1.40136e-09	4.41592e-08	SIRT6	>gi|1007354567|ref|NM_001321062.1| Homo sapiens sirtuin 6 (SIRT6), transcript variant 7, mRNA	0.0549	0.0566	0.114	0.1602	0	0.6282	0.489	0.0366	0	0	0.1962	0.2091	0.1235	0	0	0	0.1794	0.3028	0.1787	0	0.212	0.4161	0	0.3375	0.4481	0.4172	0	0.5592	0	0.1546	0	0	0	0.1655	0	0.1978	0.2423	0	0	0.4253	0.1588	0.0161
gi|1007357215|ref|NM_001165977.2|	2.38564	-0.0155057	0.000762886	0.0203796	42.8223	PROM2	>gi|1007357215|ref|NM_001165977.2| Homo sapiens prominin 2 (PROM2), transcript variant 2, mRNA	2.6318	2.0752	0.1896	0	0.2285	1.6749	0.3102	1.9968	0.8991	0.856	1.5795	1.5712	0.047	0.2678	0.3121	1.6501	0.1372	0.696	3.0413	0	0	0	0	0	0	0	0	0	0	0.2915	0	0.2612	0	1.5391	0	0	0.3017	0.002	0.062	0.7569	0	0
gi|1007360503|ref|NM_001321084.1|	3.17266	-0.786372	0.000550825	0.0162458	30.9189	HACE1	>gi|1007360503|ref|NM_001321084.1| Homo sapiens HECT domain and ankyrin repeat containing E3 ubiquitin protein ligase 1 (HACE1), transcript variant 5, mRNA	0	0	0	0	0	0	0	0	0	0	0	0	0	0	0	0	0	0	0	0	0	0.0097	0	0	0	0.0533	0	0.298	0	0	0	0	0	0	0.0144	0	0	0	0	0	0	0
gi|1007375180|ref|NM_001321157.1|	3.97469	-1.60306	7.06007e-05	0.00372301	3.96296	METTL8	>gi|1007375180|ref|NM_001321157.1| Homo sapiens methyltransferase like 8 (METTL8), transcript variant 5, mRNA	0	0.0016	0	0	0	0	0	0.0092	0	0	0	0	0	0	0	0	0	0	0	0	0	0	0	0	0	0	0	0	0	0	0	0	0	0	0	0	0	0	0	0	0	0
gi|1007382855|ref|NM_001321142.1|	4.89085	1.07538	4.39207e-05	0.00263187	2.46536	CIDEC	>gi|1007382855|ref|NM_001321142.1| Homo sapiens cell death inducing DFFA like effector c (CIDEC), transcript variant 5, mRNA	0	0	0	0	0	0.4429	0	0	0	0	0	0.1277	0	0	0	0	0	0	0	2.4514	0	0	0	0	0	0	0	0	3.0228	0	0	0	0	0	0	0	0	0	0	0	0	0
gi|1007383417|ref|NM_001321144.1|	3.69812	-1.23984	8.01929e-06	0.000706714	0.450139	QCIDEC	>gi|1007383417|ref|NM_001321144.1| Homo sapiens cell death inducing DFFA like effector c (CIDEC), transcript variant 7, mRNA	0	0	0	0.0422	0	0	0	0	0	0	0	0	0	0	0	0	0	0	0	0	0	0.2746	0	0	0	0	0	0	1.2043	0	0.1237	0	0	0	0	0	0	0	0	0	0	0
gi|1007384329|ref|NM_001321150.1|	2.37828	-0.510805	7.80889e-06	0.000698694	0.438329	USF2	>gi|1007384329|ref|NM_001321150.1| Homo sapiens upstream transcription factor 2, c-fos interacting (USF2), transcript variant 3, mRNA	0.3283	0	0	0	0.292	0	0	0	0.4273	0	0.5462	0.3306	0.4368	0.0957	0.3594	0.2731	0.1904	0	0	0	0	0	0.2954	0.4342	0.4983	0.4244	0.1962	0	0	0.2151	0	0.4968	1.082	0.5433	0.2422	0.2527	0.3231	0	0	0.3894	0.7499	0.1357
gi|1007904919|ref|NR_135605.1|	2.802	-0.772774	0.000571525	0.0166273	32.0808	MBOAT2	>gi|1007904919|ref|NR_135605.1| Homo sapiens membrane bound O-acyltransferase domain containing 2 (MBOAT2), transcript variant 12, non-coding RNA	0	0	0	0.0275	0	0.0824	0	0.0039	0	0	0	0.0075	0.0047	0	0	0	0	0	0	0	0	0	0	0	0.0993	0.0682	0	0	0.1459	0	0	0.0204	0.1201	0	0	0.3924	0	0	0	0	0	0
gi|1008909403|ref|NM_001321370.1|	2.68985	-0.303111	8.31655e-07	0.00011093	0.0466825	CD99	>gi|1008909403|ref|NM_001321370.1| Homo sapiens CD99 molecule (CD99), transcript variant 7, mRNA	0.667	0	0	0.3304	0.4348	0.7033	1.1074	0.4928	0	0.2776	0.406	0	0	0.7178	0.2319	0	0	0.6141	1.0393	0.6461	0	0	0.2743	0.3878	0.7311	0.3902	0.1745	0	1.4585	0	0.4369	0.4846	0	0.2258	0	0	0	0	0.2116	0.2318	0.0675	0.0504
gi|1009287456|ref|NM_001321441.1|	1.34962	2.9782	1.92106e-06	0.000218445	0.107833	AHSA1	>gi|1009287456|ref|NM_001321441.1| Homo sapiens activator of Hsp90 ATPase activity 1 (AHSA1), transcript variant 2, mRNA	2.1892	1.8664	1.4189	1.1802	1.5569	0.7401	0.9585	1.2972	1.3176	1.5932	1.6	1.3041	1.1917	2.2334	2.8341	1.84	1.6189	2.211	2.0799	1.187	1.1008	1.9589	2.0469	1.159	1.3151	1.6432	1.4502	3.9848	4.8444	1.6687	1.587	2.0326	3.2054	1.3426	2.6005	1.3258	1.5314	2.1173	2.2479	1.4658	1.2718	0.7208
gi|1009287654|ref|NM_001321506.1|	2.9134	1.4539	4.77281e-05	0.00275835	2.67907	Q1091016	>gi|1009287654|ref|NM_001321506.1| Homo sapiens septin 10 (SEPT10), transcript variant 12, mRNA	0.013	0.0002	0.1582	0	0	0.0599	0.2813	0.0007	0.0754	0	0	0.006	0	0	0.016	0	0.004	0.1419	0.0151	0.5138	0.3796	0	0	0	0.2725	0.2572	0	2.7348	0.0822	0.0929	0.0163	0	0.0396	0.6248	0.0365	0.8976	0.0158	0.0174	0.0106	0.5669	0	0.2434
gi|1009287662|ref|NM_001321510.1|	2.09959	-0.0497935	0.000163898	0.00683021	9.19993	Q2091016	>gi|1009287662|ref|NM_001321510.1| Homo sapiens septin 10 (SEPT10), transcript variant 16, mRNA	0	0.0008	0.1446	0	0	0	0	0.0776	0.0815	0.853	0	0.0032	0	0	0.0421	0	0.1627	0.134	0	0.2912	0	0	0	0.1858	0.773	0.4703	0	0.7803	1.3969	0	0	0.37	0	0.1742	0.048	0.7373	0.1038	0.0451	0.1123	0.2914	0.236	0.4515
gi|1010236545|ref|NR_135695.1|	-1.04721	6.58927	0.000887699	0.0225573	49.8283	LOC102724760	>gi|1010236545|ref|NR_135695.1| Homo sapiens immunoglobulin heavy variable 1/OR15-1 pseudogene (LOC102724760), non-coding RNA	7.5422	7.5353	5.7864	6.7925	7.2198	8.7618	5.1172	8.6767	6.6722	5.947	9.2374	9.5556	9.4553	5.6447	5.2808	9.4808	8.0985	6.0487	7.3313	6.2534	2.2544	5.2467	9.4808	9.5179	4.4226	2.2053	8.8548	3.4159	7.8938	9.0397	8.899	8.779	8.3663	3.278	10.9505	6.1166	11.165	9.5933	7.4786	4.817	8.661	10.1113
gi|1010812416|ref|NR_135694.1|	-1.04721	6.58927	0.000887709	0.0225573	49.8289	IGHV1OR15_1	>gi|1010812416|ref|NR_135694.1| Homo sapiens immunoglobulin heavy variable 1/OR15-1 (non-functional) (IGHV1OR15-1), non-coding RNA	7.5422	7.5353	5.7864	6.7925	7.2198	8.7618	5.1172	8.6767	6.6722	5.947	9.2374	9.5556	9.4553	5.6447	5.2808	9.4808	8.0985	6.0487	7.3313	6.2534	2.2544	5.2467	9.4808	9.5179	4.4226	2.2053	8.8548	3.4159	7.8938	9.0397	8.899	8.779	8.3663	3.278	10.9505	6.1166	11.165	9.5933	7.4786	4.817	8.661	10.1113
gi|1012282555|ref|NM_001321705.1|	1.56351	0.321778	1.05053e-06	0.000132774	0.0589686	RPS9	>gi|1012282555|ref|NM_001321705.1| Homo sapiens ribosomal protein S9 (RPS9), transcript variant 5, mRNA	4.3264	2.0615	2.1612	1.7399	2.2791	1.9373	1.9415	1.9365	2.4303	2.372	2.9587	2.7767	3.2971	3.9017	4.2155	4.5168	4.2823	4.4545	4.3754	3.9401	0	0.2468	1.8381	0	0	0	0.6582	0.7945	0.4324	0.6564	1.1231	0	0.621	1.143	1.5346	1.0784	0.3775	2.4155	0.9353	0.6651	0.4915	2.1819
gi|1012443588|ref|NM_001321845.1|	5.34768	-0.052409	4.6601e-08	1.02855e-05	0.00261581	COMMD4	>gi|1012443588|ref|NM_001321845.1| Homo sapiens COMM domain containing 4 (COMMD4), transcript variant 8, mRNA	0.3276	0	0	0.3238	0.47	0	0	0	0	0.4339	0.2601	0	0.2182	0.0909	0	0.2456	0	0	0	0	0	0.3996	0	0	0	0	0	0	0	0	0	0	0	0	0	0	0	0	0	0	0	0.1105
gi|1012443664|ref|NM_001321822.1|	-4.26654	-2.43041	2.02047e-05	0.00143435	1.13413	CBLB	>gi|1012443664|ref|NM_001321822.1| Homo sapiens Cbl proto-oncogene B (CBLB), transcript variant 21, mRNA	0.0003	0	0	0	0.0078	0	0	0	0	0	0	0	0	0	0	0	0	0	0.0056	0	0	0	0	0	0	0	0	0	0	0	0	0	0	0	0	0	0	0	0	0	0	0
gi|1012443716|ref|NM_001009993.3|	1.21364	5.08037	6.62142e-05	0.00356611	3.71674	FAM168B	>gi|1012443716|ref|NM_001009993.3| Homo sapiens family with sequence similarity 168 member B (FAM168B), transcript variant 1, mRNA	4.2141	4.7415	4.5238	4.2607	4.1704	4.4475	4.0631	4.4684	4.8533	4.362	4.4653	4.6588	4.1579	4.0965	4.7843	3.6517	4.6038	4.1554	4.5903	4.3806	3.8216	0.7667	1.4336	1.3983	1.997	1.3078	2.9995	0.4997	0	2.3801	0.919	1.8357	0.7305	2.7793	0.9883	3.6503	2.4117	0.8997	1.7794	3.3696	2.3799	2.75
gi|1012443736|ref|NM_006588.3|	2.93932	0.438204	2.53268e-05	0.00168038	1.42165	SULT1C4	>gi|1012443736|ref|NM_006588.3| Homo sapiens sulfotransferase family 1C member 4 (SULT1C4), transcript variant 1, mRNA	0.2458	0	0	0.1883	0	0.3662	0	0.2334	0	0.1729	0.3598	0	0	0.0567	0.0442	0.1141	0.0963	0	0.1343	0.3778	0.1661	0	0	0	0.0459	0	0	0	0	0.1417	0	0	0	0	0	0.1577	0.4	0.2769	0.1958	0	0.1467	0
gi|1012443737|ref|NM_001321770.1|	2.65546	1.08118	7.36904e-09	2.34762e-06	0.000413639	QSULT1C4	>gi|1012443737|ref|NM_001321770.1| Homo sapiens sulfotransferase family 1C member 4 (SULT1C4), transcript variant 2, mRNA	0.2857	0.2269	0.6329	0.1383	0.4012	0.3836	0.4333	0.1402	0.4506	0.14	0.1666	0.7042	0.2334	0.2067	0.4152	0.4897	0.0539	0.2367	0.293	2.2111	0.247	0.2886	0.2204	0.5762	0	0	0.3175	0	0.8287	0	0	0.3883	0	0.0418	0	0	0	0.6931	0.2669	0	0.0408	0.2192
gi|1015190664|ref|NM_001322033.1|	5.51692	-2.00798	7.3354e-09	2.34762e-06	0.00041175	ACTN4	>gi|1015190664|ref|NM_001322033.1| Homo sapiens actinin alpha 4 (ACTN4), transcript variant 2, mRNA	0	0	0	0	0	0	0	0	0	0	0	0	0	0	0	0	0	0	0	0	0	0	0	0	0	0	0	0	0.0369	0	0	0	0	0	0	0	0	0	0	0	0	0
gi|1015205507|ref|NM_001322048.1|	3.70223	-0.0903249	9.19157e-05	0.00445681	5.15941	FASTKD1	>gi|1015205507|ref|NM_001322048.1| Homo sapiens FAST kinase domains 1 (FASTKD1), transcript variant 5, mRNA	0.0193	0	0	0	0	0	0.0128	0	0	0	0	0	0.3736	0	0	0.1599	0	0	0	0	0	0	0	0	0	0	0	0	0	0.2069	0	0	0	0.0928	0	0.1883	0	0	0	0.2474	0	0
gi|1015576858|ref|NM_001322094.1|	4.17512	0.133388	0.000281529	0.00999569	15.8028	CNOT7	>gi|1015576858|ref|NM_001322094.1| Homo sapiens CCR4-NOT transcription complex subunit 7 (CNOT7), transcript variant 10, mRNA	0.0359	0	0	0	0.2226	0	0	0	0	0	0	0	0	0	0	0	0	0	0	0	0	0	0	0	0	0.5505	0	0	0	0	0	0	0	0	0	0	0	0	0	0	0	0.1003
gi|1015576872|ref|NM_004975.3|	1.4438	-0.199265	0.000498436	0.0151408	27.9782	KCNB1	>gi|1015576872|ref|NM_004975.3| Homo sapiens potassium voltage-gated channel subfamily B member 1 (KCNB1), mRNA	0.0022	0.0007	0.0475	0.0545	0.0393	0.5371	0.033	0.1518	0.0246	0.0255	0.0511	0.1684	0.0164	0.0084	0.0175	0.0478	0.0072	0.0093	0.034	0.9054	0.0598	0.059	0.0281	0.1555	0	0	0.0206	0	0.2584	0.0187	0.0741	0	0	0.0283	0.0247	0.0771	0.0367	0.0088	0.0087	0.0056	0.0046	0.001
gi|1015576905|ref|NR_136185.1|	2.13874	-2.20237	0.000478737	0.0147263	26.8725	LOC105374297	>gi|1015576905|ref|NR_136185.1| Homo sapiens uncharacterized LOC105374297 (LOC105374297), transcript variant 1, long non-coding RNA	0.248	0.6133	0	0	1.9652	0	1.017	0.0144	0.9283	1.3407	0.3855	0.0469	0.5606	1.3458	1.0521	1.2883	1.5899	0.6454	0	0	0	0	0	0	0	0	0	0	0	0.505	1.1905	0	0	0	0	0.7677	0	0	0	0	0	0
gi|1016087969|ref|NR_136242.1|	2.02418	0.86577	1.18523e-06	0.000146907	0.0665293	TMEM167B	>gi|1016087969|ref|NR_136242.1| Homo sapiens transmembrane protein 167B (TMEM167B), transcript variant 3, non-coding RNA	1.5859	1.843	1.161	0.9912	1.8519	2.0574	1.2711	2.4487	1.9595	1.4355	0.7732	1.3412	1.7746	1.9409	1.9238	1.7358	1.9098	2.1813	2.5726	1.9435	0.3974	0	0	0	0.4225	0	0	0.5193	1.0027	0.2198	0.5054	0.4706	0.3603	0.3445	0.1714	0.1969	0	0.1219	0.4367	0.2539	0.0673	0.4713
gi|1016149548|ref|NM_001322280.1|	6.34781	0.952648	2.37492e-08	6.10323e-06	0.00133309	DHRS7	>gi|1016149548|ref|NM_001322280.1| Homo sapiens dehydrogenase/reductase 7 (DHRS7), transcript variant 2, mRNA	0	0.0033	0	0	0	0	0	0.0207	0	0	0	0	0	0	0	0.1651	0	0.1209	0	0	0	0	0	0	0	0	0	0.6221	0.0636	0	0	0	0	0.2583	0	0	0	0	0	0.0266	0	0
gi|1016470447|ref|NM_001322324.1|	2.903	-1.62083	0.000374405	0.012283	21.0161	RALGPS1	>gi|1016470447|ref|NM_001322324.1| Homo sapiens Ral GEF with PH domain and SH3 binding motif 1 (RALGPS1), transcript variant 9, mRNA	0.0007	0	0	0.0026	0.0088	0	0	0.0014	0.0885	0	0	0.1486	0	0	0	0	0	1.0064	0	0.1932	0	0	0	0	0.5436	0.2186	0	0	0	0	0	0.0325	0	0	0	0	0	0	0	0.0047	0	0
gi|1016470523|ref|NR_136298.1|	-3.41075	-2.39947	0.000347054	0.0116535	19.4808	NEMP2	>gi|1016470523|ref|NR_136298.1| Homo sapiens nuclear envelope integral membrane protein 2 (NEMP2), transcript variant 2, non-coding RNA	0	0	0	0	0	0	0	0	0	0	0	0	0	0	0	0	0	0	0	0	0.8206	0	0	0	0	0.3632	0.2798	0	0	0	0	0	0.7728	0	0	0	0	0	0	0	0	0
gi|1016840971|ref|NM_001322449.1|	2.29865	-1.0054	0.000744511	0.0201538	41.7909	HNRNPH3	>gi|1016840971|ref|NM_001322449.1| Homo sapiens heterogeneous nuclear ribonucleoprotein H3 (HNRNPH3), mRNA	0	0.3619	0	0.8193	0	0.9152	0.0836	1.1097	0	0.8267	0	1.2229	0.0082	0	1.4962	0	0.5915	0	0.0065	0.0057	0.1872	0	0	0	0	0	0.013	0	0	0	0	0	0	0	0	0	0	0	0	0	0	0
gi|1016884652|ref|NM_001322468.1|	1.34973	5.97831	0.000144898	0.00617867	8.1334	MUC4	>gi|1016884652|ref|NM_001322468.1| Homo sapiens mucin 4, cell surface associated (MUC4), transcript variant 6, mRNA	2.6302	3.0381	0.2237	1.2653	0.5989	4.731	2.8476	2.7617	3.5859	0.5317	0.0885	2.9932	4.456	1.1524	1.1854	1.6911	2.1386	4.7508	5.7509	0.0318	0.2571	2.0786	1.6935	2.6121	0.1418	0.184	1.6267	0.6361	0.1447	1.1327	1.0569	0.822	0.6943	0.0322	0.4729	0.8591	1.5555	0.9222	2.3005	0.1707	0.4468	0.3966
gi|1017029408|ref|NM_181689.2|	1.08517	0.243459	2.9672e-05	0.00192235	1.66555	NNAT	>gi|1017029408|ref|NM_181689.2| Homo sapiens neuronatin (NNAT), transcript variant 2, mRNA	1.3055	1.256	1.9261	1.3198	1.4692	2.4218	1.6786	1.1558	0.8142	2.701	0.9663	2.1892	1.4457	2.1263	1.8542	0.3372	1.7131	1.2073	2.1936	3.4015	0.8968	0.8445	0.2366	0.6109	0.8833	0.7978	0.0577	0.8982	1.6771	0.7061	1.6462	0.7014	0.1702	0.6297	0.2068	1.1651	1.2214	0.8402	0.903	0.6008	0.4715	0.2824
gi|1018443183|ref|NM_001322971.1|	6.29542	-0.00531232	8.263e-09	2.56873e-06	0.000463819	OAT	>gi|1018443183|ref|NM_001322971.1| Homo sapiens ornithine aminotransferase (OAT), transcript variant 9, mRNA	0.1571	0.0165	0	0	0	0	0	0	0	0	0	0	0	0	0	0	0	0	0	0	0	0	0	0	0	0	0	0	0	0	0	0	0	0	0	0	0	0	0	0	0	0
gi|1019367111|ref|NM_001323053.1|	-1.14862	0.411483	0.000721616	0.0197143	40.5057	PHTF1	>gi|1019367111|ref|NM_001323053.1| Homo sapiens putative homeodomain transcription factor 1 (PHTF1), transcript variant 14, mRNA	0.2212	0.2063	0.2977	0	0.1157	0.1705	0.0502	0.0006	0.3918	0.5139	0.2129	0.6913	0.2376	0.392	0.1497	0.6719	0.7841	0.1627	0.0264	0.0072	1.0261	0.8319	1.4442	0.0849	1.0401	0	1.0799	0.4916	0.5888	0.6918	0.0777	0	0	0.3467	0	0	1.0705	0.5168	0.5651	1.4488	1.1946	0.8558
gi|1020738768|ref|NM_001323381.1|	4.58868	-1.7664	6.20919e-07	8.70323e-05	0.0348534	DMTN	>gi|1020738768|ref|NM_001323381.1| Homo sapiens dematin actin binding protein (DMTN), transcript variant 12, mRNA	0.3963	0	0	0.8372	0.0266	1.4553	0.2311	0.0005	0	0	0.1983	0.0037	0.0052	0.0011	0.0032	1.7887	0.0007	0	0	1.5972	0.3781	0	0	0	0	0	0.0077	0	0.0704	0.0163	0	0	0	0	0	0	0	0.0077	0	0.0013	0	0
gi|1021311950|ref|NM_001323544.1|	2.52877	-1.67821	0.000496391	0.0150938	27.8634	GALNS	>gi|1021311950|ref|NM_001323544.1| Homo sapiens galactosamine (N-acetyl)-6-sulfatase (GALNS), transcript variant 2, mRNA	0.0466	0.1393	0.5156	0.4655	0	0	0.4189	0.3689	0	0.6425	0	0	0	0.2396	0.0013	0.9909	0.6239	0.0049	0	1.3486	0.3129	0	0	0	0	0	0	0	0	0	0	0	0.2035	0	0	0.8644	0	0	0	0.3844	0.406	0.1894
gi|1021311971|ref|NM_001323624.1|	4.13569	2.76148	4.38775e-05	0.00263187	2.46293	GNL2	>gi|1021311971|ref|NM_001323624.1| Homo sapiens G protein nucleolar 2 (GNL2), transcript variant 3, mRNA	0	0	0	0	0	0	0	0	0	0	0	0	0	0	0.3243	0	0	0.5549	0	0	0.4568	0.5305	0	0	0.3904	0	0	2.5409	3.1809	0	0	0	0	0	0.3165	0	0	0	0.1949	0	0	0
gi|1021312263|ref|NM_001323599.1|	1.59702	2.71127	0.000224854	0.00852435	12.6215	SVIL	>gi|1021312263|ref|NM_001323599.1| Homo sapiens supervillin (SVIL), transcript variant 3, mRNA	1.8212	1.1982	2.1557	1.4185	1.2178	2.8768	2.1974	1.9425	1.0805	1.982	1.7092	2.6328	0.8763	1.0786	1.888	1.2066	2.0763	1.176	1.7096	4.3735	0.9875	0.0387	0.5733	0.5306	0.4973	0.1194	0.3902	0	0.7989	0.5725	0	0.5042	0	0.5745	0.4444	0.5921	0.5278	0	0.1819	0.1284	0.9784	1.2406
gi|1021312292|ref|NM_001323531.1|	-3.25735	-2.74033	5.53458e-05	0.00311012	3.10667	PARP6	>gi|1021312292|ref|NM_001323531.1| Homo sapiens poly(ADP-ribose) polymerase family member 6 (PARP6), transcript variant 13, mRNA	0	0	0	0	0	0	0	0	0	0	0	0	0	0	0	0	0.0011	0	0	0.0074	0	0	0.0217	0	0	0	0	0	0	0.4709	0	0	0	0	0	0	0	0	0	0	0	0
gi|1021589415|ref|NR_136663.1|	1.07718	0.919641	0.000926243	0.0232151	51.9919	TIAL1	>gi|1021589415|ref|NR_136663.1| Homo sapiens TIA1 cytotoxic granule-associated RNA binding protein-like 1 (TIAL1), transcript variant 11, non-coding RNA	0.3482	0.0239	0.1841	0.6049	0.7554	0.2483	0.0164	0.1099	0.2179	0.0188	0.5244	0.3979	0.1524	0.8741	0.3896	0.1454	0.2245	0.4205	0.5173	0.5482	1.0632	0.2694	0.4374	0.6467	0.5288	0.4869	0.2544	0.6637	0	0.4209	0.5606	0.0876	0.5009	0.1484	0.7641	0.2258	0.3124	1.0698	0.3747	0.1892	0.7701	0.466
gi|1022431163|ref|NM_001324067.1|	1.5639	1.15924	0.000111495	0.00515335	6.25842	GDE1	>gi|1022431163|ref|NM_001324067.1| Homo sapiens glycerophosphodiester phosphodiesterase 1 (GDE1), transcript variant 3, mRNA	0.546	0.5676	0.7434	0.5742	0	1.5351	0.9039	0.9045	1.1972	0	0	0	0.6921	0.6403	0.5759	0	0.5739	0	1.6869	1.027	1.3478	0.9876	0.7568	0.4264	0.2755	0	0.2839	1.3601	0.0372	0.1999	0.3111	0.5996	0	0.5758	0.4479	0	0.1979	0.7064	0.4539	0.6363	0.2511	0.3216
gi|1022943193|ref|NM_001324137.1|	2.13782	0.0940958	6.08699e-05	0.00335202	3.41675	ZBTB17	>gi|1022943193|ref|NM_001324137.1| Homo sapiens zinc finger and BTB domain containing 17 (ZBTB17), transcript variant 5, mRNA	0	0.0403	1.4431	0.8675	1.2828	0.4117	0.039	0	0.3798	0	0	0.0009	0	0	0.0143	0.5124	0.1376	1.2457	0	0.5699	1.0109	0.0686	0	0	0	0.2025	0	0.7499	0.1724	0	0.1717	0.6828	0	0.1506	0.2491	1.0533	0	0	0	0.0019	0.0009	0.0288
gi|1024249325|ref|NM_001324305.1|	3.27765	-0.482573	0.000477182	0.014692	26.7852	RPN2	>gi|1024249325|ref|NM_001324305.1| Homo sapiens ribophorin II (RPN2), transcript variant 8, mRNA	0.0269	2.2448	2.6088	0.0102	0.0138	1.6161	0.0153	1.6682	1.8271	0.0039	1.4311	2.3243	0.1343	0	1.5936	0	0	0.0517	0.0169	0.043	0	0	0.7721	0	0	0	0	0	0.7838	0	0	0	0	0	0	1.1624	0	0	0.0007	0	0	0
gi|1031698850|ref|NM_001326579.1|	3.94943	0.874545	0.000371737	0.0122163	20.8663	STX7	>gi|1031698850|ref|NM_001326579.1| Homo sapiens syntaxin 7 (STX7), transcript variant 2, mRNA	0.1118	0	0	0	0	0	0	0	0	0	0	0.1748	0	0	0	0	0	0	0.3204	0	0.3886	0	0.4723	0	0	0	0	0.0623	1.7819	0	0	0	0	0	0	0	0	0	0	0	0	0
gi|105990531|ref|NM_000384.2|	2.23638	-0.367412	9.78335e-06	0.000804112	0.549159	APOB	>gi|105990531|ref|NM_000384.2| Homo sapiens apolipoprotein B (APOB), mRNA	0.007	0.5498	0.0216	0.1226	0.1329	0.1081	0.0361	0.0404	0.016	0.183	0.0295	0.0046	0.032	0.0084	0.0385	0.0513	0.0092	0.0645	0.0297	0.1751	0.3457	0.0292	0.0242	0	0	0	0	0.1277	0.1386	0	0.198	0	0	0	0	0	0.0076	0	0.0027	0	0.0029	0.0018
gi|106775679|ref|NM_001005464.2|	1.20308	-1.1612	7.62053e-06	0.000687954	0.427756	HIST2H3A	>gi|106775679|ref|NM_001005464.2| Homo sapiens histone cluster 2, H3a (HIST2H3A), mRNA	0.3765	1.3063	1.1663	0.719	1.4041	0.7053	0.7036	0.7254	0.7492	2.6721	1.0097	0.5005	0.5449	0.933	3.5804	0.0922	1.0169	0.7685	1.3749	0.3141	1.2772	0.2517	0.2612	0.4787	1.6087	0.807	0.4924	1.2258	1.0777	0.9702	0	0.7201	0.9973	0.2875	0.2632	1.3126	0.5869	0.7059	0.2847	1.0522	0.2921	0.8192
gi|109637793|ref|NM_003488.3|	1.44447	5.93341	1.40672e-08	3.92945e-06	0.000789622	AKAP1	>gi|109637793|ref|NM_003488.3| Homo sapiens A-kinase anchoring protein 1 (AKAP1), transcript variant 1, mRNA	5.4932	6.2837	5.7068	6.102	5.1642	5.6952	5.97	5.9555	5.6855	6.6147	6.0981	6.281	6.4921	6.1304	5.8205	5.9826	5.4147	6.4493	6.3875	5.3046	3.9952	2.4725	3.231	4.353	3.7785	3.4489	2.7866	1.6389	0.6368	4.1466	3.3388	3.1687	1.3211	2.6863	3.3509	4.1476	3.7484	3.6787	3.1741	3.4341	2.8299	3.3356
gi|110349739|ref|NM_032272.4|	1.08039	5.31025	2.67682e-05	0.00176085	1.50255	MAF1	>gi|110349739|ref|NM_032272.4| Homo sapiens MAF1 homolog, negative regulator of RNA polymerase III (MAF1), mRNA	5.9634	6.2528	6.2591	6.5017	5.8353	6.727	6.8874	6.4541	5.9033	5.8062	6.3799	6.5592	5.6745	6.7213	6.7233	5.6524	6.2726	5.6846	6.0759	7.0137	5.3818	3.4134	3.8508	4.1404	3.0547	3.846	4.4793	3.8091	2.7254	4.1003	3.2295	3.4151	3.4086	4.7672	3.2955	5.7306	3.8534	4.2863	3.3584	5.3833	3.9481	5.1926
gi|110618225|ref|NM_001764.2|	-1.38156	-1.44818	0.000201835	0.00793104	11.3294	CD1B	>gi|110618225|ref|NM_001764.2| Homo sapiens CD1b molecule (CD1B), mRNA	0.2934	0.2322	0	0	0.115	0.3212	0	0	0.1129	0.0516	0.7673	0.0232	0.405	0.1284	0.057	0	0	0	0	0.0565	0.1148	0.2234	0.4324	0.5285	0.2213	0.5989	0.5421	0.1347	0.2644	0.165	0	0.3078	1.0305	0.3162	0.2885	0	0.9081	1.4758	0.0295	0	0	0.2554
gi|111119013|ref|NM_002381.4|	1.39188	1.89156	2.00381e-05	0.00142856	1.12478	MATN3	>gi|111119013|ref|NM_002381.4| Homo sapiens matrilin 3 (MATN3), mRNA	1.3342	0.3659	1.982	0.2868	0.4975	0.0906	1.0799	0.2724	0.2006	0.71	1.1575	0.9246	0.5409	1.0885	0.7518	0.0423	0.5479	0.3514	0.0681	0.4297	0.4242	1.0132	0.5109	0.6626	0.4598	0.5138	0.1649	0.3684	4.3835	1.2503	0.1638	0.6744	0.7694	0.0996	0.6456	0.2852	0.543	1.1744	0.3993	0.2857	1.5292	0.1167
gi|111494250|ref|NM_001042679.1|	1.7732	3.04366	3.30059e-09	1.17807e-06	0.000185269	RHOC	>gi|111494250|ref|NM_001042679.1| Homo sapiens ras homolog family member C (RHOC), transcript variant 3, mRNA	4.5463	3.9672	5.065	5.8998	5.1954	5.2717	5.3163	4.2978	4.4872	3.729	3.2679	4.933	4.0821	4.0408	3.4862	4.4308	3.393	4.3371	4.2957	4.3869	3.4381	3.3799	2.7436	2.2922	1.5817	1.2966	1.9513	3.048	3.4673	1.8084	1.6784	0.6365	2.4929	2.9857	2.0469	1.8814	1.2066	1.1752	2.722	3.1544	2.0269	2.6267
gi|111548664|ref|NM_001005473.2|	1.2638	-0.412921	0.000842019	0.0218267	47.2642	PLCXD3	>gi|111548664|ref|NM_001005473.2| Homo sapiens phosphatidylinositol specific phospholipase C X domain containing 3 (PLCXD3), mRNA	0.1023	0.0003	0.0311	0.2295	0.0499	0.2574	0.0497	0.0949	0	0.0166	0.0348	0.0644	0.0183	0.0035	0.1215	0.1472	0.0066	0.0129	0.0649	0.5503	0.0601	0.0331	0.0536	0	0	0.1133	0	0.1779	0.2571	0.0276	0.0592	0	0.102	0.0313	0.051	0.0823	0.0257	0.0111	0.0157	0.0057	0.1282	0.0013
gi|112380629|ref|NM_012134.2|	1.02817	5.3191	0.00096027	0.023759	53.9019	LMOD1	>gi|112380629|ref|NM_012134.2| Homo sapiens leiomodin 1 (LMOD1), mRNA	3.343	2.1099	5.2563	3.3897	1.8308	6.9161	2.7739	4.4223	2.2252	2.4327	2.1468	5.3377	2.2263	1.7986	2.8493	4.4181	1.7955	1.4602	3.0846	8.9644	1.1244	3.2341	2.6062	1.7057	1.6566	0.4391	1.4655	0.9702	3.6309	2.2788	1.8899	2.0147	1.7791	0.5436	2.9051	1.6376	3.2728	2.8976	3.1956	1.4291	2.5759	1.7072
gi|112382236|ref|NM_145728.2|	1.55016	4.99878	4.80514e-05	0.00277071	2.69722	SYNM	>gi|112382236|ref|NM_145728.2| Homo sapiens synemin (SYNM), transcript variant A, mRNA	0.9655	0.7845	3.8878	2.1703	0.9719	6.3875	0.769	1.6665	0.6917	1.4006	1.4884	4.7743	0.8764	0.8145	2.0214	2.5338	0.9579	1.3015	1.1209	8.0222	0.6827	2.1026	1.0934	0.8904	0.7509	0.324	0.7401	0.4194	0.5849	1.0528	0.928	0.5328	0.4466	0.4123	0.5403	0.8578	1.6353	0.4772	0.7712	0.8763	1.4711	0.7321
gi|112789559|ref|NM_058243.2|	2.2411	2.25541	0.00094975	0.0236047	53.3114	BRD4	>gi|112789559|ref|NM_058243.2| Homo sapiens bromodomain containing 4 (BRD4), transcript variant long, mRNA	2.4982	2.8896	2.3801	1.734	0	2.7836	0.6038	1.8932	2.1974	2.5024	2.3009	2.5164	2.8726	2.0244	2.5241	2.2772	2.5742	2.3394	2.3817	2.8078	1.3487	0	0.0206	0.5659	0	0.09	0	0	0	0.644	0.2336	0.4306	0	0.0421	0	0.0517	0	0.0025	0.0049	1.1382	0	1.3746
gi|114520588|ref|NM_006272.2|	1.07363	1.74018	0.000868726	0.0222657	48.7633	S100B	>gi|114520588|ref|NM_006272.2| Homo sapiens S100 calcium binding protein B (S100B), mRNA	2.0448	0.9835	2.4088	2.0566	1.8586	3.9784	0	2.7081	1.6353	1.3238	2.3101	2.351	1.9114	1.2934	1.1907	3.3683	2.635	1.8753	2.2152	5.1752	0.9651	1.4038	1.9728	0.7609	0.6619	0	1.528	0.5568	1.8131	1.4062	1.1085	2.2397	2.658	0.5957	1.527	1.4756	1.4485	3.6336	2.1221	0.4477	0.871	1.5761
gi|116089267|ref|NR_003244.1|	-1.06455	0.68659	0.000673341	0.0186868	37.796	HAR1A	>gi|116089267|ref|NR_003244.1| Homo sapiens highly accelerated region 1A (non-protein coding) (HAR1A), long non-coding RNA	0.002	0.064	0.0407	0.1211	0.0964	0.0569	0.9391	0.0866	1.5696	0.0676	0.1778	0.053	0.8503	0.1784	0.04	0.3656	0.0484	1.0228	0.3576	0.1703	1.2459	1.904	1.2412	2.9053	0.1138	0.2879	0.4762	3.0974	0.4472	0.181	0.1855	0.1144	0.2539	0.0688	0.8136	1.4012	0.2156	0.2032	0.2052	0.0989	0.276	0.2553
gi|116089271|ref|NR_003245.1|	-2.05624	-1.19147	1.48059e-06	0.000176154	0.0831087	HAR1B	>gi|116089271|ref|NR_003245.1| Homo sapiens highly accelerated region 1B (non-protein coding) (HAR1B), long non-coding RNA	0	0	0	0	0.1262	0.1138	0	0.0199	1.4553	0	0.1111	0	0.827	0	0	0	0	0.1557	0.3069	0	0.3864	1.7703	0.9953	1.7836	0.6489	0.2495	1.1051	2.1071	0.2052	0	0.2834	0	0	0.2382	0.2144	0.1545	0.0511	0.1549	0.0772	0.0923	0.4206	0.5302
gi|116284371|ref|NM_015869.4|	3.11467	0.712382	0.000592481	0.0170186	33.2571	PPARG	>gi|116284371|ref|NM_015869.4| Homo sapiens peroxisome proliferator activated receptor gamma (PPARG), transcript variant 2, mRNA	0	0	0.4245	0	0	0	0	0	0	0	0.2528	0	0.2555	0	0	0.2118	0	0.0934	0.0564	0.1891	0	0	0	0	0	0	0	0	3.674	0	0	0	0	0	0.1706	0	0	0	0.007	0	0	0
gi|116284401|ref|NM_001077349.1|	2.31306	-0.90299	0.000104025	0.00486647	5.83915	ZNF682	>gi|116284401|ref|NM_001077349.1| Homo sapiens zinc finger protein 682 (ZNF682), transcript variant 2, mRNA	0	0.0133	0	0.3968	0	0	0.1237	0.2121	0	0.0137	0	0.1928	0	0	0	0.0908	0	0.0444	0	0	0	0	0	0	0.1551	0.2868	0	0.406	0	0	0.1401	0.0997	0	0	0	0.0834	0	0.0261	0.1983	0	0.2848	0.0378
gi|116292171|ref|NM_001013706.2|	1.14688	0.72073	4.74629e-07	7.03693e-05	0.0266419	PLIN5	>gi|116292171|ref|NM_001013706.2| Homo sapiens perilipin 5 (PLIN5), mRNA	0.3839	0.1561	0.6935	1.0224	1.0323	0.9911	1.286	0.9028	0.7522	0.5356	0.6144	0.6997	1.5922	0.255	2.4618	1.0108	0.3522	1.1963	0.6913	1.6115	0.3221	0.2503	0.1515	0.3441	0.2678	1.2706	0.2779	0.3705	0.8284	0.4973	1.2468	0.2403	0.6286	0.759	0.6582	0.4156	0.4543	0.4377	0.6259	1.0558	0.3764	0.4707
gi|117606204|ref|NR_003260.1|	1.17548	-0.855351	6.97438e-05	0.00368791	3.91486	DNM1P46	>gi|117606204|ref|NR_003260.1| Homo sapiens dynamin 1 pseudogene 46 (DNM1P46), non-coding RNA	0.37	0.1664	0.3204	0.2784	0.0722	0.562	0.1388	0.5224	0.2104	0.1774	0.1455	0.277	0.1431	0.3242	0.1504	0.4348	0.4074	0.2039	0.4723	1.2197	0	0.113	0.0792	0.13	0.0515	0	0.1204	0	0.0899	0.023	0.1635	0.0489	0.1032	0.1101	0.2153	0.1746	0.1569	0.0175	0.0252	0.0088	0.0273	0.0086
gi|119508425|ref|NM_001853.3|	1.50171	4.55625	3.96107e-07	6.10766e-05	0.0222343	COL9A3	>gi|119508425|ref|NM_001853.3| Homo sapiens collagen type IX alpha 3 (COL9A3), mRNA	1.2786	3.8336	3.9976	1.9654	5.9917	2.1214	3.9307	1.4711	0.6053	0.9098	3.3086	3.1874	3.4926	2.9963	3.4567	1.7245	1.6391	3.836	0.9494	2.8443	4.7453	3.2779	1.2136	3.6769	0.8396	4.0931	2.8624	2.4416	1.1367	1.2926	1.3674	4.4091	1.2504	1.657	2.0693	2.2081	2.0305	2.9975	1.3144	2.2632	1.0991	1.8137
gi|119703752|ref|NM_005555.3|	-2.32334	4.24262	5.24344e-07	7.65622e-05	0.0294325	KRT6B	>gi|119703752|ref|NM_005555.3| Homo sapiens keratin 6B (KRT6B), mRNA	3.0991	1.4079	1.155	3.3169	0.5427	0.0419	1.3382	0.0517	0.286	2.1036	0.1816	1.7945	5.2704	0.1015	0	0	0.3915	2.6109	0.1141	0.2268	0.3712	3.2755	0.3537	2.9045	4.7	1.2065	5.5572	5.7509	0.6082	2.2808	0.308	0.3378	0.2743	0.1461	0.3949	0.9884	1.4673	0.6416	2.5655	0.5873	4.2024	7.7468
gi|122937194|ref|NM_001080400.1|	3.10542	4.60751	4.55408e-08	1.02855e-05	0.0025563	PLIN4	>gi|122937194|ref|NM_001080400.1| Homo sapiens perilipin 4 (PLIN4), mRNA	0.0537	0.0108	1.293	0.9247	0.3295	3.5859	0.3646	0.576	0.0948	0.079	0.0581	1.7962	0.2676	0.0197	0.6047	0.5583	0.0092	0.0167	0.0962	5.9043	0.1099	0.5221	0.0538	0.1345	0.2097	0.1619	0.0163	0.1721	5.0818	0.0961	0.2158	0.0629	0.2272	0.2141	0.1288	0	0.0558	0.0102	0.2728	0.0113	0.0654	0.0141
gi|122937260|ref|NM_001080433.1|	3.18544	-1.51901	2.76714e-06	0.000297954	0.155325	CCDC85A	>gi|122937260|ref|NM_001080433.1| Homo sapiens coiled-coil domain containing 85A (CCDC85A), mRNA	0.4281	0.2542	0.0436	0.1838	0	0.4067	0	0.901	0	0.0716	0.3245	0.5981	0.2225	0.1913	0.0438	0.3444	0.0348	0.3896	0.1923	1.0306	0	0.1106	0	0	0	0	0.0989	0	0	0	0	0	0	0	0	0	0	0	0	0	0	0
gi|124248553|ref|NM_001080790.1|	-5.01003	-1.67152	5.16977e-06	0.000505798	0.29019	MAGEA9B	>gi|124248553|ref|NM_001080790.1| Homo sapiens MAGE family member A9B (MAGEA9B), mRNA	0	0.0005	0	0	0	0	0	0	0	0	0	0	0	0	0	0	0	0	0	0	0	0	0	0	0	0	0	0	0	0	0	0	3.1812	0	0	0	0	0	0.0163	0	0	0
gi|124301195|ref|NM_000336.2|	1.76147	3.56615	0.000236895	0.00883457	13.2974	SCNN1B	>gi|124301195|ref|NM_000336.2| Homo sapiens sodium channel epithelial 1 beta subunit (SCNN1B), mRNA	4.2811	3.8273	0.9702	4.4882	3.6475	5.993	3.7842	6.801	0.0131	1.9678	0.7884	5.0368	2.239	1.5274	1.6243	4.0242	0.3207	1.2598	5.7478	1.0871	0	2.3137	1.9457	0.4239	0.1538	0	2.6153	0.992	2.0868	3.3894	0.3054	1.0162	0.6023	0	2.8676	0.4558	2.8305	1.2802	2.9995	0.7859	1.6417	1.2881
gi|126723148|ref|NM_021231.1|	1.18432	1.23881	5.95872e-07	8.4138e-05	0.0334475	CACTIN	>gi|126723148|ref|NM_021231.1| Homo sapiens cactin, spliceosome C complex subunit (CACTIN), transcript variant 2, mRNA	2.4237	2.0829	2.6676	1.0096	0.4644	0	1.1211	1.4495	1.3449	1.8192	1.6204	0.2887	0.9684	1.3338	2.4678	0.9425	2.4973	1.8095	2.0724	1.3901	1.6462	0.3136	0.3754	0	0.9275	1.1443	0.7613	0.7007	0.2327	0.7566	0.1348	0	0.5138	0.9264	0.6691	1.5611	0.6099	0.6844	0.2801	1.8267	0.5708	1.567
gi|132626744|ref|NM_001072.3|	-1.99583	2.94185	1.81399e-06	0.000208112	0.101823	UGT1A6	>gi|132626744|ref|NM_001072.3| Homo sapiens UDP glucuronosyltransferase family 1 member A6 (UGT1A6), transcript variant 1, mRNA	0.48	1.7264	1.2653	0.3462	1.4246	0.1536	1.5877	0.104	0.3036	0.8157	0	0.8558	1.7107	0.0701	0.8683	0.6103	0.5775	1.7974	0.16	0	3.2103	1.5433	0.6069	0	0	1.5463	0.16	0.2441	0.8229	0.1103	1.2927	0.3098	0.9515	3.953	1.7904	0.1883	0.0296	0	1.2946	1.694	1.1332	0.3471
gi|132814459|ref|NM_000790.3|	4.09122	-1.82012	1.75829e-05	0.00129102	0.986964	DDC	>gi|132814459|ref|NM_000790.3| Homo sapiens dopa decarboxylase (DDC), transcript variant 2, mRNA	1.0685	0	0	0	0	1.465	0	2.6725	0	0	0	0	0	0	0.9711	0	0	0	0.0174	0	0	0	0	0	0	0	0	0	0	0	0	0	0	0	0	0	0	0	0.0247	0	0	0
gi|134142060|ref|NM_145279.4|	5.33595	-0.813282	1.13516e-06	0.000142177	0.0637186	MOB3C	>gi|134142060|ref|NM_145279.4| Homo sapiens MOB kinase activator 3C (MOB3C), transcript variant 1, mRNA	0	0	0	0	0	0	0	0	0	0	0	0	0	0.3201	0	0	0.1049	0	0	0	0	0	0	0	0	0	0	0	0	0	0	0	0	0	0	0	0	0	0	0	0	0
gi|134152700|ref|NM_001025076.2|	4.75186	-2.29448	1.20068e-07	2.24787e-05	0.00673967	CELF2	>gi|134152700|ref|NM_001025076.2| Homo sapiens CUGBP, Elav-like family member 2 (CELF2), transcript variant 1, mRNA	0	0	0	0	0.6809	0.0087	0	0.0005	0	0	0	0	0	0	0	0	0	0	0	0.0065	0	0	0	0	0	0	0	0	0	0	0	0	0.0903	0	0	0	0	0	0	0	0	0
gi|142372596|ref|NR_003285.2|	3.39725	5.0947	1.28697e-23	2.48051e-19	7.22403e-19	RNA5_8S5	>gi|142372596|ref|NR_003285.2| Homo sapiens RNA, 5.8S ribosomal 5 (RNA5-8S5), ribosomal RNA	11.5835	7.7536	10.1026	8.6728	9.1742	9.3671	8.6184	7.9276	8.2005	9.2427	9.5499	8.6492	9.2517	9.5872	10.9861	12.3633	11.5835	11.2599	10.8739	9.5123	7.0223	8.1825	9.1641	8.5729	7.8645	9.7058	7.878	9.025	9.1114	7.4417	9.0164	7.1396	9.654	8.3696	8.9644	8.1649	8.2005	8.6574	10.5371	7.6623	8.3826	7.8142
gi|145275217|ref|NM_000237.2|	1.9056	4.98005	7.94687e-08	1.61229e-05	0.00446074	LPL	>gi|145275217|ref|NM_000237.2| Homo sapiens lipoprotein lipase (LPL), mRNA	1.4779	2.3761	1.5592	1.2435	2.1963	0.9942	0.8894	0.5339	1.2159	1.3709	2.3023	1.3545	0.8717	1.2033	0.7475	0.8016	1.5797	3.1599	1.1006	3.6206	1.2159	1.9759	4.2939	3.2493	0.4456	0.4111	1.2197	0.7908	4.6932	1.5469	0.5768	1.7127	1.0084	1.0196	2.2655	1.1402	1.259	2.7593	0.9317	1.7406	0.9115	0.6495
gi|145275218|ref|NM_022454.3|	2.2804	1.39255	1.40589e-13	3.51276e-10	7.89152e-09	SOX17	>gi|145275218|ref|NM_022454.3| Homo sapiens SRY-box 17 (SOX17), mRNA	0.8405	0.9467	1.6356	2.1203	1.9354	1.1386	1.0093	0.9551	1.013	1.1917	1.7382	1.6276	0.4451	0.7723	0.8592	1.0176	1.0199	0.7272	0.8217	3.5634	0.2201	0.4706	0.2685	0.4989	0.6688	0.4015	0.3263	0.2218	1.8447	0.4871	0.1001	0.2099	0.4451	0.2593	0.236	0.2746	0.4986	0.7026	0.6393	0.334	0.1921	0.7326
gi|146260269|ref|NM_201559.2|	1.26043	4.605	8.8947e-05	0.00433468	4.99277	FOXO3	>gi|146260269|ref|NM_201559.2| Homo sapiens forkhead box O3 (FOXO3), transcript variant 2, mRNA	2.9684	3.1318	3.6384	3.8649	2.4748	3.504	3.9021	3.9864	2.6549	2.921	3.4617	4.045	3.2499	3.985	3.8329	2.869	3.7805	2.9776	3.223	3.5542	1.583	1.1631	1.3675	2.5058	1.7904	0.1515	0.9521	0.4286	0.6528	2.0225	2.3014	1.6585	0.5101	2.0045	1.6464	3.2106	0.5212	0.34	2.0807	2.3323	2.6299	2.3115
gi|148229143|ref|NM_001097589.1|	-2.15017	-1.09746	0.000784227	0.0207507	44.0202	SPRR3	>gi|148229143|ref|NM_001097589.1| Homo sapiens small proline rich protein 3 (SPRR3), transcript variant 2, mRNA	1.3569	0.0186	0	0.0618	0	0	0	0	0	0	0	0	0	0	0	0	0	0	0	0	1.0017	0.5703	0.2777	0.8119	1.499	0	0.4015	0	0	0	0.274	0	0.8512	0.2295	0	0.6118	0	0	0	0	2.7117	0.3299
gi|148237497|ref|NM_015177.1|	1.13917	5.19694	4.2445e-05	0.00256453	2.38252	DTX4	>gi|148237497|ref|NM_015177.1| Homo sapiens deltex E3 ubiquitin ligase 4 (DTX4), transcript variant 1, mRNA	4.5879	4.3699	4.8144	4.7229	4.0717	4.9318	3.6174	4.9733	3.8488	3.4926	4.5643	4.3183	4.2168	4.5579	4.4872	4.044	4.3259	4.8362	4.9053	2.0149	3.7831	0.5696	1.696	2.7378	1.6633	1.7074	2.2765	1.0424	0	2.6889	1.1681	1.541	0.4205	2.9984	1.933	3.4009	2.5029	2.2621	1.1458	3.5705	2.0369	3.0477
gi|148277547|ref|NM_001085481.1|	1.6756	-1.61676	1.11101e-05	0.000894096	0.623632	MAP1LC3B2	>gi|148277547|ref|NM_001085481.1| Homo sapiens microtubule associated protein 1 light chain 3 beta 2 (MAP1LC3B2), mRNA	0.511	1.2243	0.4782	0.8746	0.8977	1.3868	1.0443	0.8918	1.0295	2.291	0.769	0.1344	0.8012	1.8873	0.7004	0.5053	1.0437	1.5152	1.2572	1.0546	0	0.1468	0	0	0	0.6342	0	0	0.237	0	0.2072	0.3751	0.2563	0.4761	0	0	0.2372	0.2367	0	0.6806	0	0.097
gi|148536834|ref|NM_016184.3|	-1.006	1.30925	7.62317e-05	0.00388832	4.27904	CLEC4A	>gi|148536834|ref|NM_016184.3| Homo sapiens C-type lectin domain family 4 member A (CLEC4A), transcript variant 1, mRNA	1.696	1.0026	1.1982	0.8503	1.1751	1.1442	0.5917	1.2492	2.763	1.3504	2.0757	1.3928	1.5953	1.2592	0.8049	1.541	1.756	1.0962	0.4943	2.3375	1.0537	1.4599	1.0549	1.6725	1.383	0.5519	1.9301	0	1.4624	2.2365	1.0855	2.6228	3.0208	2.9998	2.4146	0.4742	2.8206	2.8622	2.3051	0.9407	2.1136	2.1125
gi|148539887|ref|NM_002409.4|	2.5945	-0.541214	0.000608283	0.017409	34.1441	MGAT3	>gi|148539887|ref|NM_002409.4| Homo sapiens mannosyl (beta-1,4-)-glycoprotein beta-1,4-N-acetylglucosaminyltransferase (MGAT3), transcript variant 1, mRNA	0.2109	0.5718	0.8578	0.3668	0.8636	0.3711	0	0.2316	0.3217	0.1857	0.5965	0.6121	0.1201	0	0	0.5443	0.1183	0.2605	0.3975	2.4155	0	0	0	0	0	0	0	0	0	0.1351	0	0	0	0	0.173	0	0.1885	0.407	0	0.289	0	0
gi|148743785|ref|NM_181296.2|	1.45794	-1.81776	0.000295363	0.0103695	16.5793	CMTM1	>gi|148743785|ref|NM_181296.2| Homo sapiens CKLF like MARVEL transmembrane domain containing 1 (CMTM1), transcript variant 16, mRNA	2.3355	0.5039	1.0043	0	0.5816	1.7674	0.1755	1.5485	1.5302	1.9188	1.3235	2.0471	1.6501	2.004	1.4562	0	1.0539	2.2457	0.2086	1.1353	0.9181	0	0.7408	0.4729	0.9467	0	0.4619	0	0.7864	0.2483	0.6095	0	0	0.2823	0	0.3333	0	0	0.0089	0.3521	0.5537	1.4057
gi|148762977|ref|NM_001080482.2|	1.041	1.41411	6.24235e-05	0.00339394	3.50396	C9orf172	>gi|148762977|ref|NM_001080482.2| Homo sapiens chromosome 9 open reading frame 172 (C9orf172), mRNA	1.3404	1.6735	2.266	1.9625	1.5614	1.7781	2.5402	1.6791	1.3392	2.5951	1.1763	1.9293	1.2624	0.7585	2.6124	0.9976	0.5541	1.1116	1.6083	1.9959	1.775	0.2567	0.4992	0.5646	0.2517	0.3104	0.2555	0.7284	0.3981	0.2595	0.8766	0.5504	0.2771	1.0103	0.3186	1.1584	0.6378	0.1493	0.6788	2.0734	1.0325	0.3692
gi|148806876|ref|NM_133447.1|	1.03561	0.19606	0.000393331	0.0127843	22.0785	AGAP11	>gi|148806876|ref|NM_133447.1| Homo sapiens ArfGAP with GTPase domain, ankyrin repeat and PH domain 11 (AGAP11), mRNA	0.499	0.0404	0.4109	0.5495	0.1161	0.2993	0.1478	0.4942	0.9028	0.1305	0.1617	0.2879	0.1325	0.2664	0.567	1.0498	0.0276	0.6669	0.2465	1.5847	0.8118	0.3639	0.1863	0.3598	0.8028	0.2684	0.083	0.913	0.3525	0.1976	0.7456	0.0883	0.2377	0.1365	0.2704	0.8847	0.2088	0.165	0.1506	0.0066	0.0295	0.4681
gi|148839327|ref|NM_001039.3|	2.56826	1.47477	6.6372e-09	2.15001e-06	0.00037256	SCNN1G	>gi|148839327|ref|NM_001039.3| Homo sapiens sodium channel epithelial 1 gamma subunit (SCNN1G), mRNA	0.9198	1.0333	0.0389	0.3437	0.3849	0.6759	0.1071	2.6839	0.0886	0	0.0871	2.0549	0.3553	0.0686	0.0259	0.0624	0.02	0.0969	0.4728	0.2546	0.0623	1.0624	0.0728	0	0.0527	0.1927	0.1345	0.2495	0.4959	0.4231	0.0981	0.1442	0	0	1.0848	0	0.3193	0.2409	0.2639	0.0398	0.101	0.3217
gi|149363643|ref|NM_001013653.2|	2.41707	2.02906	5.17042e-09	1.73313e-06	0.000290226	LRRC26	>gi|149363643|ref|NM_001013653.2| Homo sapiens leucine rich repeat containing 26 (LRRC26), mRNA	3.7418	4.0387	2.8985	6.3351	4.4579	4.7076	2.298	5.4297	2.3829	3.0126	0.4921	4.3908	2.2214	1.8259	2.8102	3.9449	0.8862	2.3451	6.0211	0	2.3196	0.2115	0.3762	0.2098	0	0.4664	0.8732	0.2289	0.1603	0.8819	0.7414	0.2733	0.5826	1.9669	0.8262	1.9597	0.3626	0	1.1181	2.8343	0.2383	1.6962
gi|150417992|ref|NM_033312.2|	2.92643	-1.7001	0.000173078	0.0070985	9.71521	CDC14A	>gi|150417992|ref|NM_033312.2| Homo sapiens cell division cycle 14A (CDC14A), transcript variant 2, mRNA	0.6541	0.7271	0.1858	0	0	0.4055	0	1.8135	0.5028	0.1661	1.0319	0.1383	0.617	0.3639	0.1394	0.6335	0	0.4203	0.4231	0	0	0	0	0	0	0	0	0	0	0	0	0	0	0.3067	0	0.2963	0	0	0	0.7923	0.1027	0
gi|150456445|ref|NR_003605.1|	3.06976	0.480477	2.90117e-13	5.88602e-10	1.62849e-08	ZFAS1	>gi|150456445|ref|NR_003605.1| Homo sapiens ZNFX1 antisense RNA 1 (ZFAS1), transcript variant 2, long non-coding RNA	0.1366	0.617	0.9162	0.3372	1.1353	0.6067	0	0	0	0	0.7774	0.4248	0	1.2207	0.1624	0.3264	0.6888	0.1983	0.2704	0.3033	0.3607	0.617	0	0.5237	0.3471	1.2328	0.6456	1.0104	1.8529	0.5414	0.8989	0.8762	1.2988	0	0.2826	1.1139	0.4224	0.8622	0.3141	0.125	0.718	0.527
gi|151101139|ref|NM_001099223.1|	3.8622	-1.3271	0.000350904	0.0117317	19.697	IFT74	>gi|151101139|ref|NM_001099223.1| Homo sapiens intraflagellar transport 74 (IFT74), transcript variant 3, mRNA	0	0	0	0	0	0	0	0.1803	0	0	0	0	0	0	0	0	0	0	0	0	0	0	1.1643	0	0	0	0	0	0	0	0	0	0.0401	0	0	0	0	0	0	0	0	0
gi|153791157|ref|NM_004693.2|	-2.08565	1.02797	0.000122611	0.00550864	6.8824	KRT75	>gi|153791157|ref|NM_004693.2| Homo sapiens keratin 75 (KRT75), mRNA	0.0027	0.5422	0.5658	0.0182	0.4894	0	0.642	0	0	0.0411	0	0.5629	0.0896	0	0	0	0.0073	0.4947	0	0	0	0.3278	0	0.3785	0.0677	0	0.4982	0.1771	0	0.6605	0	0.149	0.3557	0	0	0.353	0.031	0	1.3269	0.1291	2.7925	0.2289
gi|153945835|ref|NM_001100121.1|	2.88265	-2.68972	0.000456706	0.0141977	25.6358	ECE2	>gi|153945835|ref|NM_001100121.1| Homo sapiens endothelin converting enzyme 2 (ECE2), transcript variant 5, mRNA	0	0	0	0	0	0.3959	0	0.111	0	0	0	0	0	0	0	0.5318	0	0	0	0.4843	0	0	0	0	0	0	0	0	0	0	0	0	0	0	0	0	0	0	0.0736	0	0	0
gi|155030237|ref|NM_006741.3|	2.51596	0.636365	2.99754e-06	0.000318317	0.168258	PPP1R1A	>gi|155030237|ref|NM_006741.3| Homo sapiens protein phosphatase 1 regulatory inhibitor subunit 1A (PPP1R1A), mRNA	0	0.7464	0.0449	0.7231	0.3161	0.9531	0	0.0067	0.0933	0.3168	0	0.4211	0.1657	0.0057	0.3079	0.0888	0.1304	0.0188	0.0925	2.2133	0	0	0.0873	0	0.0743	0.163	0.115	0.1872	3.5603	0	0	0	0.6307	0	0	0.5684	0.0215	0.0752	0.2302	0.0096	0.0073	0.1826
gi|156071516|ref|NM_022766.5|	1.59849	3.89718	8.60655e-06	0.000738898	0.483103	CERK	>gi|156071516|ref|NM_022766.5| Homo sapiens ceramide kinase (CERK), mRNA	3.6252	4.3351	3.9964	3.8923	3.9401	4.1053	3.5238	4.6797	2.1729	3.0404	3.3533	4.4831	3.6837	3.4489	3.6112	4.3764	3.6471	4.323	3.7375	3.8239	1.843	1.4569	1.4292	1.7425	0.3942	0	1.541	0.5769	0.5002	2.3243	0.773	2.0637	0	2.7635	0.6795	2.1996	1.9944	2.0639	1.3802	1.7435	1.6709	1.9196
gi|156415982|ref|NM_014058.3|	-3.34618	-0.846065	0.000262431	0.00951664	14.7308	TMPRSS11E	>gi|156415982|ref|NM_014058.3| Homo sapiens transmembrane protease, serine 11E (TMPRSS11E), mRNA	0.0808	0	0	0	0	0	0	0.0206	0	0	0.042	0	0	0	0	0	0	0.016	0	0	0	0	0	0	1.0373	0	0	0	0	0	0	0	0	0.9646	0	0	0	0.0166	0.1074	0	0.2213	0.0111
gi|156523969|ref|NM_001622.2|	1.61415	-1.69853	0.000135598	0.00592636	7.61141	AHSG	>gi|156523969|ref|NM_001622.2| Homo sapiens alpha 2-HS glycoprotein (AHSG), mRNA	0.3397	1.6492	0.6188	1.243	0.7247	0.3731	0.1588	0.6984	0.0399	0.5636	0	0	0.3796	0.2782	0.3408	0.5569	0.0598	0.4438	0.3047	0.098	0.979	0	0	0	0.0828	0	0	0	0	0.1396	0	0.0822	0.276	0	0.0477	0	0.0484	0.0227	0.0082	0.0116	0.0805	0
gi|156713443|ref|NM_001102668.1|	1.62845	2.50388	1.45411e-09	6.09272e-07	8.16221e-05	PSMA4	>gi|156713443|ref|NM_001102668.1| Homo sapiens proteasome subunit alpha 4 (PSMA4), transcript variant 3, mRNA	1.4241	1.9892	1.3267	1.131	2.2407	1.1784	2.1627	1.22	1.4447	2.4728	1.274	1.0065	1.4257	1.9941	1.6201	2.5017	1.4898	1.6274	0.5265	2.189	1.8028	3.2434	1.645	1.2266	2.3203	1.2668	2.4151	1.0389	3.5296	1.889	2.0908	1.9156	3.3169	0.7763	1.0786	2.9626	1.9597	0.2403	1.6787	2.5197	2.1739	2.2056
gi|15718714|ref|NM_003510.2|	1.1437	-1.06261	1.11473e-05	0.000895217	0.625718	HIST1H2AK	>gi|15718714|ref|NM_003510.2| Homo sapiens histone cluster 1, H2ak (HIST1H2AK), mRNA	1.4446	0.977	1.7493	0.8383	2.7101	0.7497	1.6267	1.0025	1.5208	2.7874	1.1478	1.6871	1.7178	2.382	4.7583	1.1795	1.754	1.9411	1.1199	0.5024	1.0425	0.5625	0	0.5481	1.7306	2.1273	0.8082	0.5142	0.8002	1.1872	1.7242	1.3543	1.2273	1.0678	0.87	1.1286	0.9458	0	1.2908	0.723	0.51	0.281
gi|15718716|ref|NM_005322.2|	1.36304	-0.12924	6.36011e-06	0.000595072	0.357006	HIST1H1B	>gi|15718716|ref|NM_005322.2| Homo sapiens histone cluster 1, H1b (HIST1H1B), mRNA	0.2895	0.1043	0.8635	0.3505	1.5998	0	0.5446	0	1.0595	0.2209	0.5728	0.2767	0.2687	0.1153	1.5127	0.0967	0.8229	0.194	0.4889	0	0.8455	0.8649	0.5577	0.942	1.8342	0.998	0.7884	1.2292	0	0.4949	0.611	0.7152	1.9773	0.7453	0.7436	2.0709	0.813	1.0182	0.7499	0.7716	0.204	0.9398
gi|157266265|ref|NM_198285.2|	2.48207	-2.15338	8.16029e-05	0.00407465	4.58053	WDR86	>gi|157266265|ref|NM_198285.2| Homo sapiens WD repeat domain 86 (WDR86), transcript variant 2, mRNA	0.157	0	0	0.4102	1.0336	0.6692	0.0156	0.0829	0.3434	0.4635	0.1476	0.2366	0.5278	0	0	0.1905	0.2025	0	0	0.6257	0	0	0	0	0	0	0	0	0	0	0	0	0	0.5442	0	0.4804	0	0.0039	0	0.1906	0.0591	0.0304
gi|157785644|ref|NM_005876.4|	3.35961	-1.27752	4.49475e-05	0.00267382	2.523	SPEG	>gi|157785644|ref|NM_005876.4| Homo sapiens SPEG complex locus (SPEG), transcript variant 1, mRNA	0.0054	0.0005	0.0964	0.0223	0	0.374	0	0	0	0.0186	0	0.2221	0.0282	0.0052	0.0203	0.0537	0	0	0	1.3878	0	0	0	0	0	0	0	0	0	0	0	0	0	0	0	0	0	0	0	0.0074	0	0
gi|157837980|ref|NM_015209.2|	2.62868	-1.99503	0.000784316	0.0207507	44.0253	KAZN	>gi|157837980|ref|NM_015209.2| Homo sapiens kazrin, periplakin interacting protein (KAZN), transcript variant A, mRNA	0.0964	0.0019	0.0035	0.1377	0	0.2234	0	0.4474	0	0.161	0	0.1116	0	0	0.3212	0.4256	0	0	0.0274	1.1501	0	0	0	0	0	0	0.2624	0	0	0	0	0	0	0	0	0	0	0.0332	0	0	0	0
gi|160707880|ref|NM_020066.4|	2.80507	-0.910538	0.000299057	0.01046	16.7867	FMN2	>gi|160707880|ref|NM_020066.4| Homo sapiens formin 2 (FMN2), transcript variant 2, mRNA	0.2333	0.0007	0.2133	0.0158	0	1.0258	0.0379	1.3187	0	0	0	0.4639	0.0162	0.688	0.0084	0.0755	0	0	0.0605	1.0491	0	0.029	0	0	0	0	0	0	0	0	0	0	0	0	0	0	0	0.0097	0	0	0.0066	0
gi|161087007|ref|NR_004387.1|	1.54164	0.0963594	5.72882e-06	0.000547976	0.32157	SCARNA10	>gi|161087007|ref|NR_004387.1| Homo sapiens small Cajal body-specific RNA 10 (SCARNA10), guide RNA	0	1.2878	0.4871	0.5778	1.2553	2.4266	2.9252	1.7931	2.1857	1.8093	2.1888	0.8634	1.084	1.1052	1.7386	1.5356	2.6096	1.595	1.1769	0	2.4139	0	1.2191	2.2786	1.583	3.4479	0.9753	2.0534	0	1.7827	3.0645	1.7697	2.437	1.6261	1.6982	2.2819	1.7382	1.8893	2.6131	0.823	2.5231	2.0587
gi|161333838|ref|NM_001111033.1|	4.77354	0.492397	6.27183e-06	0.000589675	0.35205	ACVR1C	>gi|161333838|ref|NM_001111033.1| Homo sapiens activin A receptor type 1C (ACVR1C), transcript variant 4, mRNA	0	0	0	0	0	0	0	0.0175	0	0	0	0	0	0	0	0	0	0	0	0	0	0	0	0	0	0.1865	0	0.3871	0.054	0	0	0	0	0	0	0	0	0	0	0	0	0.0087
gi|163659847|ref|NM_000831.3|	1.20619	0.798772	0.000661396	0.018448	37.1255	GRIK3	>gi|163659847|ref|NM_000831.3| Homo sapiens glutamate ionotropic receptor kainate type subunit 3 (GRIK3), mRNA	0.0867	0.0328	0.1159	0.1891	0.1931	1.4291	0.0312	0.8476	0.0308	0.2627	0.0873	0.384	0.1423	0.0075	0.0759	1.2129	0.1595	0.0871	0.2607	2.2545	0.0874	0.1058	0.1694	0.2991	0	0.1207	0.0869	0.1419	0.0941	0.1235	0.0885	0.1535	0.0986	0.0433	0.3917	0.2322	0.1363	0.0317	0.1831	0.0927	0.0124	0.014
gi|164698497|ref|NM_001113493.1|	1.39751	2.52964	0.000342622	0.0115569	19.232	Q3090916	>gi|164698497|ref|NM_001113493.1| Homo sapiens septin 9 (SEPT9), transcript variant 2, mRNA	1.4917	1.5919	2.366	2.6472	1.8457	3.1687	1.3463	2.3442	1.5428	1.5215	1.8218	2.7101	1.4472	1.3194	1.6791	2.0311	1.6471	1.4949	1.8194	5.7892	0.7043	0.1801	0.3544	0.8348	0.4278	0	0.6503	0.3902	1.4094	0.6611	0.2216	0.4618	0.4937	0.8991	1.1352	1.0818	0.3983	1.5039	0.7294	0.4782	0.2572	1.4228
gi|166295203|ref|NM_025057.2|	-3.43509	-2.27684	7.40414e-05	0.00382593	4.15609	BBOF1	>gi|166295203|ref|NM_025057.2| Homo sapiens basal body orientation factor 1 (BBOF1), mRNA	0	0	0.0046	0	0	0	0	0	0	0	0	0	0	0	0	0.0199	0	0	0	0	0	0	0	0	0	0	0	0	0	0.0158	0	0	0	0.0573	0	0	0.4111	0	0.5523	0	0	0
gi|166706863|ref|NR_006880.1|	2.27127	6.65191	2.35309e-10	1.33393e-07	1.32084e-05	SNORD3A	>gi|166706863|ref|NR_006880.1| Homo sapiens small nucleolar RNA, C/D box 3A (SNORD3A), small nucleolar RNA	7.7468	6.1489	5.3362	7.8008	8.0618	7.9054	8.0222	5.5793	5.9532	6.2713	7.1933	5.405	6.3862	7.7384	6.4969	8.912	6.6062	6.0807	7.6814	5.6073	9.6937	7.7304	7.1933	8.921	7.271	9.7635	6.7102	8.3826	8.6728	7.36	9.8179	9.1641	9.2018	7.6814	9.0624	8.7124	8.4545	8.8676	9.0164	7.5406	9.5234	8.9546
gi|166851803|ref|NM_153046.2|	3.23469	-1.26303	0.000164341	0.00683445	9.22482	TDRD9	>gi|166851803|ref|NM_153046.2| Homo sapiens tudor domain containing 9 (TDRD9), mRNA	0.2407	0	0.0394	0	0	0	0	0.015	0	0	0	0	0	0	0	0	0	0	0.0738	0.5139	0	0	0	0	0	0	0.0556	0	0	0	0	0.0919	0	0	0	0	0	0.1886	0.0317	0	0.0233	0
gi|166851825|ref|NM_182908.4|	-4.01133	0.374655	4.75701e-05	0.00275749	2.67021	DHRS2	>gi|166851825|ref|NM_182908.4| Homo sapiens dehydrogenase/reductase 2 (DHRS2), transcript variant 1, mRNA	0	0	0.0013	0	0	0	0	0	0	0	1.1688	0	0	0.166	0	0	0	0	0	0.0624	0	0	0	0	0.8534	0	0	0	0.4805	0	0	0	0	0	0	0	0	0.1754	0.109	0	0	6.0747
gi|166851826|ref|NM_005794.3|	-4.48999	5.04876	2.14711e-12	3.18334e-09	1.20522e-07	QDHRS2	>gi|166851826|ref|NM_005794.3| Homo sapiens dehydrogenase/reductase 2 (DHRS2), transcript variant 2, mRNA	1.0597	0.7418	0.0966	0.1513	0.3928	0.1871	0.3358	0.007	0.2572	0.5512	1.2212	0.0007	0.0617	1.6889	0.7907	0	0.0604	0.329	0.0186	0	1.7476	0.5647	0.7382	0	3.0622	1.2319	0.7055	1.4754	1.4195	1.5081	0	0.9965	1.0057	1.4287	1.7533	3.7197	1.0123	1.957	1.0738	1.7607	1.081	11.2385
gi|167621452|ref|NM_000566.3|	-1.11347	1.4741	2.56981e-05	0.00169916	1.44249	FCGR1A	>gi|167621452|ref|NM_000566.3| Homo sapiens Fc fragment of IgG receptor Ia (FCGR1A), mRNA	0.7989	0.8074	1.2644	0.7682	0.4728	0.8074	0.2429	0.6865	0.7075	0.432	1.6763	1.2935	0.9195	0.6137	0.7852	0.7741	0.7051	0.4525	0.5513	1.8357	1.1826	1.1362	0.7927	0.5108	0.5073	0	1.1079	0	2.7275	1.65	0.5663	1.2764	1.8422	1.1033	2.7576	0.4805	1.7067	1.9648	0.5035	1.3019	1.4436	2.0545
gi|167830410|ref|NM_000906.3|	1.42524	2.26259	6.92183e-05	0.00366515	3.88536	NPR1	>gi|167830410|ref|NM_000906.3| Homo sapiens natriuretic peptide receptor 1 (NPR1), mRNA	0.6803	0.6228	1.35	1.8484	1.3664	1.3565	1.2104	0.8884	0.7784	0.7755	1.7989	1.3953	0.3793	0.5908	0.8805	2.498	0.7923	0.3231	1.0348	3.627	0.3711	0.9007	0.7374	0	0.8628	0	0.6507	0.1076	2.2303	0.7285	0.3837	0.8109	0.4833	0.3761	0.9463	0.0397	0.4632	1.069	0.8733	0.1365	0.2284	0.396
gi|167830435|ref|NM_001114397.1|	4.33005	-0.218214	1.53549e-05	0.00116746	0.861901	DHX36	>gi|167830435|ref|NM_001114397.1| Homo sapiens DEAH-box helicase 36 (DHX36), transcript variant 2, mRNA	0	0	0	0	0	0	0	0	0	0	0	0	0	0.3142	0	0	0	0	0.4326	0	0	0	0	0	0	0	0	0.1273	0.0298	0	0.3563	0	0	0	0	0	0	0	0	0	0	0
gi|167830484|ref|NM_001010911.2|	1.09742	-0.90277	3.81967e-05	0.00235112	2.14406	CASC10	>gi|167830484|ref|NM_001010911.2| Homo sapiens cancer susceptibility candidate 10 (CASC10), mRNA	0.1254	0.3461	0.4161	0.5085	0.7156	0.5219	0.5038	0.155	0.3981	0.4001	0.7259	0.3198	0.0973	0.2	0.2941	0.3955	0.2738	0.3318	0.2256	1.4841	0.0798	0.3482	0.1334	0.2787	0.7389	0	0.1436	0	0.4649	0.0664	0	0.3482	0.1309	0.0891	0.283	0.1733	0.0979	0.1802	0.1763	0.1692	0.3804	0.325
gi|167857789|ref|NM_000607.2|	1.88685	-0.235168	1.44558e-05	0.00112113	0.811432	ORM1	>gi|167857789|ref|NM_000607.2| Homo sapiens orosomucoid 1 (ORM1), mRNA	1.5403	4.413	2.1521	3.3536	1.9009	1.754	0.9413	1.8525	0.3575	1.2607	0.7026	0.2459	2.1796	2.3323	1.2522	1.2006	0.9095	1.8453	1.6471	1.5024	1.4336	0.5342	0	0.8343	0.1496	0.4263	0	0	0.3555	0.6833	0.1606	1.4475	0.2446	1.3102	0.354	0	0.0584	1.278	0.4529	0.1045	1.8064	0.6773
gi|168480125|ref|NM_001442.2|	2.41353	5.55484	5.82923e-05	0.00323317	3.27206	FABP4	>gi|168480125|ref|NM_001442.2| Homo sapiens fatty acid binding protein 4 (FABP4), mRNA	1.322	0.4393	2.2729	3.2533	1.0142	3.2862	0.8047	2.2658	1.3117	0	2.5853	2.5083	0.8035	0.6718	2.1294	3.0789	0.3234	0.0607	1.5913	8.7746	0.5223	2.2733	1.8917	0.7561	0.607	0.4007	2.0956	0.4347	10.5814	2.0671	0.7911	0.4309	0.8348	0.3806	1.1921	0.4456	1.5476	2.6146	1.7869	0.4369	3.0107	0.7575
gi|169790836|ref|NM_001122607.1|	1.29454	0.386496	8.96317e-05	0.00436253	5.03121	RUNX1	>gi|169790836|ref|NM_001122607.1| Homo sapiens runt related transcription factor 1 (RUNX1), transcript variant 3, mRNA	2.1468	1.1648	1.2055	0.3824	0.6749	0	0.5424	0.4271	0.781	1.3269	1.4779	0.9193	1.2684	0.4179	0.986	0.6626	1.7522	0.9479	0.8226	1.9909	0	0.546	0	0.3171	0.8424	0.4408	1.3318	0.484	0.7326	0.3195	0	0.3587	0.1944	0.3367	0.267	0.7451	0.0536	0	0.4378	1.1102	0	0.9287
gi|169790897|ref|NM_000076.2|	1.91858	-0.375484	4.06651e-06	0.000413603	0.228261	CDKN1C	>gi|169790897|ref|NM_000076.2| Homo sapiens cyclin dependent kinase inhibitor 1C (CDKN1C), transcript variant 1, mRNA	0.725	0.8849	1.3622	0.9855	1.5777	0.7207	0.9991	0.2598	1.1042	0.1417	1.2548	1.4279	0.8876	0	1.6642	0.6454	0.2234	0.4852	0.7679	2.2571	0.4555	0.3397	0.2139	0.4413	0	0	0.1204	0.3078	0.2884	0.227	0	0	0	0.325	0.1043	0.3905	0.1106	0.0561	0.0296	0.1683	0	0.5622
gi|169790920|ref|NM_000230.2|	4.52792	1.4737	2.12646e-10	1.24198e-07	1.19363e-05	LEP	>gi|169790920|ref|NM_000230.2| Homo sapiens leptin (LEP), mRNA	0.0017	0.0314	0.013	0	0.0797	0.0886	0.203	0.0048	0.1168	0.0233	0	0.0043	0.0197	0.0449	0.0412	0.0738	0.0215	0.019	0.022	0.6591	0	0	0	0	0	0	0	0	1.9242	0	0.0758	0	0.1367	0.1434	0.0265	0	0.017	0	0.004	0	0.0341	0.0045
gi|171906613|ref|NM_000030.2|	1.08021	0.181742	0.000198321	0.00782487	11.1322	AGXT	>gi|171906613|ref|NM_000030.2| Homo sapiens alanine-glyoxylate aminotransferase (AGXT), mRNA	0.6715	1.5739	0.7178	1.0118	1.0288	0.611	0.9739	1.0803	0.0395	1.6853	0.8886	0.2961	0.1415	0.3419	0.2594	0.3512	0.0271	0.6167	0.7605	0	0.6923	0	0.1014	0.179	0	0.5977	0.0877	0.5863	0.3896	0.1372	0.2069	0.6425	0.5077	0.1663	0.3127	0.6129	0.5112	0.3394	0.8921	0.3654	0.1534	0.003
gi|181336848|ref|NM_015714.3|	1.13102	4.67991	0.00011884	0.00537681	6.67072	G0S2	>gi|181336848|ref|NM_015714.3| Homo sapiens G0/G1 switch 2 (G0S2), mRNA	3.3924	4.1453	4.1554	3.9262	5.8561	4.0829	4.2043	3.0036	6.5237	5.8486	4.4301	3.7538	4.1062	4.7273	3.2851	4.0319	4.3904	4.1023	2.869	6.1109	4.0249	2.124	2.7058	1.8739	4.9561	3.9133	3.0525	1.3522	7.7384	4.2006	0.8389	4.8743	3.2264	8.2308	3.308	3.5102	4.6771	5.1453	4.109	4.5601	4.2863	5.4764
gi|182507164|ref|NM_145056.2|	1.68518	1.75483	1.03445e-05	0.000846625	0.580658	DACT3	>gi|182507164|ref|NM_145056.2| Homo sapiens dishevelled binding antagonist of beta catenin 3 (DACT3), transcript variant 1, mRNA	1.8909	1.3956	3.1803	2.1285	1.357	3.8654	1.7119	2.3528	1.3454	1.5108	1.2924	2.7192	0.7796	0.9399	1.1543	1.8827	0.8927	0.6335	1.254	5.4297	0.8925	0.5179	0.3029	0.445	0.4972	0	0	0	0.3536	0.2226	0	0.4314	0	0.2716	0.3003	0.5628	0.6445	1.0378	0.5902	0.6832	0.3837	0.825
gi|182765458|ref|NR_022006.1|	4.10905	0.319666	6.4033e-15	1.89873e-11	3.5943e-10	KIAA0087	>gi|182765458|ref|NR_022006.1| Homo sapiens KIAA0087 (KIAA0087), long non-coding RNA	0.0576	0.0018	0.1282	0.0123	0.0351	0.0396	0.0394	0.2711	0.0191	0.0379	0	0.0223	0.0268	0.0102	0.0085	0.038	0.0106	0.0306	0.2422	0.0112	0	0.085	0	0.18	0.0647	0	0	0.1439	0	0	0.0509	0	0.1764	0	0.0476	0	0.0198	0.0308	0.0113	0.0055	0.0372	0.003
gi|18375643|ref|NM_080601.1|	4.53918	-1.07558	8.89897e-08	1.7774e-05	0.00499517	PTPN11	>gi|18375643|ref|NM_080601.1| Homo sapiens protein tyrosine phosphatase, non-receptor type 11 (PTPN11), transcript variant 2, mRNA	1.805	0.2245	0	0	0	0	0	2.1947	0	0.8672	1.5056	0	0	1.4701	2.8827	0	0.8894	1.6233	0.0071	0.9102	0	0	0.1948	0	0	0	0	0	0	0	0	0	0	0	0	0	0	0	0	0	0	0.2204
gi|187828879|ref|NM_001127221.1|	1.34988	-1.34058	0.000312842	0.0108413	17.5605	CACNA1A	>gi|187828879|ref|NM_001127221.1| Homo sapiens calcium voltage-gated channel subunit alpha1 A (CACNA1A), transcript variant 3, mRNA	0	0	0	0.102	0	0.0896	0.0905	0	0.0297	0.0128	0.0302	0.1185	0.0224	0.0063	0.6764	0	0	0.0089	0.1873	0	0.0523	0.0404	0.0553	0	0.0692	0	0.0204	0.1354	0	0.028	0	0.0395	0.1228	0.0442	0.0228	0.0473	0	0.0204	0.025	0.0078	0.0034	0.003
gi|187960041|ref|NM_000450.2|	1.58694	3.70498	1.49599e-05	0.00114647	0.839731	SELE	>gi|187960041|ref|NM_000450.2| Homo sapiens selectin E (SELE), mRNA	1.2182	1.9541	1.4426	0.7358	1.4122	0.8305	0.3292	0.0154	1.1664	1.1591	2.3134	2.1023	0.954	0.4831	0.922	0.3855	1.7605	1.0426	0.6542	4.3151	0.0786	1.3513	0.319	0.4762	0.7073	0.1551	0.6429	0.2093	1.3083	1.6625	0.07	1.9968	0.2972	0.5389	0.6643	0.7314	1.1637	2.4095	1.3098	0.7199	1.3156	1.7052
gi|188219564|ref|NM_020432.4|	-4.444	-1.46452	6.84362e-05	0.00363873	3.84146	PHTF2	>gi|188219564|ref|NM_020432.4| Homo sapiens putative homeodomain transcription factor 2 (PHTF2), transcript variant 2, mRNA	0	0	0	0	0	0	0	0	0	0	0	0	0	0	0	0	0.118	0	0	0	0	0	0	0	0	0	0	0.4503	0.0276	0	0	0	0.0659	0	0.8849	0	0.0022	0	0.545	0	0	0
gi|188528647|ref|NM_019105.6|	1.4616	3.88659	1.38404e-05	0.00107782	0.776891	TNXB	>gi|188528647|ref|NM_019105.6| Homo sapiens tenascin XB (TNXB), transcript variant XB, mRNA	0.8224	1.4663	1.1655	2.9814	0.456	3.5698	0.6856	2.0559	0.4388	0.6169	1.1713	1.9005	0.31	0.4236	1.0034	4.8761	0.6837	0.3613	2.3591	4.3259	0.24	0.646	0.4694	0.3197	0.3922	0.2735	0.2898	0.2382	0.9711	0.6749	0.5042	0.2473	0.291	0.1128	0.7271	0.1751	1.0014	0.6473	0.6961	0.0874	0.1508	0.2324
gi|188536058|ref|NM_001001548.2|	1.79777	3.06332	5.0555e-05	0.00289568	2.83775	CD36	>gi|188536058|ref|NM_001001548.2| Homo sapiens CD36 molecule (CD36), transcript variant 1, mRNA	0.8984	0.7897	0.9053	1.0188	0.5674	1.7159	0.3259	2.139	0.8139	0.9251	1.0043	0.0027	0.4607	0.243	0.6135	1.517	0.6555	0.7484	0.8121	3.3779	0.3651	0.775	0.0261	0.5957	0.5643	0.445	0.1972	0.4712	3.6133	0.0636	0.829	0.0768	0.6606	0.4552	2.3252	0	1.1136	0.0091	0.0947	0.3105	0.0038	0.0008
gi|188536062|ref|NM_001127443.1|	4.71808	1.79406	9.55652e-07	0.000124035	0.0536426	QCD36	>gi|188536062|ref|NM_001127443.1| Homo sapiens CD36 molecule (CD36), transcript variant 4, mRNA	0	0.062	0	0.8415	0	0	0.4228	0	0	0	0.4847	0	0	0	0	0	0	0	0	0.4203	0	0.0167	0.9607	0	0.1182	0.1532	0	0	2.7776	0	0	0	1.5979	0	0	0.1758	0	0	0	0	0	0
gi|188595714|ref|NM_001031847.2|	2.04627	1.173	6.85777e-05	0.00364123	3.8494	CPT1A	>gi|188595714|ref|NM_001031847.2| Homo sapiens carnitine palmitoyltransferase 1A (CPT1A), transcript variant 2, mRNA	0.0008	2.6275	0.0026	0.361	0.067	2.1186	0.0166	0.001	2.6202	2.2354	1.9675	2.7933	2.5269	2.6782	4.4248	3.7231	1.3441	0.0445	0.0137	2.6441	1.3519	0.0126	0.723	0.0999	0.8442	0.0856	0.4537	0.0691	0.0465	0.0061	0.3763	0.0243	0.0619	0.4597	0.9171	0.0321	0.5563	0.0432	0.0047	1.8072	0.4713	0.0007
gi|189571678|ref|NM_001128211.1|	6.21325	-0.361682	1.87904e-07	3.30745e-05	0.0105474	NUDCD1	>gi|189571678|ref|NM_001128211.1| Homo sapiens NudC domain containing 1 (NUDCD1), transcript variant 2, mRNA	0	0	0	0	0	0	0	0	0	0	0	0	0	0	0	0	0	0	0	0	0	0	0	0	0	0	0	0	0	0	0.2078	0	0	0	0	0	0	0	0	0	0	0
gi|192448441|ref|NM_000132.3|	1.5708	1.15101	2.69799e-05	0.00177176	1.51444	F8	>gi|192448441|ref|NM_000132.3| Homo sapiens coagulation factor VIII (F8), transcript variant 1, mRNA	0.0549	0.0016	0.2378	0.1089	0.0315	0.2118	0.0371	0.2627	0.0567	0.2098	0.2755	0.4614	0.1593	0.1962	0.2213	0.5746	0.0196	0.0178	0.2055	3.0287	0.117	0.0419	0.0784	0.1664	0.0726	0.1147	0.0836	0	0.7569	0.0915	0.0879	0.0837	0.0946	0.0539	0.0479	0.0655	0.0727	0.1509	0.0835	0.0463	0.2682	0.0243
gi|193083182|ref|NM_133477.2|	6.1927	2.23736	9.7725e-07	0.000125714	0.054855	SYNPO2	>gi|193083182|ref|NM_133477.2| Homo sapiens synaptopodin 2 (SYNPO2), transcript variant 1, mRNA	0.0005	0	0.0021	0.0097	0	3.1602	0	0.0007	0.3364	0	0	2.053	0	0	0.0023	1.785	0	0	1.3264	6.3351	0.2832	0	0	0	0	0	0	0	0	0	0	0	0	0	0	0.0352	0	0	0	0.0024	0	0
gi|193211412|ref|NM_014555.3|	1.32468	0.898657	1.00615e-06	0.000128854	0.0564773	TRPM5	>gi|193211412|ref|NM_014555.3| Homo sapiens transient receptor potential cation channel subfamily M member 5 (TRPM5), mRNA	1.0645	0.7197	1.0418	0.5539	1.5518	0.5135	0.5291	0.6329	0.6369	0.5481	0.0965	1.0258	0.681	0.1023	1.1521	1.7493	0.215	0.78	0.9916	0	0.6537	1.1537	0.3782	0.2154	0.2386	0.2341	0.115	0.6628	0.1895	0.0764	0.5133	0.1319	0.5674	0.0851	0.0479	0.3189	0.3286	0.0769	0.376	0.0086	0.4298	1.0654
gi|193788547|ref|NM_001129846.1|	3.26242	-0.919909	0.000292657	0.0102932	16.4274	CACNA1C	>gi|193788547|ref|NM_001129846.1| Homo sapiens calcium voltage-gated channel subunit alpha1 C (CACNA1C), transcript variant 20, mRNA	0.0141	0	0.0095	0.0027	0.0067	0.5825	0.1949	0	0	0	0	0.1245	0	0	0	0	0	0	0	0.0596	0	0	0	0	0.0168	0	0	0	0.0298	0	0	0	0	0	0	0	0	0	0.0213	0	0	0
gi|194097326|ref|NM_000812.3|	-2.31461	-1.23201	0.000549251	0.0162153	30.8305	GABRB1	>gi|194097326|ref|NM_000812.3| Homo sapiens gamma-aminobutyric acid type A receptor beta1 subunit (GABRB1), mRNA	0	0	0.01	0	0	0	0	0	0	0.3309	0.4489	0	0	0.2507	0	0	0	0.3941	0	0	0	0	0	0	0	0.1497	0	0.1986	0	0	0	0.2639	0.2156	1.4503	0.0687	0	0	0.6056	0	0.0158	2.772	0.2162
gi|194239670|ref|NR_003008.2|	1.44564	-0.543196	0.000690992	0.0190532	38.7868	SCARNA5	>gi|194239670|ref|NR_003008.2| Homo sapiens small Cajal body-specific RNA 5 (SCARNA5), guide RNA	0	0.77	0.6913	0	0	1.652	0	1.5054	0	0.743	0.8852	0	0	0.4577	0.5404	0	0.9429	0	0.6529	0	1.6971	0.771	1.964	3.1373	0.8243	3.1241	0.7728	1.5736	3.0741	0.7793	3.4708	0.9265	2.2524	0	2.3882	0	1.6135	2.5223	2.0969	1.0864	3.0073	1.0481
gi|194239675|ref|NM_001130043.1|	3.16111	-2.34504	0.000541953	0.0160838	30.4209	CRYZ	>gi|194239675|ref|NM_001130043.1| Homo sapiens crystallin zeta (CRYZ), transcript variant 3, mRNA	0	0	0	0	0	0	0.5489	0	0	0	0	0	0	0	0	0	0	0	0	0	0	0	0	0	0.6381	0	0	0.0844	0	0	0	0	0	0	0	0	0	0	0	0	0	0
gi|194239712|ref|NM_173800.4|	2.23523	-1.07614	2.04282e-06	0.000230253	0.114667	LVRN	>gi|194239712|ref|NM_173800.4| Homo sapiens laeverin (LVRN), mRNA	0	0	0.0162	0.2138	0	0.2804	0.0279	0.0026	0.0837	0.0175	0.078	0.0053	0.0231	0	0.0076	0.2989	0.0135	0.0137	0.0347	0.2425	0.0583	0.0539	0.0761	0.1264	0.094	0	0.0223	0.1423	0.4128	0.0302	0.0501	0	0	0.0736	0	0	0.0185	0.0148	0.0051	0	0	0.0011
gi|194440659|ref|NM_007027.3|	-1.17423	4.26465	6.23558e-05	0.00339394	3.50016	TOPBP1	>gi|194440659|ref|NM_007027.3| Homo sapiens topoisomerase (DNA) II binding protein 1 (TOPBP1), mRNA	0.0043	0.9776	0.0159	0.5019	0.5505	0	0.0133	0.0006	2.0931	0.2702	1.3677	0	1.0449	0.0596	0.0827	2.2479	0.1719	0.3287	1.3698	1.4332	3.0012	2.317	2.4623	3.4029	2.814	1.6061	2.9546	1.0276	0.4209	3.175	2.6644	3.1919	0.4924	2.5338	0.4169	2.6262	3.2882	2.0857	2.0246	1.7432	2.8024	2.6342
gi|194688145|ref|NM_000944.4|	5.735	-1.83204	1.45803e-13	3.51276e-10	8.18422e-09	PPP3CA	>gi|194688145|ref|NM_000944.4| Homo sapiens protein phosphatase 3 catalytic subunit alpha (PPP3CA), transcript variant 1, mRNA	0.0554	0	0.2997	0.4998	1.0279	0.6607	0	0.2623	0.209	0	0.2125	0.1567	0	0.0013	0.074	0.3651	0.3518	0	0	0.363	0	0	0	0	0	0	0	0	0	0	0	0	0	0	0	0	0	0	0	0	0	0.0006
gi|195546923|ref|NM_002298.4|	-1.05171	6.69643	4.4427e-05	0.00265104	2.49377	LCP1	>gi|195546923|ref|NM_002298.4| Homo sapiens lymphocyte cytosolic protein 1 (LCP1), mRNA	5.4869	4.3366	4.0323	2.9088	3.4296	4.3361	3.0537	4.5017	5.0811	4.4389	5.8813	4.7932	5.293	4.3797	4.1486	5.2628	4.9764	4.3869	4.3888	5.9345	3.1938	4.2811	5.1257	3.875	3.1883	2.3358	6.0322	2.0734	5.6892	5.0831	4.5788	4.772	4.8636	4.9708	6.2046	3.3937	6.3278	6.4541	4.8473	3.9307	4.8578	4.9856
gi|195947371|ref|NM_003277.3|	1.75594	2.64104	2.24344e-06	0.000249222	0.125929	CLDN5	>gi|195947371|ref|NM_003277.3| Homo sapiens claudin 5 (CLDN5), transcript variant 2, mRNA	3.3258	2.927	2.7968	5.0501	3.175	3.9029	2.469	4.1951	2.1996	2.7025	2.6059	3.4692	1.0565	0.9811	2.3044	4.3293	1.552	0.5764	3.4892	6.2008	0	0.4027	1.8687	0.907	0.9392	0.6146	0.9421	0	3.689	1.682	1.2046	0.9645	1.5891	0	2.8396	1.0586	2.2835	1.1921	2.0956	0.2421	0.6956	2.3222
gi|197313789|ref|NM_017734.4|	1.47307	3.29226	8.82031e-07	0.000116043	0.0495102	PALMD	>gi|197313789|ref|NM_017734.4| Homo sapiens palmdelphin (PALMD), mRNA	1.4944	1.3684	2.4184	2.3489	1.8072	1.7656	1.5592	1.4615	1.1824	1.4872	2.0104	1.9098	0.9002	1.0977	1.5012	2.1256	1.0237	0.7576	1.768	5.7162	0.7718	2.1053	1.1828	0.9972	1.132	0.3351	1.1823	0.3682	4.4902	1.3958	1.1655	1.2739	1.1349	0.82	1.6673	0.8165	1.2878	1.6441	1.4525	0.6352	1.2438	1.3378
gi|197333735|ref|NM_052942.3|	-1.53056	4.12919	2.26939e-06	0.00025138	0.127385	GBP5	>gi|197333735|ref|NM_052942.3| Homo sapiens guanylate binding protein 5 (GBP5), transcript variant 1, mRNA	2.021	1.9334	1.3099	0.6005	1.4743	1.3696	0	1.6548	2.1585	1.6773	3.1654	2.0141	3.0863	1.4046	0.6884	3.0919	2.5281	2.2115	1.3109	2.008	1.1085	2.7789	1.6273	2.0999	1.6791	0.9797	6.4587	0	2.5397	2.9392	1.4439	1.8144	2.9176	1.8056	3.986	0.6395	3.6013	3.0889	1.8771	2.2165	2.2929	6.169
gi|197382349|ref|NR_002941.2|	1.12649	-0.950827	0.000116416	0.00530406	6.53464	PDCL3P4	>gi|197382349|ref|NR_002941.2| Homo sapiens phosducin-like 3 pseudogene 4 (PDCL3P4), non-coding RNA	0.4704	0.5178	0.4652	0.9017	0.5764	0.2254	0.5113	0.6507	0.0801	0.9599	0.6369	0.6462	0.1916	0.6378	0.1118	0.8959	0.4942	0.6879	0.7858	0.1409	0.2445	1.06	0.4277	0.3842	0.2292	1.2214	0.4576	0.9489	0.5401	0.2831	0.917	0.4597	0.4273	0.3119	0.0844	0.1384	0.6205	0.1334	0.7558	0.2627	0.2002	0.1497
gi|197383729|ref|NR_002223.3|	-1.36459	-0.0449484	0.000977611	0.0240798	54.8752	TPRXL	>gi|197383729|ref|NR_002223.3| Homo sapiens tetra-peptide repeat homeobox-like (TPRXL), non-coding RNA	0.9287	0.0018	0.2932	0.1992	0.2043	0	0.2934	0.0036	0.4437	0.0191	0	0.1095	0.2039	0	0.0359	0	0.1678	0.4055	0.1921	0.0308	0.0747	1.9874	0	1.831	0.0996	0.2864	0.2704	1.0394	0	0.032	0	0.0629	0	0.0457	0.847	2.189	0.0481	0.0309	0.0337	0.1876	0.0801	0.4711
gi|197927427|ref|NM_005100.3|	1.52618	3.34428	0.000445856	0.0140072	25.0268	AKAP12	>gi|197927427|ref|NM_005100.3| Homo sapiens A-kinase anchoring protein 12 (AKAP12), transcript variant 1, mRNA	1.7418	1.0777	2.8809	2.3558	0.6633	3.421	0.7867	1.6347	1.0981	1.7814	1.266	2.7235	0.9838	1.1868	1.5915	2.6644	1.2062	0.7677	1.0532	5.5107	0	1.0847	0.1871	0	0.172	0.2858	0.1205	0	0.2673	0.94	0.3525	0.6884	0.4157	0.4377	0.1281	0	1.3727	1.2095	0.9636	0.3094	0.394	0.8909
gi|197927453|ref|NM_001134709.1|	2.09647	0.546603	0.000626069	0.0177584	35.1425	DEK	>gi|197927453|ref|NM_001134709.1| Homo sapiens DEK proto-oncogene (DEK), transcript variant 2, mRNA	0.0941	0.0377	0.1825	0	0	0	0.238	0	0.4182	0.0904	0.4735	0.1962	0.2792	0.0387	0.1742	0.1739	0.2817	0.5228	0	0.212	0	0	0	0	1.2853	0	0	0.1166	0	0.2336	0.4067	0	0	0.1798	0.6496	0.1953	0.1524	0.1921	0	0	0	0.5954
gi|198041706|ref|NM_175737.3|	1.09529	0.615124	2.25831e-05	0.00155175	1.26763	KLB	>gi|198041706|ref|NM_175737.3| Homo sapiens klotho beta (KLB), mRNA	0.1175	0.1668	0.0858	0.4349	0.1847	0.3548	0.1358	0.8155	0.1038	0.1425	0.0657	0.2566	0.0981	0.1345	0.1926	0.4718	0.1174	0.2278	0.588	0.1579	0.1268	0.1098	0.2855	0.3331	0.0907	0.2682	0.0728	0.405	0.4314	0.2291	0.3997	0.1456	0.3223	0.0953	0.4765	0.1118	0.084	0.0399	0.3852	0.5824	0.0261	0.0514
gi|198041767|ref|NM_181506.4|	1.22789	1.23156	6.04608e-06	0.000571236	0.339378	LRRC70	>gi|198041767|ref|NM_181506.4| Homo sapiens leucine rich repeat containing 70 (LRRC70), mRNA	0.4837	0.3675	0.8087	1.0751	1.1557	0.6813	0.6272	0.4708	0.5019	0.408	0.7008	0.4378	0.2412	0.2404	0.4129	0.9957	0.3399	0.4169	0.7103	2.3934	0.2247	0.7556	0.5209	0.5107	0.4927	0.6005	0.3993	0.5306	1.75	1.0036	0.6106	0.5284	0.4157	0.268	0.8428	0.5812	0.5924	0.8737	0.8262	0.4912	0.5894	0.5108
gi|205277469|ref|NM_004086.2|	-1.05198	2.26253	0.000723641	0.0197556	40.6194	COCH	>gi|205277469|ref|NM_004086.2| Homo sapiens cochlin (COCH), transcript variant 2, mRNA	0.1339	1.3434	0	0.5145	1.0971	0	0.1199	0.6941	1.101	1.066	0.9952	1.4201	0.888	1.4017	1.1911	0	1.5366	0.0201	0.3441	0.7065	0.986	2.1275	0.8181	2.2799	0.0907	0.6476	0.5567	1.7684	1.0941	1.6298	0.3871	1.0095	1.9981	3.2431	1.1956	1.3502	1.508	3.7265	0.7953	1.1184	1.9191	0.3139
gi|205361123|ref|NM_001135113.1|	-2.03603	1.9682	0.000203864	0.00800258	11.4433	IGFL2	>gi|205361123|ref|NM_001135113.1| Homo sapiens IGF like family member 2 (IGFL2), transcript variant 2, mRNA	0.2725	0.2895	0.7231	0.5946	0	0.4619	2.5964	0.0393	2.0783	0	0	0.6024	0.3979	0.7027	0.0911	0	0.4645	0.228	0.1552	0.0946	0	0.3401	1.1558	0.3721	3.9743	0.3387	0.7247	0.9288	5.2731	0.1719	0.3185	0.2014	1.7264	5.6396	0.352	0.2488	0.7306	0.9598	1.8648	2.6226	1.7533	2.2708
gi|20544161|ref|NM_005320.2|	1.00585	-0.835119	8.45075e-05	0.00418177	4.74358	HIST1H1D	>gi|20544161|ref|NM_005320.2| Homo sapiens histone cluster 1, H1d (HIST1H1D), mRNA	0.2968	0.7495	0.531	0.0868	2.2922	0.6387	0.4247	0.555	0.643	0.6992	0.302	0.3932	0.4182	0.39	2.8052	0.6097	0.6148	0.4202	0.4986	0.0712	1.5152	0.2558	0.5691	0.4867	0.5544	0.8188	0.2556	0.3061	0.3953	0	0.1791	0.4734	0.5409	0.5398	0.2655	0.8347	0.5438	1.1765	0.5799	0.6483	0.2116	1.2148
gi|206725423|ref|NM_198446.2|	1.2042	0.229007	0.000649552	0.0182506	36.4607	C1orf122	>gi|206725423|ref|NM_198446.2| Homo sapiens chromosome 1 open reading frame 122 (C1orf122), transcript variant 1, mRNA	1.5919	1.4535	1.7446	2.8156	2.777	2.1978	1.9611	1.9746	1.5416	0.9694	1.7004	0.8424	1.4193	1.1328	0.8264	1.4404	1.531	1.9377	1.8846	2.306	0.798	0.8674	0	0	0	0	0.7571	1.337	0.5162	0.5213	0	0	0.5372	1.0528	0	0.97	0.2285	0.2515	0	1.2405	0.1259	1.4981
gi|207028493|ref|NM_001135239.1|	4.35578	3.72469	4.86633e-17	1.87587e-13	2.73157e-12	LDHA	>gi|207028493|ref|NM_001135239.1| Homo sapiens lactate dehydrogenase A (LDHA), transcript variant 2, mRNA	0.2339	0.4775	0.3807	0.1466	0.2556	0.1709	0.2029	0.625	0.291	0.6012	0.1743	0.2144	0.1318	0.6814	0	0.4213	1.0879	0.4953	0	0	0.9618	0.4253	0.6853	0.3667	0.7069	0.428	0.1583	1.8383	2.1525	0.1474	0	0.9041	0	0.3405	0.5416	0	0.25	0.4452	0.5013	0.805	0.2694	1.4276
gi|207029438|ref|NM_001135256.1|	6.79642	1.91121	9.90713e-08	1.935e-05	0.00556107	RBBP4	>gi|207029438|ref|NM_001135256.1| Homo sapiens RB binding protein 4, chromatin remodeling factor (RBBP4), transcript variant 3, mRNA	0	0	0	0	0	0	0	0	0	0	0	0	0	0	0	0	0	0	0	0	0	0	0	0	0	0	0	0	0.031	0	0	0	0.5224	0	0	0	0	0	0	0	0	0
gi|207113194|ref|NM_001135554.1|	2.67731	-0.425272	0.000452823	0.0141225	25.4178	EPB41L2	>gi|207113194|ref|NM_001135554.1| Homo sapiens erythrocyte membrane protein band 4.1 like 2 (EPB41L2), transcript variant 3, mRNA	0	0.0001	0.0184	0	0	0	0	0	0.1273	0	0.0796	0.1983	0	0.5916	0.0056	0.0149	0.0234	0	0	0	0	0.3334	0	0	0	0	0	0.0661	0	0.0078	0	0.1732	0	0	0	0	0	0.1034	0	0.0127	0.1656	0.0248
gi|207446693|ref|NR_002907.2|	1.82113	1.10254	7.59771e-08	1.55785e-05	0.00426475	SNORA73A	>gi|207446693|ref|NR_002907.2| Homo sapiens small nucleolar RNA, H/ACA box 73A (SNORA73A), small nucleolar RNA	1.6618	2.3615	3.7798	1.4314	4.9616	1.6274	3.2109	1.7921	3.875	1.9056	3.5384	2.2273	3.9386	2.74	3.8532	2.9961	4.1981	3.9484	1.7304	1.0786	4.1207	3.5947	4.2471	4.845	3.7287	4.8777	4.2256	4.2965	2.747	3.2161	5.2239	4.1207	4.2841	5.8854	4.0522	4.7853	4.6126	3.3897	5.0784	4.8072	4.6819	5.1182
gi|208022676|ref|NM_003395.2|	1.84851	-1.44142	0.000610286	0.0174391	34.2566	WNT9A	>gi|208022676|ref|NM_003395.2| Homo sapiens Wnt family member 9A (WNT9A), mRNA	0.6261	0.4062	0.8171	0.7307	0.5974	1.6018	0.4253	1.6336	0.4344	0	0.2979	1.1219	0.6014	0.3812	0.4837	0.423	0.0408	0	0.4976	3.3244	0.1107	0	0	0.1503	0.0802	0.17	0	0.1279	0.1445	0	0.3199	0	0	0	0	0.3071	0.2389	0	0.0762	0.0719	0.2984	0
gi|208431792|ref|NM_001135643.1|	-4.42528	-2.36588	8.04574e-06	0.000706714	0.451624	DCTN4	>gi|208431792|ref|NM_001135643.1| Homo sapiens dynactin subunit 4 (DCTN4), transcript variant 1, mRNA	0	0	0	0	0	0	0	0	0	0	0	0	0	0	0	0	0	0	0	0	0	0	0	0	0	0	0	0.0896	1.295	0	0	0	0	0	0	0	0	0.4057	0	0	0	0
gi|208431822|ref|NM_003783.3|	1.19836	0.735217	1.69679e-05	0.00126026	0.95244	B3GALT2	>gi|208431822|ref|NM_003783.3| Homo sapiens beta-1,3-galactosyltransferase 2 (B3GALT2), mRNA	0.4714	0.132	0.0905	0.0804	0.2007	0.8187	0.0302	1.121	0.068	0.173	0.4126	0.4596	0.307	0.9258	0.1077	0.2712	0.189	0.1629	0.8362	0.9911	0.9662	0.0658	0.3367	0.1658	0.1398	0.5044	0.053	0.2181	0.2048	0.1317	0.4031	0.4418	0.2921	0.5869	0.6664	0.0771	0.5939	0.1526	0.7706	0.0143	0.0839	0.02
gi|208431839|ref|NM_001135655.1|	3.67763	-2.66536	2.15764e-07	3.664e-05	0.0121113	LY6H	>gi|208431839|ref|NM_001135655.1| Homo sapiens lymphocyte antigen 6 complex, locus H (LY6H), transcript variant 3, mRNA	0.6123	0	0	0	0	1.1341	0	0.3668	0	0	0	0.0942	0	0.0021	0	0	0	0	0	1.2988	0	0	0	0	0	0	0	0	0	0	0	0	0	0	0	0	0	0	0	0	0	0
gi|208973239|ref|NM_001135700.1|	2.61018	5.0916	1.23831e-13	3.40961e-10	6.95091e-09	YWHAZ	>gi|208973239|ref|NM_001135700.1| Homo sapiens tyrosine 3-monooxygenase/tryptophan 5-monooxygenase activation protein zeta (YWHAZ), transcript variant 4, mRNA	2.4011	1.855	1.4626	2.8123	1.5587	2.6179	2.5944	1.8989	2.2653	3.589	2.1167	2.77	2.5982	2.7971	1.6155	2.0475	2.8536	1.5665	1.5945	1.0413	1.4441	1.395	1.4581	1.4379	1.7729	2.6613	1.1878	3.7887	4.2331	1.7614	1.8197	1.6011	1.3534	0.5069	1.2234	1.5056	2.2303	1.7984	2.0042	1.3968	2.2628	1.9983
gi|209364617|ref|NM_000702.3|	1.68166	2.08734	0.000251706	0.00923193	14.1288	ATP1A2	>gi|209364617|ref|NM_000702.3| Homo sapiens ATPase Na+/K+ transporting subunit alpha 2 (ATP1A2), mRNA	0.2757	0.1651	1.0102	0.7649	0.0662	3.5234	0.0794	1.9284	0	0.3149	0.125	1.7306	0.1406	0.1194	0.4801	2.1938	0.038	0.0564	0.8475	4.5352	0.0671	0.4887	0.539	0.141	0.0843	0.177	0.1313	0.1386	0.7333	0.1454	0.4058	0.0836	0.1314	0	0.3266	0.0508	0.6908	0.0664	0.5355	0.0067	0.0115	0.008
gi|209693438|ref|NM_003087.2|	1.40372	1.88572	2.89511e-06	0.000309144	0.162508	SNCG	>gi|209693438|ref|NM_003087.2| Homo sapiens synuclein gamma (SNCG), mRNA	5.3543	1.2535	2.6671	3.9727	2.3101	4.0149	1.8713	2.9998	1.7484	1.7654	1.9846	2.6062	1.7589	0	1.6631	3.7273	0.8812	2.6857	1.8731	5.9021	2.0006	2.1335	1.8554	1.3764	1.682	1.0128	1.5547	0	4.5579	1.5413	0.9676	1.2887	1.8594	1.7482	1.9757	1.1947	1.9605	2.026	2.8387	1.3671	1.1507	1.3409
gi|209915596|ref|NM_001136140.1|	3.15467	2.67433	4.94262e-12	6.35094e-09	2.77439e-07	CMPK1	>gi|209915596|ref|NM_001136140.1| Homo sapiens cytidine/uridine monophosphate kinase 1 (CMPK1), transcript variant 2, mRNA	0.0592	0.0426	0.2594	0	1.0904	0.1948	0	0.5437	0	0.0886	0.171	0.3217	0.5246	0.3131	0.1458	0.1615	0.1474	0.5201	0	0	0.1579	0.2851	0.7203	0	1.2202	1.8312	0.3595	1.8596	0	0.696	0.328	0.2536	1.0451	0.2521	0.2237	0.7873	0	0.1536	0.4078	0.4815	0.0655	0.9575
gi|209969829|ref|NM_001136193.1|	2.99203	0.621632	0.000725411	0.0197899	40.7188	FASTKD2	>gi|209969829|ref|NM_001136193.1| Homo sapiens FAST kinase domains 2 (FASTKD2), transcript variant 2, mRNA	0	0.0663	0	0.2703	2.0722	0.0727	0	0	0	0	0.0133	0	0	0	0	0	0	0	0	0	0	0	0	0	0	0	0	0.2393	0.574	0	0	0.1203	0	0	0.0809	0	0	0	0	0	0	0
gi|210032789|ref|NM_015688.1|	1.12941	1.42859	2.70498e-08	6.81513e-06	0.00151836	FAM184B	>gi|210032789|ref|NM_015688.1| Homo sapiens family with sequence similarity 184 member B (FAM184B), mRNA	0.3207	0.3555	0.4376	0.565	0.5484	0.9214	1.0793	0.5916	0.4247	0.5791	0.3804	0.6064	0.3224	3.418	0.3044	0.7172	0.4034	1.1895	0.6867	0.5086	1.1571	0.4914	0.3119	0.6886	0.5572	0.6167	0.485	0.9434	0.9299	0.5272	0.9155	0.2193	0.5583	0.4889	0.3812	0.2445	0.4567	0.4626	0.5994	0.5402	0.3274	0.4529
gi|211057414|ref|NM_052960.2|	1.54901	1.58472	5.2815e-06	0.000514119	0.296461	RBP7	>gi|211057414|ref|NM_052960.2| Homo sapiens retinol binding protein 7 (RBP7), mRNA	1.0932	1.1239	1.6203	1.4533	2.0478	1.4694	0.6308	1.7121	1.0293	1.3328	1.9611	1.6059	0.6254	1.1887	1.0168	1.1255	0.6957	0.682	1.829	4.9623	0.3653	1.8008	1.1083	0.7365	0.9375	1.6713	1.3758	1.36	5.8813	2.6499	1.4683	1.8509	2.0053	0.4781	2.2754	0.3903	1.8486	1.5951	1.9613	1.1673	1.2273	1.188
gi|21166392|ref|NM_003544.2|	1.05002	-1.20335	0.00033235	0.0113476	18.6554	HIST1H4B	>gi|21166392|ref|NM_003544.2| Homo sapiens histone cluster 1, H4b (HIST1H4B), mRNA	0.2381	0.8421	1.5426	0.9089	2.8467	0	1.5038	0.3711	0.5293	0.459	0.9919	1.285	0.5394	1.449	1.8436	0	1.0917	1.3093	1.3034	0	0.5548	0.8533	0.3369	1.6081	1.825	1.6309	0.8647	1.9009	0	0.4862	0.6109	1.3407	2.5262	0	0.9358	1.3105	0.424	0.4162	0.8118	0.7183	0.5535	0.672
gi|211904144|ref|NM_001136268.1|	2.0275	2.06368	1.25817e-10	8.50873e-08	7.06233e-06	DAZAP2	>gi|211904144|ref|NM_001136268.1| Homo sapiens DAZ associated protein 2 (DAZAP2), transcript variant 5, mRNA	0.3316	0.3591	0.434	0.7898	1.3932	0.7227	0.6653	0.2052	1.2253	0.7781	0.4983	0.1943	1.0105	0.4077	0.4337	1.7897	0.541	1.2159	1.4923	0.4912	1.5121	1.265	1.0765	0.5566	1.106	1.0424	0.8966	2.0928	0.9596	0.8499	1.981	0.5253	0	0.6521	1.1225	0.942	0.4561	0.7477	1.007	0.7459	0.9986	0.1768
gi|211938446|ref|NR_015440.1|	1.64851	-2.00305	0.000859051	0.0221355	48.2202	LINC00982	>gi|211938446|ref|NR_015440.1| Homo sapiens long intergenic non-protein coding RNA 982 (LINC00982), transcript variant 1, long non-coding RNA	0.0115	0	0.0108	0.111	0.0384	0.1466	0	0.1003	0	0.0532	0	0.0174	0	0.0027	0.0061	0.5068	0.0046	0	0.0224	0.1975	0	0	0.0504	0	0.1216	0	0.0566	0.148	0.1728	0	0	0	0.1038	0	0.0387	0.0548	0.0101	0	0.0072	0.0058	0.0041	0.0024
gi|212276331|ref|NR_024413.1|	1.31436	-2.10093	0.000704369	0.0193416	39.5376	FLJ42393	>gi|212276331|ref|NR_024413.1| Homo sapiens uncharacterized LOC401105 (FLJ42393), long non-coding RNA	0.0257	0.0278	0.1293	0.3751	0.1617	0	0.2164	0.0104	0	0	0.0704	0.0138	0.082	0.0345	0	0.114	0.0068	0.054	0.2031	0.0523	0	0.2033	0	0.1528	0	0.1481	0	0	0	0.032	0.0689	0.0631	0	0	0.0347	0	0.0778	0	0.0055	0	0.0218	0.005
gi|21264570|ref|NM_003534.2|	1.35009	0.183995	1.54204e-06	0.000182639	0.0865578	HIST1H3G	>gi|21264570|ref|NM_003534.2| Homo sapiens histone cluster 1, H3g (HIST1H3G), mRNA	1.1437	1.1309	1.717	1.9996	2.5895	1.0219	1.4058	0.9809	2.3815	2.8603	2.0018	1.1819	1.8106	1.5823	6.2046	0.261	2.5133	1.9816	1.3922	0	2.4512	0.2926	1.2087	1.1811	3.3391	1.999	1.7656	3.0295	0.4399	2.1439	1.1792	1.8992	2.9197	0.3295	1.8144	3.0326	2.4068	0.8916	2.1069	1.8214	1.6998	2.0129
gi|21264600|ref|NM_003545.3|	1.15273	0.583047	2.52232e-07	4.19097e-05	0.0141583	HIST1H4E	>gi|21264600|ref|NM_003545.3| Homo sapiens histone cluster 1, H4e (HIST1H4E), mRNA	2.6748	3.3181	3.5109	3.4005	5.1244	2.702	3.8055	2.7728	1.7414	4.3357	2.5898	2.6184	3.0194	3.4453	7.0315	1.5127	4.325	2.7809	2.6966	0.9725	2.7146	2.0543	2.7332	1.7623	2.6559	3.1828	1.4908	2.5048	3.5247	2.1076	2.2906	3.8772	3.1264	1.9019	1.9935	2.8757	2.0784	2.3849	2.343	1.9104	1.5957	1.5033
gi|213417593|ref|NM_004114.3|	1.53464	-0.525289	6.65653e-05	0.00357875	3.73645	FGF13	>gi|213417593|ref|NM_004114.3| Homo sapiens fibroblast growth factor 13 (FGF13), transcript variant 1, mRNA	0.0264	0.129	0.7245	0.5235	0.2573	1.018	0.9446	0.3385	0.1946	0.2503	0.4345	0.4529	0.2629	0.1462	1.622	0.5915	1.1605	0.0617	0.2003	2.5586	0.3553	0.1844	0.1132	0.2314	0	0.2349	0	0	0.1838	0.1619	0	0.2048	0	0	0	0.1135	0.3011	0.0474	0.0288	0.0326	0.0495	0.0679
gi|213417688|ref|NR_024467.1|	1.28134	-0.884407	5.46524e-06	0.000528006	0.306775	HECTD2_AS1	>gi|213417688|ref|NR_024467.1| Homo sapiens HECTD2 antisense RNA 1 (HECTD2-AS1), long non-coding RNA	0.235	1.1751	0.4363	0.8262	0.7076	0.0941	1.0275	0.576	0.475	0.3521	2.1099	0.5457	0.2862	1.0615	0.4784	0.4339	0.2876	0.6984	0.6808	0.0411	0.2868	0	0.2398	0.369	0.1214	0	0.1618	0.6462	0.5045	0.1781	0.5368	0.5221	0.6695	0.0989	0.2681	0.2949	0.0388	0.1177	0.1306	0.1899	0.0183	0.2872
gi|21396482|ref|NM_003522.3|	1.20133	-0.913868	2.4055e-05	0.00162394	1.35026	HIST1H2BF	>gi|21396482|ref|NM_003522.3| Homo sapiens histone cluster 1, H2bf (HIST1H2BF), mRNA	0.3676	2.3997	2.1815	0.9263	3.3061	0.8397	1.9697	1.1034	0	2.6151	1.2518	0.544	2.3705	2.5241	4.8793	0.3065	2.2392	1.3256	1.0359	0.5637	2.3643	0.8761	0	0	1.1279	1.305	0.6416	1.3674	1.8901	1.9495	0	2.1723	1.5196	0.9519	1.7133	1.5889	0.2867	0.5636	1.0547	1.0133	0	1.1855
gi|21396498|ref|NM_003537.3|	1.3236	-1.03434	0.000147652	0.00627531	8.28803	HIST1H3B	>gi|21396498|ref|NM_003537.3| Homo sapiens histone cluster 1, H3b (HIST1H3B), mRNA	0.1115	0.2257	0	0.5599	1.4276	0.719	0.619	0.1834	0.828	0.9655	0.6453	0.2034	0.6169	0.781	2.2869	0.5235	1.1448	0.4383	0	0	1.4463	0.7662	0.3831	0.5282	1.3068	0.7536	1.4115	1.5592	0.4333	0.5569	0	1.473	0.9816	0.5992	1.5378	1.0958	0.2345	0.2334	0.6518	0.4599	0.3342	1.2069
gi|214832218|ref|NM_001142316.1|	2.95312	0.1714	4.70262e-05	0.00273419	2.63967	LMO2	>gi|214832218|ref|NM_001142316.1| Homo sapiens LIM domain only 2 (LMO2), transcript variant 3, mRNA	1.6408	1.8148	3.0132	2.5705	1.4434	2.1326	0.5721	0.3416	1.2991	2.1178	1.7761	1.9585	1.5187	1.1862	1.7256	2.4416	0.7238	1.9244	2.1298	4.4238	1.3159	0	0	1.0208	1.1384	0	0	0.9162	0	0.5994	0	0	0	0	0	0	0	1.0168	0	0.3459	0	0.9987
gi|215490008|ref|NM_001142415.1|	2.25267	0.908412	5.95518e-07	8.4138e-05	0.0334276	AIMP1	>gi|215490008|ref|NM_001142415.1| Homo sapiens aminoacyl tRNA synthetase complex interacting multifunctional protein 1 (AIMP1), transcript variant 2, mRNA	0.159	0.1336	0.2468	0.1227	0	0.3061	0.4994	0.1802	0.1173	0.5685	0.1691	0	0	0.1519	0.0538	1.0278	0.299	0.7323	0	0.3737	0	0.1683	0.4478	0	0	0.8865	0.1712	0	0	0.142	0.357	0.6872	0	0.288	0.5221	0.1634	0.309	0.4719	0.4588	0.5912	0.1409	0.3862
gi|215982788|ref|NM_000477.5|	7.86427	1.79992	4.17704e-31	1.61017e-26	2.34466e-26	ALB	>gi|215982788|ref|NM_000477.5| Homo sapiens albumin (ALB), mRNA	3.615	4.5104	3.9258	4.958	4.26	2.5367	1.9125	3.8032	0.7335	2.5695	0.5068	0.7137	2.7378	2.3468	3.3706	3.2283	1.5015	3.481	1.819	1.8568	0	0	0	0	0	0.1482	0	0.2258	0.157	0.0321	0	0	0	0	0	0	0.0139	0.0156	0.0055	0	0.0059	0.0018
gi|216547807|ref|NM_033101.3|	3.49766	-0.166965	8.32222e-05	0.00414477	4.67143	LGALS12	>gi|216547807|ref|NM_033101.3| Homo sapiens galectin 12 (LGALS12), transcript variant 2, mRNA	0.4232	0.2618	0	0	0	0	0	0.2717	0.1463	0	0	0.463	0	0.0544	0.1731	0	0	0	0.5121	1.3453	0	0	0	0	0	0	0.0731	0	1.4659	0.4963	0	0	0.5249	0	0.4121	0	0.1708	0	0	0	0	0
gi|217035092|ref|NM_001142564.1|	1.38257	-1.05688	0.000335228	0.0113954	18.817	CNGA1	>gi|217035092|ref|NM_001142564.1| Homo sapiens cyclic nucleotide gated channel alpha 1 (CNGA1), transcript variant 1, mRNA	0.0809	0.1428	0.055	0.1984	0.4658	0.1409	0.1475	0.221	0.4289	1.0501	0.2025	0.0222	0.5048	0.5597	0.0839	0.1521	0.2851	0.257	0.4248	0	0.1431	0.2872	0	0	0.273	0.2415	0.0854	0	0.1955	0	0.1521	0	0	0.0448	0	0.3388	0	0	0.0247	0.0397	0.0491	0.0243
gi|217272879|ref|NM_182965.2|	1.64664	0.498957	5.41946e-05	0.00306319	3.04205	SPHK1	>gi|217272879|ref|NM_182965.2| Homo sapiens sphingosine kinase 1 (SPHK1), transcript variant 2, mRNA	2.0876	1.2407	2.2049	3.0602	1.5105	1.5401	2.509	0.7479	2.5019	1.0337	2.4266	2.2416	0.9233	0.3087	1.2847	1.0526	1.7431	0.3321	0.4239	2.1583	0.1919	0.5165	0.4714	0	0.3763	0	0.6788	0	0.4856	0.2738	0	0.1908	0.2967	1.2072	0	0.5151	0.0711	0.8427	0.0436	0.3211	0.4516	0.9003
gi|217330579|ref|NM_001142617.1|	3.25045	1.14404	0.000219942	0.00841102	12.3458	STRA6	>gi|217330579|ref|NM_001142617.1| Homo sapiens stimulated by retinoic acid 6 (STRA6), transcript variant 1, mRNA	0	0	2.5185	0	2.8963	0	0.0181	0	0	0	0	0	0.1557	0.0007	0	0	2.3425	0	0	0	0.1326	0.0248	0	0	0	0.0725	0	0	0	0.0229	0	0.9514	0	0	0	0.361	0	0	0.0057	0	0	0
gi|217330585|ref|NM_001142620.1|	1.48712	-0.758789	0.000248228	0.00912174	13.9336	QSTRA6	>gi|217330585|ref|NM_001142620.1| Homo sapiens stimulated by retinoic acid 6 (STRA6), transcript variant 5, mRNA	0.3559	0.5711	0.3105	0.0242	0.2954	0	0.6816	0	0.0747	0	0.3482	0.45	0.0517	0.1553	0.0478	0	1.0208	0.0419	0	0.0226	0.1212	0.3565	0.0581	0.163	0	0.242	0	0.243	0.4834	0.1072	0.2196	0.85	0.243	0	0	0.1388	0.0719	0.1225	0.0772	0.0141	0.1489	0.0021
gi|217416342|ref|NM_001142641.1|	1.66083	1.98384	1.35043e-08	3.82767e-06	0.000758022	FBRSL1	>gi|217416342|ref|NM_001142641.1| Homo sapiens fibrosin like 1 (FBRSL1), mRNA	1.6236	2.3655	1.8781	2.3751	2.6852	1.6236	2.4249	1.5833	1.6655	0.7812	1.8004	2.2949	1.9503	1.2252	1.7802	0.6022	1.2423	1.8161	1.8222	1.3684	1.224	0	0.4987	0.6764	0.8621	0.4636	0.9834	1.27	0.2565	0.4945	0.6203	0.5175	0.1962	1.0654	0.0485	1.7589	0	0.2126	0.5376	0.7774	0.121	0.5131
gi|217416375|ref|NM_001142634.1|	1.49919	-0.711163	3.0673e-05	0.00196545	1.72174	SPDYA	>gi|217416375|ref|NM_001142634.1| Homo sapiens speedy/RINGO cell cycle regulator family member A (SPDYA), transcript variant 3, mRNA	0.0127	0.2036	0.2572	0.0598	0.5278	0.0997	0.8801	0.0153	0	0.4391	0.2709	0.2731	0.0343	0.2495	0.0307	0.0692	0.024	0.2626	0.1313	0.0492	0.0924	0.5816	0.1984	0.2479	0.2367	0.6361	0.0436	0.5149	0.2512	0.1312	0.1389	0.2504	0	0	0.0907	0.1412	0.2426	0.2452	0.0206	0	0.2182	0
gi|218749851|ref|NR_024607.1|	1.57869	0.854388	1.71238e-05	0.00126696	0.961194	MIR503HG	>gi|218749851|ref|NR_024607.1| Homo sapiens MIR503 host gene (MIR503HG), long non-coding RNA	1.0228	0.7843	1.9894	1.2969	1.2829	0.8943	4.1439	0.0323	0.9909	0	0.6982	0.3865	0.534	0.53	0.5457	0.2342	2.053	0.4144	0.235	1.013	3.3225	3.5215	1.3842	2.7204	0.4297	1.6455	0.3757	0.9551	2.3624	1.1974	0	1.0293	1.3365	0.2858	0.849	0.3422	0.4301	1.7761	1.4173	0.3502	1.2999	0.0149
gi|219555645|ref|NM_001143774.1|	4.1502	-0.537675	9.77572e-06	0.000804112	0.54873	PHYHIPL	>gi|219555645|ref|NM_001143774.1| Homo sapiens phytanoyl-CoA 2-hydroxylase interacting protein like (PHYHIPL), transcript variant 2, mRNA	0	0	0	0	0.2082	0	0	0	0	0	0	0	0	0	0	0	0	0	0	0	0	0	0.2405	0	0	0	0.0231	0	0.0303	0	0	0	0	0	0	0	0	0	0	0	0	0
gi|219555684|ref|NR_002817.2|	1.60617	-0.690297	0.000189062	0.0075523	10.6124	AQP7P1	>gi|219555684|ref|NR_002817.2| Homo sapiens aquaporin 7 pseudogene 1 (AQP7P1), non-coding RNA	0.0677	0.0053	0.3293	0.513	0.0602	0.3609	0.3334	0.1799	0.1006	0.0468	0.0722	0.3189	0.4584	0.0246	0.0066	0.1189	0.5842	0.2497	0.2068	1.5054	0.0643	0.1526	0.195	0.1635	0.2773	0.2653	0.0775	0.1937	0.9619	0	0.4382	0	0.134	0.0582	0.0885	0	0.1053	0.0274	0.114	0.1308	0.0153	0.0235
gi|219555706|ref|NM_001143760.1|	1.04806	4.21061	0.000218934	0.00840585	12.2892	EIF5A	>gi|219555706|ref|NM_001143760.1| Homo sapiens eukaryotic translation initiation factor 5A (EIF5A), transcript variant A, mRNA	2.1667	2.2229	2.5608	2.432	2.0979	3.264	2.9185	2.6118	2.7598	1.6991	1.6893	2.1095	2.0199	2.6106	2.0545	2.9454	1.8375	1.4472	2.159	3.0158	1.7978	5.6414	3.2239	2.7414	4.308	2.6093	4.0598	4.6237	4.9721	3.0393	4.4762	3.1116	5.5911	2.191	2.7985	2.6679	3.4116	4.0692	3.6109	2.5934	2.4402	1.9716
gi|219842211|ref|NM_001143885.1|	-4.5464	-1.87864	4.63001e-05	0.00270421	2.59892	PPP1R12A	>gi|219842211|ref|NM_001143885.1| Homo sapiens protein phosphatase 1 regulatory subunit 12A (PPP1R12A), transcript variant 2, mRNA	0	0	0.0183	0	0	0	0	0	0	0	0	0	0	0.0016	0	0	0	0	0	0	0	0	0	0.0677	0	0	0.0069	0	0	0	0.5958	0	0	0	0	0	0	0	0	0	0	0
gi|219842269|ref|NR_002319.2|	1.11723	-1.53221	0.000256492	0.00934597	14.3974	PIPSL	>gi|219842269|ref|NR_002319.2| Homo sapiens PIP5K1A and PSMD4-like, pseudogene (PIPSL), non-coding RNA	0.0289	0.0079	0	0.0603	0.1741	0.1772	0.0605	0.0164	0.0329	0.032	0.0444	0.0069	0.0592	0.013	0.0231	0.189	0.0046	0.1766	0.0634	0.1285	0.061	0.0338	0.0566	0.1304	0.0516	0.1855	0	0.1483	0	0.0356	0.1169	0	0.1831	0.0356	0.0896	0	0.0231	0.0177	0.0546	0.0189	0.0041	0.0128
gi|221136776|ref|NM_001143973.1|	3.62276	0.468969	3.67781e-07	5.73977e-05	0.0206443	TCTN3	>gi|221136776|ref|NM_001143973.1| Homo sapiens tectonic family member 3 (TCTN3), transcript variant 2, mRNA	0.0615	0.0639	0.0762	0	0	0	0	0	0.1159	0.0987	0	0	0.1287	0.0389	0	0.302	0.0864	0	0.1658	0	0.3719	0	0	0	0.3459	0	0	0	0	0	0.2203	0.3507	0.4967	0.163	0	0	0.2451	0.2251	0	0	0	0
gi|221139887|ref|NM_001143958.1|	2.10798	3.54341	2.16703e-05	0.00151881	1.21639	TMEM30A	>gi|221139887|ref|NM_001143958.1| Homo sapiens transmembrane protein 30A (TMEM30A), transcript variant 2, mRNA	0.4764	0.2605	0.1442	0	0.5111	0.2929	0	0.393	0.5899	0.2045	0.3262	0.1	0.8684	0.4241	0.7658	0.2366	0.1507	0.8446	0.5491	0.1957	0.5066	0	0.365	0	0.6995	0	1.8508	2.436	3.6295	0.2694	1.2214	0	2.1729	1.5046	0.2687	0.5978	0.1523	0.2474	0.7379	0.812	0.9664	0.3041
gi|221219044|ref|NR_026663.1|	-1.70757	-1.70812	0.000350641	0.0117317	19.6822	GLIS3_AS1	>gi|221219044|ref|NR_026663.1| Homo sapiens GLIS3 antisense RNA 1 (GLIS3-AS1), long non-coding RNA	0	0.2516	0	0.4001	0	0	0	0	0	0.1006	0.1524	0.4346	0	0	0	0.5388	0.049	0.4995	0.2649	0	0	0.9424	0.6913	2.0752	0	0.6116	0.2805	0.91	0	1.131	0.1958	1.0096	1.1669	0	0.8204	0	0	2.4785	0	0.0462	0	0.2575
gi|221316666|ref|NM_001144827.1|	5.67981	-1.04688	5.89164e-07	8.38048e-05	0.033071	RPUSD4	>gi|221316666|ref|NM_001144827.1| Homo sapiens RNA pseudouridylate synthase domain containing 4 (RPUSD4), transcript variant 2, mRNA	0	0	0	0	0	0	0	0	0	0	0	0.2924	0	0	0	0	0	0	0	0	0	0	0	0	0	0	0	0	0.4076	0	0	0	0	0	0	0	0	0	0	0	0	0
gi|222136620|ref|NM_001001349.2|	2.72876	-0.901947	0.000855785	0.0220809	48.0369	NKIRAS2	>gi|222136620|ref|NM_001001349.2| Homo sapiens NFKB inhibitor interacting Ras like 2 (NKIRAS2), transcript variant 1, mRNA	0.142	0	0	0	0	0	0	0	0.2015	0.5445	0	0	0	0	0	0.2513	0	0	0	0	0	0	0.7308	0	0	0	0	0	0	0.1917	0	0	0	0	0.2436	0	0	0	0	0.1671	0	0.2237
gi|222136689|ref|NM_001144886.1|	-1.82115	-0.723611	0.000752059	0.020273	42.2146	CITED1	>gi|222136689|ref|NM_001144886.1| Homo sapiens Cbp/p300 interacting transactivator with Glu/Asp rich carboxy-terminal domain 1 (CITED1), transcript variant 3, mRNA	0.492	0	0	0	0.1887	0	0	0.0303	0.6818	0.287	1.6689	0	0.3388	0.2286	0	0	0.1905	0	0	0	0	0	3.6554	1.0243	0	0	2.3603	0.8451	0	0.4176	0.5913	0.3478	0	2.6403	0.3236	0.6978	0	0	0.0409	0.9036	0.2983	1.3477
gi|222144325|ref|NM_001144945.1|	5.38129	2.13251	8.75176e-18	4.81947e-14	4.91254e-13	MYL12B	>gi|222144325|ref|NM_001144945.1| Homo sapiens myosin light chain 12B (MYL12B), transcript variant 3, mRNA	0	0.2472	0.1767	0.4424	0.3848	0.2649	0	0.9416	0.8377	0.2072	0.3199	0.3693	0.241	0.4591	0.1303	0.9223	0.1181	0.6155	0	0	0.5749	1.2479	0.4093	0	0.657	0	0.5731	1.1381	0	0	0	0	0	0.2413	0	0.4957	0	0.2254	0.3471	0.4405	0.5824	0.4317
gi|222352095|ref|NM_006398.3|	-1.54062	7.97721	3.31014e-10	1.82285e-07	1.85805e-05	UBD	>gi|222352095|ref|NM_006398.3| Homo sapiens ubiquitin D (UBD), mRNA	6.129	7.6288	5.4189	4.8002	6.1033	4.3792	7	4.4437	8.448	6.3323	8.9904	8.3187	7.2452	7.7572	8.5222	5.3871	8.6331	7.5851	3.4354	4.4233	4.4877	9.8792	6.4064	7.1301	8.0791	9.2624	11.1357	8.9546	7.1632	8.3374	7.8565	8.6956	9.5614	7.1655	7.3685	4.285	8.0414	7.6363	8.2364	8.3954	9.0164	10.5157
gi|222352097|ref|NM_018055.4|	1.15296	-0.146327	0.000689969	0.0190439	38.7294	NODAL	>gi|222352097|ref|NM_018055.4| Homo sapiens nodal growth differentiation factor (NODAL), mRNA	0.0077	2.1197	0.3631	0	1.1246	0.1189	1.5289	0.0221	0.0304	0.1901	0.1188	0.6771	0.0921	1.4473	0.0093	0.375	0.195	0.1366	0.0309	0.1786	0.7093	1.1531	0.0542	0	0.1484	0.2083	0.1363	0.3811	0.3061	0.4832	0	0.8251	0.1284	0.4442	0.104	0	0.1687	0.0348	0.3152	0.0772	0.7132	0.002
gi|223005863|ref|NM_198148.2|	2.12246	2.39986	9.52473e-06	0.000791292	0.534642	CPXM2	>gi|223005863|ref|NM_198148.2| Homo sapiens carboxypeptidase X (M14 family), member 2 (CPXM2), mRNA	1.1809	1.5012	3.3411	2.4841	1.5225	4.1863	1.0077	1.6108	1.2244	2.0805	2.0389	2.7646	0.652	0.8642	3.1124	2.3259	1.4177	0.6608	1.0779	6.0297	0	0.1219	0.428	0.264	0.4405	0	0.2502	0	1.2984	0.3645	0	0	0.2871	0.3603	0.6096	0.2219	0	0.2694	0.3893	0.5252	0.2003	0.3052
gi|223555939|ref|NR_002931.2|	1.87213	-1.79705	7.30138e-05	0.00380639	4.09841	CLEC4GP1	>gi|223555939|ref|NR_002931.2| Homo sapiens C-type lectin domain family 4 member G pseudogene 1 (CLEC4GP1), non-coding RNA	0.0033	0.0037	0.0286	0.4472	0.5406	0.8193	0.3642	0	0	0	0.0858	0.0407	0	0.0137	0.0246	0.3719	0.02	0.1667	0.0643	1.8361	0	0.1595	0.1693	0	0	0.1603	0	0.3023	0	0	0	0	0.1356	0.0925	0.04	0	0.0162	0.0184	0.0151	0	0	0
gi|223634019|ref|NR_026868.1|	1.79678	0.0381587	1.52373e-08	4.20834e-06	0.000855301	ANKRD19P	>gi|223634019|ref|NR_026868.1| Homo sapiens ankyrin repeat domain 19, pseudogene (ANKRD19P), non-coding RNA	0.0869	0.0714	0.1011	0.2501	0.4117	0.3658	0.4962	0.0216	0	0.0257	2.7545	0.0653	0.0654	0.0307	0.2203	0.2016	0.1051	0.3235	0.0373	0.2278	0.0899	0.2613	0.3703	0.253	0.6138	0.5216	0.087	0.9475	1.0023	0	0.3848	0.341	0.2427	0.5896	0.1742	0.1417	0.0321	0.2151	0.0693	0.0526	0.1555	0.0644
gi|223671935|ref|NM_002523.2|	-1.59364	4.18509	0.000211765	0.00821752	11.8868	NPTX2	>gi|223671935|ref|NM_002523.2| Homo sapiens neuronal pentraxin 2 (NPTX2), mRNA	0.1758	4.9145	2.8346	1.6328	0.5014	2.6443	4.2181	0.6953	1.1069	0.511	2.5551	0.7373	0.5657	2.8208	0.4788	1.0909	1.7098	1.7304	0.3373	2.3129	0.1913	0.569	1.4311	5.4829	0.7209	1.3579	0.7345	0.3214	8.1706	5.1833	0.0593	1.906	0.9733	0.7853	0.6633	1.5763	0.3987	4.3754	0.6848	0.5584	1.0885	0.2788
gi|223718195|ref|NM_002666.4|	3.20856	3.24913	0.000151775	0.00643709	8.51941	PLIN1	>gi|223718195|ref|NM_002666.4| Homo sapiens perilipin 1 (PLIN1), transcript variant 1, mRNA	0	0.3982	0.297	0.8665	0.5156	0.9975	0	0.2669	0	0.11	0.1068	0	0	0	0.3462	0.6761	0	0.154	0.4363	3.9115	0	0	0.3848	0	0	0	0.1122	0.1987	5.348	0.064	0	0	0	0	0.1048	0	0	0	0.0413	0.2591	0.1532	0.2898
gi|223941831|ref|NR_026911.1|	1.63498	0.94377	9.86112e-08	1.935e-05	0.00553524	RPL21P28	>gi|223941831|ref|NR_026911.1| Homo sapiens ribosomal protein L21 pseudogene 28 (RPL21P28), non-coding RNA	0.636	1.5767	2.0538	2.2702	3.2233	2.1073	2.672	1.4822	4.1558	0.4198	0.9312	1.2962	1.9605	1.4102	1.5512	1.3696	3.4207	1.4742	1.059	1.6038	1.2061	1.9686	1.3413	4.0096	0.6537	2.7887	1.2659	3.1521	3.3197	0.7765	1.508	0.9103	1.8175	0.4605	1.7766	2.1207	1.6778	1.0859	0.9003	0.2356	0.6838	0.5785
gi|223941928|ref|NM_001145353.1|	1.99764	1.52854	0.000183204	0.00739491	10.2836	ELF1	>gi|223941928|ref|NM_001145353.1| Homo sapiens E74 like ETS transcription factor 1 (ELF1), transcript variant 2, mRNA	0	0.5836	0	0.3774	0	0	0.2351	0.0468	0.329	0.1694	0	0.0697	0.6234	0.5857	0.2951	0.3758	0.2939	0	0.1608	0.2977	0.3195	0	0.1437	0.491	0.3306	0.6097	0	0.0618	0	0.7641	0	0.2453	0	0	0.1683	0	0	0	0.0824	0.0839	0.3718	0.0328
gi|224493659|ref|NR_027121.1|	1.4502	-0.306669	0.000754878	0.0203056	42.3728	SHROOM4	>gi|224493659|ref|NR_027121.1| Homo sapiens shroom family member 4 (SHROOM4), transcript variant 2, non-coding RNA	0.1106	1.1073	0.8124	0.1069	0.2394	0.0272	0.2296	0.0535	0.2788	0.3886	0.6642	0.4332	0.2049	0.4945	0.1482	0.3067	0.5338	0.3019	0.2908	0.7271	0	0.0574	0	0.4373	0	0	0	0	0.0929	0.0693	0.0921	0.1706	0	0	0.1164	0.2719	0	0.1066	0.021	0.0524	0	0
gi|224493918|ref|NM_001145544.1|	4.33373	-0.804194	2.51265e-05	0.00167284	1.4104	ZSCAN18	>gi|224493918|ref|NM_001145544.1| Homo sapiens zinc finger and SCAN domain containing 18 (ZSCAN18), transcript variant 2, mRNA	0	0	0	0	0	0	0	0	0	0	0	0	0	0	0	0	0	0	0	0	0	0	0	0	0	0	0	0.3775	0.0995	0	0	0	0	0	0	0	0	0	0	0	0	0
gi|224586938|ref|NR_027253.1|	1.00796	-1.25439	2.24911e-05	0.00155096	1.26247	LOC285696	>gi|224586938|ref|NR_027253.1| Homo sapiens uncharacterized LOC285696 (LOC285696), long non-coding RNA	0.0644	0.2272	0.3521	0.0687	0.1779	0.2508	0.0896	0.1908	0.0356	0.3846	0.3693	0.3684	0.3021	0.2311	0.2855	0.113	0.4267	0.1068	0.054	0.157	0.1099	0	0.1065	0	0.0539	0.2302	0.093	0.4028	0	0.0245	0.2753	0.0512	0.1072	0	0.0809	0.0805	0.0177	0.0198	0.0142	0.0444	0.0086	0.3643
gi|224591429|ref|NM_001145725.1|	4.62335	1.0999	3.93286e-05	0.0024043	2.20759	LYAR	>gi|224591429|ref|NM_001145725.1| Homo sapiens Ly1 antibody reactive (LYAR), transcript variant 2, mRNA	0	0	0	0	0	0	0	0	0	0	0	0	0	0	0	0	0.2929	0.4603	0	0	0	0	0	0	0	0	0	0.4592	2.9328	0	0	0	0.9222	0	0	0	0	0	0	0	0	0
gi|224600453|ref|NM_022746.3|	1.03279	3.13256	4.54238e-05	0.00268971	2.54973	Q030116	>gi|224600453|ref|NM_022746.3| Homo sapiens mitochondrial amidoxime reducing component 1 (MARC1), mRNA	2.8836	4.55	3.408	3.3625	4.2194	2.658	3.5827	3.4965	3.7597	2.8379	2.9308	2.2308	4.042	3.4553	4.0817	3.2646	3.0367	3.6626	3.773	1.9038	2.7909	2.1536	1.6751	2.8806	1.3099	0.2431	1.8594	1.6265	0.3384	2.1752	1.0333	1.6461	2.0797	2.3193	2.0995	3.7895	1.6416	0.5523	0.8391	1.004	2.5353	2.2975
gi|224994161|ref|NM_001145838.1|	2.53147	0.117545	3.58273e-05	0.00222753	2.01106	MTFR1	>gi|224994161|ref|NM_001145838.1| Homo sapiens mitochondrial fission regulator 1 (MTFR1), transcript variant 2, mRNA	0	0.0305	0.4648	0	0	0	0	0.0292	0.3921	0.1091	0	0.2004	0	0	0.5576	0	0	0.1164	0	0	0.1963	0.4197	0	0	0	0	0.5667	0	0.0708	0.6943	0.2128	0.2122	0.7355	0.3193	0	0	0	0.3893	0	0.046	0	0
gi|225543092|ref|NM_002421.3|	-1.59744	7.40786	5.88221e-06	0.000561256	0.33018	MMP1	>gi|225543092|ref|NM_002421.3| Homo sapiens matrix metallopeptidase 1 (MMP1), transcript variant 1, mRNA	4.4517	4.6915	4.6573	5.1503	5.15	1.4651	3.2082	0.5742	8.7038	7.112	6.8067	5.8507	5.6452	3.992	3.8592	3.0619	7.8094	3.4476	1.1188	3.5538	5.6055	5.8122	5.792	2.087	6.0795	3.4248	4.2559	2.4994	1.8349	5.5845	1.406	5.89	4.2715	10.0465	2.7933	3.3917	6.3214	7.705	7.0336	6.4033	7.1561	8.0266
gi|225543093|ref|NM_001145938.1|	3.79419	-1.20277	0.000138168	0.00596664	7.75566	QMMP1	>gi|225543093|ref|NM_001145938.1| Homo sapiens matrix metallopeptidase 1 (MMP1), transcript variant 2, mRNA	0	0	0	0	0	0	0	0	0.1937	0	0	0	0	0	0	0	0	0	0	0	0	0	0	0	0	0	0	0	0.5977	0	0	0	0	0.2166	0	0	0	0	0	0	0.095	0
gi|225543284|ref|NM_001145713.1|	2.66388	-1.58832	0.00074806	0.0202076	41.9901	SAE1	>gi|225543284|ref|NM_001145713.1| Homo sapiens SUMO1 activating enzyme subunit 1 (SAE1), transcript variant 2, mRNA	0.0362	0.1153	0.0671	0	0	0	0	0	0.118	0	0	0.0629	0	0.0659	0	0	0	0	0	0	0	0	0	0	0	0	0	0	0	0	0	0	0	0.255	0	0	0	0	0	0.0862	0	0
gi|225637458|ref|NM_012253.3|	-6.34732	-0.133476	2.8409e-06	0.000304197	0.159465	TKTL1	>gi|225637458|ref|NM_012253.3| Homo sapiens transketolase-like 1 (TKTL1), transcript variant 1, mRNA	0	0	0.1253	0	0	0	0	0	0	0	0	0	0	0	0.0525	0	0	0	0	0	0	0	0	0	0	0	0	0	0.4681	0	0	1.6284	0	0	0	0	0	0	0	0	0	0
gi|225637497|ref|NR_003286.2|	1.5996	14.4253	4.39728e-08	1.00498e-05	0.00246828	RNA18S5	>gi|225637497|ref|NR_003286.2| Homo sapiens RNA, 18S ribosomal 5 (RNA18S5), ribosomal RNA	10.2335	11.196	11.9203	11.4984	12.0467	12.6704	11.2385	11.3506	10.2335	11.2843	11.4766	10.4721	10.5371	10.56	10.5157	11.5622	10.7597	11.0075	11.3673	9.9427	11.4766	11.9494	13.8273	12.5053	11.6921	12.8573	11.7189	11.9203	13.0655	12.0467	11.7415	11.9494	11.7751	11.7751	12.6704	11.2385	12.0467	12.2125	12.9629	11.4299	11.5622	12.1642
gi|225735594|ref|NM_001146076.1|	3.51164	0.0131326	1.31595e-05	0.00103104	0.738667	RPAP3	>gi|225735594|ref|NM_001146076.1| Homo sapiens RNA polymerase II associated protein 3 (RPAP3), transcript variant 3, mRNA	0.016	0	0.0536	0	0	0	0	0.0163	0.1089	0	0	0.0488	0.2505	0	0	0	0.0579	0.0577	0	0	0	0	0	0	0	0	0	0.6777	0	0	0	0	0	0	0	0	0	0	0	0.196	0	0.1538
gi|225735618|ref|NM_001146113.1|	5.33823	-2.1211	1.08972e-08	3.18397e-06	0.000611681	MIER1	>gi|225735618|ref|NM_001146113.1| Homo sapiens MIER1 transcriptional regulator (MIER1), transcript variant 9, mRNA	0	0	0	0	0	0	0	0	0	0	0	0	0	0	0	0	0	0	0	0	0	0	0	0	0	0	0	0	0	0	0	0	0	0	0	0	0	0	0	0	0	0
gi|226051633|ref|NM_001146175.1|	1.08047	0.676553	0.000112092	0.00516238	6.29197	ZNF414	>gi|226051633|ref|NM_001146175.1| Homo sapiens zinc finger protein 414 (ZNF414), transcript variant 1, mRNA	1.6947	2.1386	1.8142	3.1883	2.6078	2.1427	2.7467	1.7703	1.9759	1.9662	2.1144	1.1362	1.3101	2.4456	1.3734	1.7966	2.1333	1.129	1.2501	1.7614	2.7015	0.5829	0.4193	0.9814	0.9065	1.1315	0.7442	0.513	0.8646	1.2217	0.7115	0.3959	0.4806	1.6602	0.3411	2.276	0.2524	0	1.0962	2.1032	0.8101	1.5777
gi|226053184|ref|NM_001146187.1|	1.26784	0.590859	0.000584635	0.0168813	32.8167	PEG3	>gi|226053184|ref|NM_001146187.1| Homo sapiens paternally expressed 3 (PEG3), transcript variant 5, mRNA	0.303	0.154	0.0416	0.4136	0.037	1.1433	0.3387	0.5165	0.0384	0.0297	0.1994	0.6396	0.141	0.0022	0.258	0.8143	0.1213	0.0157	0.1541	2.0289	0.0556	0.0497	0.0474	0.1278	0.1464	0.1039	0.035	0.1275	0.1124	0.0668	0.0454	0.0843	0.0989	0.0311	0.1463	0.0501	0.2838	0.3	0.0743	0.0146	0.2687	0.0232
gi|226342925|ref|NM_004179.2|	1.59936	0.152084	0.000347506	0.0116585	19.5062	TPH1	>gi|226342925|ref|NM_004179.2| Homo sapiens tryptophan hydroxylase 1 (TPH1), mRNA	1.984	0.2712	0	0.1306	0.2116	2.1674	0.1367	3.6105	0	0.0235	0.048	1.4333	0.2763	0.1982	3.5761	1.7012	0.0768	0.2145	2.6529	0.0781	0	0.1288	0.0623	0.2351	0.3616	0.1642	0.0748	0.1886	0.1826	0.5572	0.4466	0.2237	0.1377	0.0553	0.2724	0.4572	0.5879	0.2908	1.2895	0	0.061	0.4296
gi|226371740|ref|NM_001146259.1|	4.6966	-1.22545	8.26445e-06	0.000720765	0.4639	PIP4K2C	>gi|226371740|ref|NM_001146259.1| Homo sapiens phosphatidylinositol-5-phosphate 4-kinase type 2 gamma (PIP4K2C), transcript variant 3, mRNA	0	0	0	0.2239	0	0	0	0	0	0	0	0	0	0.1537	0	0	0	0	0.313	0	0	0	0	0	0	0	0.3268	0.056	0.0343	0	0	0	0	0	0	0	0	0	0	0	0	0
gi|226437567|ref|NM_001146288.1|	1.94691	1.35493	0.000171164	0.00707053	9.60779	AIFM3	>gi|226437567|ref|NM_001146288.1| Homo sapiens apoptosis inducing factor, mitochondria associated 3 (AIFM3), transcript variant 3, mRNA	1.5061	2.2918	2.9885	2.9827	3.3696	2.3037	2.8804	3.547	1.3639	3.244	2.5543	1.9613	2.233	0.4474	0.0912	0.7403	0.5766	0.9812	2.8343	0.5002	0	1.0434	0	1.5132	0	0.7607	1.0331	0.1361	0.028	0	0.6219	1.2236	0.8127	0.5804	0	0	1.1303	0.0103	1.847	0.7814	1.2058	0.1291
gi|226437569|ref|NR_027464.1|	1.24084	2.45172	9.38641e-05	0.00451528	5.26878	QAIFM3	>gi|226437569|ref|NR_027464.1| Homo sapiens apoptosis inducing factor, mitochondria associated 3 (AIFM3), transcript variant 4, non-coding RNA	0.4434	0.9534	1.8118	1.7586	2.0147	1.3908	2.0617	1.1819	0.963	2.2684	1.1474	0.7361	1.5088	0.2515	0.8947	2.0168	0.1697	1.9104	1.3865	0	0.5987	1.4978	0.6759	0	0	0.8038	0.5927	1.983	2.4794	0.9795	2.242	0	2.3411	1.0112	2.2354	2.2466	0.4303	1.4268	1.1795	2.4407	0.1827	0.4418
gi|226437576|ref|NM_001146333.1|	1.09481	0.762227	0.000484831	0.0148605	27.2146	SUMF2	>gi|226437576|ref|NM_001146333.1| Homo sapiens sulfatase modifying factor 2 (SUMF2), transcript variant 7, mRNA	0.1634	0.3287	0.9462	0.5539	0.6229	0.7433	0.784	0.3867	0.4722	0.1166	0.5063	0.976	0.3204	0.8254	1.1552	0.318	0.2246	0.4239	0.3187	0.2761	0	0	1.6769	1.7812	0.6865	0.5707	0.9305	1.5426	0	0.2565	0.3166	0.5594	0	1.0007	0.4913	1.2785	0.3738	0.4372	0.2554	1.0289	0.6654	0.3029
gi|226442962|ref|NM_001146702.1|	4.18601	-2.14589	2.37266e-06	0.000259833	0.133182	KDM5C	>gi|226442962|ref|NM_001146702.1| Homo sapiens lysine demethylase 5C (KDM5C), transcript variant 2, mRNA	0	0	0	0.0415	0	0	0	0	0	0	0	0	0	0	0.0798	0	0	0	0	0	0	0	0	0	0	0	0	0	0	0	0	0	0	0	0	0	0	0	0	0	0	0
gi|227430291|ref|NM_000613.2|	1.25667	-0.0617083	2.42499e-06	0.000264812	0.136119	HPX	>gi|227430291|ref|NM_000613.2| Homo sapiens hemopexin (HPX), mRNA	1.129	2.3257	0.6014	2.0102	1.2079	0.6556	0.9598	1.151	0.1943	1.0506	0.1603	0.3715	0.5597	0.8141	0.7077	0.9227	0.3925	1.0355	0.8899	0.8225	0.6398	0.3893	0.4824	0.7987	0.1339	0.6878	0.0431	0.3337	0.3847	0.085	0.875	0.319	0.5002	0.112	0.4575	0.3966	0.4609	0.0218	0.5316	0.0264	0.1495	0.39
gi|227499620|ref|NM_001159629.1|	1.85573	0.258494	9.5609e-05	0.00456696	5.36673	SLC27A2	>gi|227499620|ref|NM_001159629.1| Homo sapiens solute carrier family 27 member 2 (SLC27A2), transcript variant 2, mRNA	0.1198	0.0321	0	0.3421	0.622	0.3024	0.8779	0	0.2497	0.2839	0.2818	0	0.6857	0	0.1833	1.268	0.5864	0	0	0	0.3089	0.4326	1.3014	0	0.2617	0	0.5224	0.7037	1.2288	0.3973	0.2237	0.4225	1.112	0.2622	0	0.3692	0	0	0.2751	0.212	0.3343	0.4004
gi|228008402|ref|NM_001136129.2|	7.13975	3.07486	3.60845e-10	1.90546e-07	2.02549e-05	APP	>gi|228008402|ref|NM_001136129.2| Homo sapiens amyloid beta precursor protein (APP), transcript variant 5, mRNA	0.0019	0.0002	0.0073	0.0112	0.0319	0.0253	0.0287	0.0017	0.018	0.0152	0.0211	0.0026	0.0176	0	0	0.0165	0.0036	0.0152	0.0167	0.0088	0.0547	0	0.0102	0	0	0.0494	0.0097	0.1112	0.0299	0	0	0	0.0439	0.0358	0	0.0768	0.0041	0	0	0.0069	0.0008	0.0024
gi|228480220|ref|NM_001159703.1|	4.73499	-0.266369	1.67192e-05	0.00125144	0.938482	FHL1	>gi|228480220|ref|NM_001159703.1| Homo sapiens four and a half LIM domains 1 (FHL1), transcript variant 6, mRNA	0	0	0	0	0.6636	0	0	0	0	0.3097	0	0	0	0	0	0	0.1346	0	0	0	0.5521	0	0	0.4952	0	0	0	0	0.0648	0	0	0	0	0	0	0.4298	0	0	0	0	0	0
gi|231569975|ref|NM_207662.3|	5.5439	-0.634399	3.52311e-07	5.52069e-05	0.0197759	ZC3H14	>gi|231569975|ref|NM_207662.3| Homo sapiens zinc finger CCCH-type containing 14 (ZC3H14), transcript variant 4, mRNA	0	0	0	0	0.1099	0	0	0	0	0	0	0	0	0	0	0	0	0	0	0	0	0	0	0	0	0	0	0	0	0.0611	0.1112	0	0	0	0	0	0	0	0	0	0	0
gi|236460751|ref|NM_001160125.1|	1.37835	3.18462	3.74789e-06	0.000385263	0.210376	KLF6	>gi|236460751|ref|NM_001160125.1| Homo sapiens Kruppel like factor 6 (KLF6), transcript variant C, mRNA	1.7916	1.2892	1.5751	2.7124	2.3073	0.5096	0.3424	0.8593	1.4297	1.215	1.4053	1.0038	1.1537	0.4245	1.5536	1.7026	1.8538	1.3605	2.6202	3.7346	1.294	0.5883	1.2127	0.3563	0.8269	0.7933	0.4022	1.1444	1.8977	1.1162	1.209	0.2207	1.2051	0.8921	1.3172	1.0514	1.7847	0.889	0.7658	0.7466	1.1394	0.581
gi|236460817|ref|NR_027653.1|	1.69802	1.77943	1.51744e-05	0.00115601	0.851769	QKLF6	>gi|236460817|ref|NR_027653.1| Homo sapiens Kruppel like factor 6 (KLF6), transcript variant D, non-coding RNA	0.2377	0.1205	0.1335	1.0064	0.7827	0	0.3354	0.2077	0.7276	0	0	0.4523	0.1957	0.0485	0.4989	0	0.29	0.2539	0	0.3168	1.3378	0.1393	0.2824	0.4964	0.2199	0.4018	0.1391	0.828	0.895	0.4955	0.3743	0.3635	0.6459	0.1259	0.3087	0.1376	0.2417	0.2376	0.3797	0.4726	0.3479	0.1846
gi|237649043|ref|NM_025202.3|	1.41314	0.28924	0.00016587	0.00688262	9.31061	EFHD1	>gi|237649043|ref|NM_025202.3| Homo sapiens EF-hand domain family member D1 (EFHD1), transcript variant 1, mRNA	1.161	1.997	1.9421	1.9836	1.7457	1.4835	0.3772	1.3399	0.4558	1.8871	1.2612	1.0575	0.9572	0.6704	0.729	2.2913	0.9044	0.1281	0.359	3.0329	0.2342	0.3484	0	0	0.4055	0	0.1655	0	1.365	0	0.3596	0	0	0.0914	0.1718	0.2498	0.0918	0.8162	0.4962	0.6445	0.2997	0.4086
gi|237874248|ref|NM_212559.2|	-1.11637	1.9512	0.000565629	0.0165681	31.7499	XKRX	>gi|237874248|ref|NM_212559.2| Homo sapiens XK related, X-linked (XKRX), mRNA	0.6044	1.4466	0.4789	0.9946	0.6077	0.0424	1.0214	0.2217	0.2111	1.4209	1.9551	0.7166	0.7764	0.818	0.9827	0	0	0.0236	0.0322	0	0	1.3042	0.6087	1.5119	0.5599	1.097	1.24	1.2497	0.086	2.8654	1.9551	2.1114	1.8377	1.7088	0.8007	1.527	0.6454	0.9325	0.917	0.8313	1.8359	0.9948
gi|238624131|ref|NM_001161353.1|	5.16938	-2.13852	6.72053e-10	3.23829e-07	3.77237e-05	KCNMA1	>gi|238624131|ref|NM_001161353.1| Homo sapiens potassium calcium-activated channel subfamily M alpha 1 (KCNMA1), transcript variant 4, mRNA	0	0.0765	0	0	0	0	0	0.3115	0	0	0	0.1404	0	0	0	0	0	0	0	0.691	0	0	0	0	0	0	0	0	0	0	0	0	0	0	0	0	0	0	0	0	0	0
gi|238624165|ref|NM_174977.3|	3.21752	-1.74575	3.25208e-05	0.00205174	1.82546	SEC14L4	>gi|238624165|ref|NM_174977.3| Homo sapiens SEC14 like lipid binding 4 (SEC14L4), transcript variant 1, mRNA	0.1812	0.6027	1.072	0	0.0741	0	0	0	0	0.06	2.2267	0.0057	0.691	0	0.1106	0.0693	0	0	0.0738	0	0.1031	0	0	0	0.2671	0	0	0	0.0677	0	0	0	0	0	0.1126	0.1371	0	0	0	0	0	0
gi|238624192|ref|NM_145029.3|	2.85799	0.683214	0.000222075	0.00846739	12.4655	C6orf136	>gi|238624192|ref|NM_145029.3| Homo sapiens chromosome 6 open reading frame 136 (C6orf136), transcript variant 2, mRNA	0	0	0.0799	0	0	0	0	0	0.1581	0	0	0	0	0	0	0	0	0	0.3958	0	0.3331	0	0.2674	0	0	0	0.2529	2.7129	3.2931	0	0	0.3502	1.0247	0.3149	0	0	0	0.3021	0.5221	0.0952	0	0.0611
gi|238624194|ref|NM_001161376.1|	1.04267	1.82603	2.50524e-05	0.00167092	1.40624	QC6orf136	>gi|238624194|ref|NM_001161376.1| Homo sapiens chromosome 6 open reading frame 136 (C6orf136), transcript variant 3, mRNA	1.6142	2.1355	2.1533	3.4067	3.349	2.6496	2.095	3.2728	2.2935	2.3203	1.3919	2.9164	2.2372	2.2821	2.5856	1.8882	1.928	2.3339	3.0648	1.0458	1.9139	1.0656	0.7057	0.2888	0.4614	0.8469	0.4685	1.7766	0.2404	0.4591	1.3529	0.4994	0.6891	1.4993	0.4366	2.8488	1.1786	0.5915	1.2219	2.1114	1.0898	1.6113
gi|238776785|ref|NM_001161403.1|	1.1327	2.8556	0.000493103	0.0150177	27.6788	LIMS2	>gi|238776785|ref|NM_001161403.1| Homo sapiens LIM zinc finger domain containing 2 (LIMS2), transcript variant 3, mRNA	2.3489	1.4691	4.2796	3.5869	2.4903	5.6379	2.7566	2.82	1.6192	2.0115	2.1867	3.7809	1.8893	1.1143	1.8451	2.9615	1.2102	0.6172	1.9334	6.801	1.2062	2.3627	0.7672	0.0815	0.6334	0.5242	1.2442	1.1553	2.6844	1.3925	1.1246	0.8238	1.3857	0.5075	2.1201	0.9821	1.8701	2.1464	1.9354	0.9559	2.1314	1.3687
gi|238908509|ref|NM_006140.4|	-1.52057	1.05126	1.32188e-07	2.41497e-05	0.00741997	CSF2RA	>gi|238908509|ref|NM_006140.4| Homo sapiens colony stimulating factor 2 receptor alpha subunit (CSF2RA), transcript variant 1, mRNA	1.4298	0.377	0.6252	0.3658	0.0796	0.6461	0.7451	0.6494	0	0.8806	0.7619	0.0013	1.0485	0.1274	0.569	0.2465	1.0963	1.2791	0.0691	1.0759	0.8478	0.8568	0.9795	2.288	0.2446	0	1.6889	0.5519	3.0928	1.5164	0.2661	1.313	1.6136	1.0421	1.2273	0.7343	1.531	2.3011	1.9025	0.9638	1.0374	1.4198
gi|238908510|ref|NM_172245.2|	-1.10082	1.28033	0.000447528	0.0140369	25.1207	QCSF2RA	>gi|238908510|ref|NM_172245.2| Homo sapiens colony stimulating factor 2 receptor alpha subunit (CSF2RA), transcript variant 2, mRNA	1.3205	1.4347	1.2454	0	0.8853	1.2322	0.2395	0.8737	0.5567	0	1.3854	1.4659	1.49	1.2645	0.6661	0.8246	1.0885	0.4466	0	2.0087	0.989	0.8987	0.8	2.5703	0.7851	0	1.9367	0	1.0392	1.4084	1.1911	1.4609	1.6368	1.0449	1.8462	1.0113	2.1418	2.826	1.3599	0.8063	1.1235	0.8043
gi|239046742|ref|NM_001161407.1|	3.28385	-0.188224	8.78646e-05	0.00430369	4.93202	NDFIP2	>gi|239046742|ref|NM_001161407.1| Homo sapiens Nedd4 family interacting protein 2 (NDFIP2), transcript variant 2, mRNA	0	0	0.052	0.13	0	0	0	0	0.1115	0.0927	0.2715	0	0.228	0.1573	0	0	0	0	0	0	0.2034	0	0	0	0	0	0.1327	0.4569	0	0	0	0	0	0	0	0	0	0.0704	0.0368	0.0501	0.0364	0
gi|239735493|ref|NM_001161659.1|	2.96113	-1.767	0.000186817	0.00750218	10.4864	MYB	>gi|239735493|ref|NM_001161659.1| Homo sapiens MYB proto-oncogene, transcription factor (MYB), transcript variant 7, mRNA	0	0	0	0.3774	0	0	0	0	0.333	0.4868	0	0	0	0	0	0	0.2023	0	0.7238	0	0	0	0	0	0	0	0	0	0	0	0	0.3072	0	0	0	0	0	0	0.0672	0	0	0.1626
gi|239787091|ref|NM_024309.3|	1.42578	3.60542	8.94682e-06	0.000761329	0.502203	TNIP2	>gi|239787091|ref|NM_024309.3| Homo sapiens TNFAIP3 interacting protein 2 (TNIP2), transcript variant 1, mRNA	4.4077	4.8078	4.5565	5.1168	4.7121	4.9549	4.0141	4.8467	4.7542	4.5243	5.0694	4.9203	3.7608	4.1027	4.1505	4.5648	3.9322	4.4271	4.5002	5.3126	3.4677	0.7408	2.0969	2.1922	2.6392	0.0656	2.6849	0	1.7144	1.7509	1.7588	1.5137	0.6036	3.9559	1.5238	3.769	2.0886	2.1974	2.1059	3.7891	2.1108	3.6525
gi|241666391|ref|NM_001162407.1|	1.09887	-0.642088	0.000512306	0.0154405	28.7568	CLK1	>gi|241666391|ref|NM_001162407.1| Homo sapiens CDC like kinase 1 (CLK1), transcript variant 2, mRNA	0.3704	0.8244	0.2912	0.6346	0.1922	0.3052	0.7211	0.1934	0.5695	0.7139	0.5927	0.8064	0.2395	0.64	0.5234	0.1113	0.6709	0.8309	0.3581	0.4428	0.1456	0	0.0887	0	0.4651	0.2945	0.3432	0.762	0	0.3595	0	0	0.2919	0.3268	0.1244	0.3774	0.0534	0	0.0274	0.1879	0.2331	0.5652
gi|253970501|ref|NM_001163285.1|	-3.4825	-0.68034	7.35255e-05	0.00381306	4.12714	EWSR1	>gi|253970501|ref|NM_001163285.1| Homo sapiens EWS RNA binding protein 1 (EWSR1), transcript variant 3, mRNA	0	0	0	0	0	0	0.0108	0	0.0088	0	0	0	0	0	0	0	0	0	0	0	2.362	0	0.0154	2.1221	0.0199	0.1143	0.0456	0	0	0.0151	0	0.0363	0	1.8867	0	0.287	0.0041	0	0.0036	0.0016	0.0021	0.0005
gi|254281334|ref|NM_001163377.1|	1.35068	0.0717363	0.000596769	0.0171245	33.4978	QPCTL	>gi|254281334|ref|NM_001163377.1| Homo sapiens glutaminyl-peptide cyclotransferase-like (QPCTL), transcript variant 2, mRNA	0.0874	0.6553	0.3668	0.4452	0.8017	0.9338	0.3495	0.1121	1.1578	0.19	0.4599	0.2895	0.9075	0	0	0	0	0	0.9563	0	0.4383	0.3578	0.2701	0.7271	0.2349	0.3369	0.1901	0.5369	1.468	0.1224	0.6932	0.194	0	0.4353	0.421	0.5371	0.3936	0.4539	0.0602	0.0759	0.0841	0.1325
gi|254588059|ref|NM_000488.3|	2.21328	-2.04619	4.32046e-08	9.97276e-06	0.00242516	SERPINC1	>gi|254588059|ref|NM_000488.3| Homo sapiens serpin family C member 1 (SERPINC1), mRNA	0.5621	0.9101	0.3719	1.2397	0.7993	0.3047	0.1579	0.1838	0.0859	0.112	0	0.0621	0.1429	0.0435	0.3455	0.1295	0.1492	0.3864	0.1902	0.0516	0	0	0	0	0.0824	0	0	0.403	0	0	0	0	0.1476	0	0.0934	0	0.0481	0.0226	0	0.054	0.0216	0.0031
gi|254675184|ref|NM_181539.4|	1.39247	-1.37826	0.00057095	0.0166273	32.0486	KRT26	>gi|254675184|ref|NM_181539.4| Homo sapiens keratin 26 (KRT26), mRNA	0	0.0125	0.0125	0.1396	0.1637	0.0952	0.1419	0	0	0	0.0497	0	0	0.0061	0.0117	0	0.0226	0	0.1185	0.0197	0	0.1341	0.0647	0.1719	0.0774	0.4009	0.0787	0.3195	0.3014	0	0.0788	0.0762	0.1405	0	0.0438	0.0813	0	0.0202	0.1553	0.0234	0.066	0.0175
gi|256000777|ref|NR_028326.1|	1.08251	1.42831	9.26579e-06	0.000776473	0.520107	LINC01001	>gi|256000777|ref|NR_028326.1| Homo sapiens long intergenic non-protein coding RNA 1001 (LINC01001), long non-coding RNA	0.5462	0.5845	1.1177	1.297	1.2333	1.5147	1.9042	1.0656	0.3078	0.0315	1.777	0.43	0.6607	1.2721	0.2359	0.7471	0.5685	1.8318	1.0222	1.0739	0.7041	0.4062	0.1095	0.7166	0.4164	1.0961	0.5665	0.4983	0.5711	0.6617	0.5235	0.8533	0.1485	0.5878	0.4826	0	0.4742	0	0.1221	0.1277	0.3044	0.3206
gi|256017126|ref|NM_001130144.2|	1.38109	3.39892	0.000536104	0.0159581	30.0926	LTBP3	>gi|256017126|ref|NM_001130144.2| Homo sapiens latent transforming growth factor beta binding protein 3 (LTBP3), transcript variant 1, mRNA	2.5081	1.1557	4.2069	3.8831	2.5888	3.8923	3.6391	2.09	0.9703	1.4444	2.5881	3.1815	1.6104	1.8874	1.3169	2.5924	0	1.2276	0.977	5.8591	0.0697	1.7323	1.2295	0.8544	0.8149	0.9941	0.7904	0.6541	3.5286	0.0197	0.255	0.3007	0.0379	1.6802	0.6725	0.1324	0.0023	1.9163	0.6911	0.5483	0.6653	0.3493
gi|256600256|ref|NM_001164462.1|	1.09029	8.69693	0.000393097	0.0127843	22.0653	MUC12	>gi|256600256|ref|NM_001164462.1| Homo sapiens mucin 12, cell surface associated (MUC12), mRNA	6.4301	6.4111	4.3075	6.5741	6.4381	8.1649	4.5601	8.057	2.7267	4.8798	0.5918	5.6706	6.4174	3.1295	5.2851	6.345	4.6064	6.7704	8.921	0.2731	0.462	3.8496	3.8626	5.7352	1.3379	4.9598	2.777	4.953	4.4522	3.7074	5.1054	3.2627	1.2707	0.5058	5.0086	2.2682	4.7872	2.7839	6.2229	1.0543	1.1282	2.6378
gi|257153403|ref|NM_152474.4|	1.28337	-0.671637	0.000161431	0.00675596	9.06144	C19orf18	>gi|257153403|ref|NM_152474.4| Homo sapiens chromosome 19 open reading frame 18 (C19orf18), mRNA	0.2926	0.1167	0.4971	0.7389	0.9004	0.2428	0.799	0.5027	0	0.6431	0.2292	0.3811	0	1.06	1.0619	0.3951	0.2763	0	0.4932	0.4519	0.1469	0.7971	0.2732	0.2521	0.1351	1.7382	0.087	0	0.198	0.664	0.707	0.1376	0.5579	0	0.4165	0.2757	0.6637	0.1456	1.0208	0	0.4526	0.1664
gi|257196241|ref|NM_001063.3|	2.31628	0.103285	3.54731e-06	0.000367661	0.199117	TF	>gi|257196241|ref|NM_001063.3| Homo sapiens transferrin (TF), mRNA	0.5988	1.4196	0.9353	1.7891	0.9854	0.5455	0.1667	0.7845	0	0.216	0.3417	0	0.3678	0.3438	0.5238	0.7462	0.1086	0.6442	0.2751	1.0248	0.0952	0.1057	0.1802	0	0.1717	0	0.2398	0.2439	1.03	0.02	0.0464	0.3495	0.1128	0	0.0991	0	0.0873	0.2169	0.0191	0	0.0135	0.0014
gi|257467635|ref|NM_014831.2|	3.73165	-0.863101	0.000264988	0.00957336	14.8743	TRANK1	>gi|257467635|ref|NM_014831.2| Homo sapiens tetratricopeptide repeat and ankyrin repeat containing 1 (TRANK1), mRNA	0.0007	0.2287	0.0608	0.0048	0.5894	0.0201	0.2939	0	0.0075	0	0.0073	0.0009	0	0.0008	0.0012	0.0073	0	0.0027	0	0.0088	0.0483	0.0213	0.0148	0.0786	0.0289	0	0.0097	0	0.0314	0.0105	0.0204	0.0232	0	0.0194	0.0094	0.217	0.0039	0.0023	0.0018	0	0.0013	0.0004
gi|257743160|ref|NM_001010923.2|	-2.91531	0.914464	6.23143e-07	8.70323e-05	0.0349783	THEMIS	>gi|257743160|ref|NM_001010923.2| Homo sapiens thymocyte selection associated (THEMIS), transcript variant 2, mRNA	0.0014	0.0005	0.008	0	0	0	0.0097	0	0.0076	0.191	0.0536	0.0355	0.1298	0	0	0	0	0.0037	0	0	0.0936	0.1665	0.4769	0.5036	0	0.3212	0.0288	0	0.9934	0.5151	0.7871	0.2712	0.0519	0	0.8989	0.0775	0.6229	0.459	0.6477	0.5425	0.0012	0.0272
gi|258645155|ref|NR_028476.1|	2.8965	1.67397	2.302e-09	8.96338e-07	0.000129216	RBMX	>gi|258645155|ref|NR_028476.1| Homo sapiens RNA binding motif protein, X-linked (RBMX), transcript variant 3, non-coding RNA	0.0888	0.384	0	0	0	0	0.2209	0.3996	0	0.5622	1.0665	0.2861	0.1899	0.2181	0.257	0.1524	0.2967	0.145	0.4053	0.5302	0.2978	0	0	0.4968	0.3066	0	0.563	0.9822	0	0.2192	0.2591	0	1.0624	0.2317	0.2233	0.7707	0.3944	0.4346	0	0.2322	0.665	0.5589
gi|258679431|ref|NR_028402.2|	3.61742	1.42029	2.33328e-06	0.000256981	0.130972	KAT14	>gi|258679431|ref|NR_028402.2| Homo sapiens lysine acetyltransferase 14 (KAT14), transcript variant 2, non-coding RNA	0.2217	0.8395	0.0039	2.1125	1.8041	1.3069	2.6231	0.0151	0.0085	0.0077	0.3511	1.5842	0.0072	0.9015	0.5886	1.549	1.5225	0.0413	2.1949	1.1785	0	0.6863	0	0	0.6999	0.0629	0	0.6837	1.4566	0	0	0	0.0487	0	0	0	0	0	0	0	0	0.4173
gi|258679460|ref|NM_138428.5|	5.42192	-2.04376	5.34066e-09	1.77476e-06	0.000299782	SMIM12	>gi|258679460|ref|NM_138428.5| Homo sapiens small integral membrane protein 12 (SMIM12), transcript variant 3, mRNA	0	0	0	0	0	0	0	0	0	0	0	0	0	0	0	0	0	0	0	0	0	0	0	0	0	0	0	0	0	0	0	0	0	0	0	0	0	0	0	0	0	0
gi|259906402|ref|NM_001165895.1|	1.18377	2.50862	0.000430003	0.0136202	24.1369	CD320	>gi|259906402|ref|NM_001165895.1| Homo sapiens CD320 molecule (CD320), transcript variant 2, mRNA	1.0927	0.9547	0.875	1.0705	0.7999	0.8579	1.084	0.6724	0.6846	0.1325	0.9828	0.9228	0.5565	1.2739	1.2776	0.9053	1.4516	1.0248	0.7672	0.4678	0.5938	1.8835	0.8491	2.8451	1.7761	2.5581	1.3231	3.5644	2.509	1.3788	2.2105	2.1684	2.6896	0.8425	2.9537	1.202	0.4014	1.3398	1.8582	1.3492	2.022	1.163
gi|260593664|ref|NM_001166057.1|	4.55633	0.743387	3.3296e-05	0.00208698	1.86897	PEPD	>gi|260593664|ref|NM_001166057.1| Homo sapiens peptidase D (PEPD), transcript variant 3, mRNA	0	0	0	0	0	0	0	0	0	0	0.1756	0	0	0.2505	0	0	0	0	0	0	0	0	0	0	0	0	0	0	0	0.2433	0	0	0	0	0	0	0	0	0	0	0	0
gi|260654707|ref|NM_001166059.1|	1.58462	1.0323	0.000844827	0.0218566	47.4219	HMGCL	>gi|260654707|ref|NM_001166059.1| Homo sapiens 3-hydroxymethyl-3-methylglutaryl-CoA lyase (HMGCL), transcript variant 2, mRNA	0.2227	0.5373	0	0	0	0.2794	0.7375	0.2106	0	0.266	0.3443	0.2333	0	0.4195	0.3377	0	0	1.2546	0	0.3749	1.346	1.5452	1.4257	0	0.958	2.5204	0.5399	1.4692	2.3113	0	0	0.7561	0.8051	0	1.3527	0	0	0	0.4614	0.7885	0	1.0224
gi|260655997|ref|NM_004750.4|	2.03415	-0.655309	9.60484e-07	0.000124244	0.0539139	CRLF1	>gi|260655997|ref|NM_004750.4| Homo sapiens cytokine receptor like factor 1 (CRLF1), mRNA	0.6339	0.3793	0.5827	1.8833	0.057	0	0.1826	0.0929	0.0227	0.0297	0.1908	0.4671	0.2204	0.0081	0.1062	0	0	0.0423	0.6727	2.6975	0.0848	0	0.1266	0	0.075	0.4404	0	0	0.3973	0.3561	0.0488	0	0.3013	0.0324	0.0801	0.1669	0.2161	0.0134	0.5366	0.022	0.2719	0.0465
gi|260656007|ref|NM_001166103.1|	1.26417	4.04786	4.61675e-07	6.8713e-05	0.0259148	SPINT2	>gi|260656007|ref|NM_001166103.1| Homo sapiens serine peptidase inhibitor, Kunitz type, 2 (SPINT2), transcript variant b, mRNA	3.2465	2.6226	2.852	3.4634	3.2679	3.2042	4.2756	3.2889	2.6293	1.6318	2.6847	2.9882	2.5728	2.1036	1.9695	2.6779	2.8031	2.8912	2.962	0.1177	4.2908	2.4889	2.6631	2.7362	2.7303	2.8751	2.5823	3.077	3.4916	2.7611	1.7537	2.4549	2.7806	3.6645	2.342	3.7749	2.2081	2.6046	2.7199	3.6761	3.0317	2.775
gi|260656027|ref|NM_001166107.1|	4.0816	1.5254	0.00057078	0.0166273	32.039	HMGCS2	>gi|260656027|ref|NM_001166107.1| Homo sapiens 3-hydroxy-3-methylglutaryl-CoA synthase 2 (HMGCS2), transcript variant 2, mRNA	0	0.2413	0	0	0	0	0	0	0	0	0	0	0	0.2642	0.5826	0	0	0	0	0	0	0	0	0	0	0	0	0	0	0	0	0	0	0.0169	0	0	0	0	0	0	0	0
gi|261278317|ref|NR_029390.1|	1.57646	0.266721	1.31615e-09	5.63722e-07	7.38782e-05	LOC284412	>gi|261278317|ref|NR_029390.1| Homo sapiens uncharacterized LOC284412 (LOC284412), long non-coding RNA	0.3752	0.5962	0.6365	1.4034	1.802	0.7894	0.961	0.5781	0.1869	0.3286	0.5775	0.2304	0.4044	0.3579	0.2703	0.2917	0.4344	0.3813	0.5409	0.9378	0.1666	0.3839	0.0667	0.339	1.0892	0.5044	0.0828	0.9282	0.6993	0.0798	0.2957	0.139	0.2129	0.139	0.307	0.148	0.1449	0.2137	0.3062	0.0594	0.1993	0.0383
gi|261490655|ref|NM_033138.3|	1.19264	6.35016	0.000330644	0.0113194	18.5597	CALD1	>gi|261490655|ref|NM_033138.3| Homo sapiens caldesmon 1 (CALD1), transcript variant 1, mRNA	4.1762	2.957	6.3336	4.506	2.8102	7.6363	3.5113	4.6315	2.5421	3.3197	2.9136	6.3693	2.5465	2.7132	3.8584	4.5133	2.7074	1.7923	3.6901	9.789	1.004	4.4238	1.808	1.6598	1.7226	1.0182	2.1171	1.3326	2.2138	2.147	1.92	1.5322	0.8776	1.0318	2.5305	1.3548	3.8143	3.0112	3.4096	1.3608	2.2484	2.0857
gi|261862351|ref|NM_001166359.1|	3.07091	1.79546	4.60651e-05	0.00269456	2.58572	SHMT2	>gi|261862351|ref|NM_001166359.1| Homo sapiens serine hydroxymethyltransferase 2 (SHMT2), transcript variant 5, mRNA	0.2876	0	0	0	0	0.32	0	0.0847	0.2271	0.2	0.5199	0.1882	0.3357	0	0	0	0	0	0	0	0	0	0	0	0.8864	0	0.535	0.0707	3.3842	0	0	0.3242	0	0.4248	0.2802	0.4519	0.1489	0.5117	0.1156	0.7677	0.0878	0.188
gi|262072964|ref|NM_001166448.1|	2.95884	-2.04545	0.000835009	0.0216754	46.8707	HDAC8	>gi|262072964|ref|NM_001166448.1| Homo sapiens histone deacetylase 8 (HDAC8), transcript variant 6, mRNA	0	0	0	0	0	0	0	0	0	0	0	0	0	0	0	0	0	0	0	0	0	0	0	0	0	0	0	0.4346	0.0481	0	0	0	0	0	0	0.3223	0	0	0	0.168	0	0
gi|262205323|ref|NR_029467.1|	-1.95648	-0.709476	0.000762571	0.0203796	42.8046	SELL	>gi|262205323|ref|NR_029467.1| Homo sapiens selectin L (SELL), transcript variant 2, non-coding RNA	0	0	0	0	0	0	0	0.0346	0.4485	0.2218	0	0	0	0.1168	0	0	0.0364	0.2385	0	0.4253	0	1.0499	0	0.0781	0.1401	0.5806	0.5002	0.0646	2.2666	0.2875	0	0	1.484	0	0.2846	0	0.9199	0	0	0	0.2017	0.2965
gi|262231794|ref|NM_181673.2|	1.9624	2.04332	0.000545846	0.0161607	30.6394	OGT	>gi|262231794|ref|NM_181673.2| Homo sapiens O-linked N-acetylglucosamine (GlcNAc) transferase (OGT), transcript variant 2, mRNA	0	0	0	0.0018	0.0257	0.5817	0.0064	0.0848	0.3416	0.1623	0	0.3799	0	0	0.2713	0.2161	0.1093	0.1975	0	0.2839	0.3709	0	0.3048	0.8643	0.7381	0.0949	0.7271	1.5182	0.1213	0	0.7532	0.5974	0.6662	0.3005	0.7139	0.4765	0.1378	0.2607	0.7752	0.21	0.22	0.5491
gi|262263433|ref|NM_016382.3|	-1.35513	0.671465	0.000521324	0.0156878	29.263	CD244	>gi|262263433|ref|NM_016382.3| Homo sapiens CD244 molecule (CD244), transcript variant 1, mRNA	0.6216	0.6109	0.5924	0	0.3034	0.3369	0.174	0.8148	0.2243	0.4463	0.3766	0.0595	0.9716	0	0.4747	0.8844	0.2903	0.5218	0.5389	1.0909	0.4666	0.4028	0.4655	0.9237	0.3864	0	0.7495	0.2227	1.1227	0.7813	1.0393	0	0.3606	0	1.416	0.2885	0.6978	0.9576	0.0014	0.7269	0.278	0.8153
gi|262527282|ref|NM_199121.2|	1.67898	2.10053	1.42551e-06	0.000170654	0.0800167	VWA1	>gi|262527282|ref|NM_199121.2| Homo sapiens von Willebrand factor A domain containing 1 (VWA1), transcript variant 2, mRNA	0.2267	0.0677	0.1886	0.3479	0.5341	0.2275	0.1483	0.0946	0.1546	0.1507	0.3026	0.0968	0	0.1498	0.0441	0.0486	0.2253	0.3386	0.1173	0.7408	0.67	0.3286	0.2146	0.5854	1.0117	0.9152	1.0114	0	0	0.2899	0	0.5947	0.6151	1.0225	0.3549	1.0065	0.0271	0.1334	0.4124	1.3323	0.0209	0.9068
gi|263190473|ref|NM_001167607.1|	4.53779	0.214599	5.62244e-05	0.00315479	3.15599	GM2A	>gi|263190473|ref|NM_001167607.1| Homo sapiens GM2 ganglioside activator (GM2A), transcript variant 2, mRNA	0	0	0	0	0	0	0	0	0	0	0	0	0	0	0	0	0	0	0	0	0	0	0	0	0	0	0	0	0.0788	0	0	0	0	0	0	0	0	0	0	0	0	0
gi|263192220|ref|NM_178557.3|	1.874	0.45995	9.18418e-07	0.000120011	0.0515526	NAT8L	>gi|263192220|ref|NM_178557.3| Homo sapiens N-acetyltransferase 8 like (NAT8L), mRNA	0.0252	0.3625	0.0497	0.1774	0.1423	0.3029	0.0417	0.2035	0.0808	0.041	0.1573	0.1374	0.1645	0.0481	0.0266	0.1133	0.0051	0.0214	0.0308	0.8218	0.1303	0.0365	0.0266	0.1224	0.0466	0.1324	0.0518	0.2158	0.9021	0.1081	0.1245	0.0528	0.1931	0.0718	0.028	0.1468	0.0309	0.0216	0.0158	0.0215	0.5017	0.0351
gi|266455837|ref|NM_001167676.1|	1.23869	-0.908724	1.59559e-06	0.000187521	0.0895637	FAM229A	>gi|266455837|ref|NM_001167676.1| Homo sapiens family with sequence similarity 229 member A (FAM229A), mRNA	1.6909	1.1788	1.4087	2.5493	2.346	1.6222	1.3822	1.5005	1.0933	0.8783	1.1149	1.0133	1.3948	0.5945	0.7853	1.357	0.8458	0.5739	1.3721	1.5002	0.3576	0	0	0.3161	0.6084	1.7155	0.1309	1.1518	1.4137	0.433	0	0.3679	0.4382	1.0305	0.4488	0.5331	0	0.2362	0.6487	1.0772	0.6337	0.9117
gi|266456179|ref|NM_203382.2|	1.47834	3.19916	6.15264e-05	0.00336892	3.4536	AMACR	>gi|266456179|ref|NM_203382.2| Homo sapiens alpha-methylacyl-CoA racemase (AMACR), transcript variant 2, mRNA	0.4382	0.7468	0.1779	1.5364	0.4501	1.5833	1.9521	1.602	0.98	1.6638	2.637	0.6405	1.1938	1.1277	0.3665	0.8372	0	0	0.9682	0.5959	0.6564	0.5025	0.6313	0.3138	0.4592	1.9963	0.5856	1.2177	1.4401	1.1225	0	1.0728	1.8035	0.8156	0.0115	0.0335	1.4907	0.8648	1.5407	2.5834	1.2062	1.765
gi|268607640|ref|NM_014289.3|	1.86381	3.95863	2.13819e-06	0.0002403	0.120021	CAPN6	>gi|268607640|ref|NM_014289.3| Homo sapiens calpain 6 (CAPN6), mRNA	1.172	3.9413	0.9051	1.3928	2.165	2.194	0.8131	2.1511	0.1785	3.8863	4.3448	2.0289	5.0921	0.7613	0.7493	1.1942	0.2039	1.0393	2.6844	1.7218	1.2737	0.1601	1.2698	0.2275	0.0725	0.2474	0.7496	0.4087	0.725	0.9716	0.2236	5.0732	0.289	0.0362	1.3332	1.7212	3.7096	0.7013	3.5603	0.0381	2.1842	1.6608
gi|269847749|ref|NM_001167924.1|	2.42059	-0.18584	8.65125e-07	0.000114601	0.0485612	CMSS1	>gi|269847749|ref|NM_001167924.1| Homo sapiens cms1 ribosomal small subunit homolog (yeast) (CMSS1), transcript variant 2, mRNA	0	0.2621	0	0	0	0.2287	0	0	0.7163	0.7275	0.2862	0.5345	0.8371	0.5748	0.6409	0.7806	0.2683	0	0.2164	0.756	0	0.5611	0	0.7096	0.5464	0.8405	0.2745	1.4633	0	0	0	0.9356	1.0565	0.1994	0	0.4077	0.7367	0	0.3155	0.396	0.4747	0.5988
gi|269914177|ref|NM_152390.2|	1.94269	-1.6991	0.000182132	0.0073748	10.2234	TMEM178A	>gi|269914177|ref|NM_152390.2| Homo sapiens transmembrane protein 178A (TMEM178A), transcript variant 1, mRNA	0.2169	0.0048	0.3065	0.9115	0	0.4665	0.8707	0.373	0.276	0.2266	0	0.215	0.214	0.5289	0.1587	0.4031	0.4954	0.603	0.3548	0.6999	0.2206	0	0	0.4794	0	0	0	0	0.2418	0	0.4217	0	0.3181	0	0	0.4847	0.053	0	0	0.1047	0.1145	0
gi|269914186|ref|NM_001168243.1|	1.96381	1.81892	4.1534e-07	6.37869e-05	0.0233139	C4orf48	>gi|269914186|ref|NM_001168243.1| Homo sapiens chromosome 4 open reading frame 48 (C4orf48), transcript variant 1, mRNA	5.3911	6.202	5.7902	7.1301	6.9572	4.2295	6.0782	2.7462	4.1298	7.128	6.0156	5.8292	5.0125	5.0997	4.8117	4.5099	5.1224	6.0994	4.8408	3.7933	4.6878	1.9183	0	0	0	2.5944	2.0889	2.1136	4.4003	2.6549	1.2991	0	0	4.0894	1.0528	4.1399	1.0806	1.7497	0.8611	5.8004	2.0711	4.4422
gi|270132809|ref|NM_145273.3|	3.53285	0.0782281	5.78322e-07	8.25672e-05	0.0324623	CD300LG	>gi|270132809|ref|NM_145273.3| Homo sapiens CD300 molecule like family member g (CD300LG), transcript variant 1, mRNA	0.0404	0.0006	0	0.1084	0.0425	0.1181	0.0341	0.0041	0.0424	0	0.0347	0	0.0565	0.0135	0	0	0	0.0235	0	0.7499	0	0.0383	0.0363	0	0.0579	0	0	0	1.7765	0.2135	0.0889	0	0.1129	0	0.0726	0	0	0	0.0088	0.0087	0.037	0
gi|270132869|ref|NM_000301.3|	6.22401	-0.34344	4.52224e-17	1.87587e-13	2.53842e-12	PLG	>gi|270132869|ref|NM_000301.3| Homo sapiens plasminogen (PLG), transcript variant 1, mRNA	0.1187	0.8963	0.3383	0.5825	0.4844	0.1389	0.0678	0.4397	0	0.0579	0	0.0077	0.1174	0.0042	0.0917	0.0865	0.1701	0.2471	0.1377	0.0856	0.063	0.0348	0.0297	0	0	0.1987	0.0249	0	0	0	0	0	0	0	0	0	0	0	0	0	0	0
gi|270288772|ref|NM_001168398.1|	1.52013	1.84169	2.6588e-06	0.000287898	0.149244	SLC35A1	>gi|270288772|ref|NM_001168398.1| Homo sapiens solute carrier family 35 member A1 (SLC35A1), transcript variant 2, mRNA	1.3698	0.1109	0.7039	0.6391	0.8584	0.9765	0.9168	1.1781	1.5403	0	0.8141	0.7317	1.1571	0.8605	0.8546	1.1628	0.8806	0.7444	1.9139	0.9209	0.7543	0	0.9734	0.9754	1.3666	1.0846	0.7719	2.1669	1.4752	0.9205	1.8609	0.4811	0.5425	0.6751	0.8695	0.7209	0.9701	0.45	1.6964	1.2739	1.1798	1.1304
gi|27437018|ref|NM_153500.1|	2.91067	-1.99736	6.59607e-05	0.00356114	3.7025	CAMKK2	>gi|27437018|ref|NM_153500.1| Homo sapiens calcium/calmodulin dependent protein kinase kinase 2 (CAMKK2), transcript variant 4, mRNA	0.1151	0.0135	0.0045	0.1022	0	0.7029	0	0.0592	0.2345	0.2524	0.0358	0.2956	0.3964	0.0019	0.0027	0.0181	0.003	0.0111	0.0533	0.022	0.0455	0.0091	0	0.112	0.0196	0	0.013	0.085	0	0	0.0245	0.0221	0	0.0455	0	0	0.0027	0.0047	0.0013	0.0032	0.0018	0.0008
gi|281427223|ref|NM_175854.7|	3.56828	0.785865	8.60303e-06	0.000738898	0.482905	PAN3	>gi|281427223|ref|NM_175854.7| Homo sapiens PAN3 poly(A) specific ribonuclease subunit (PAN3), mRNA	1.5488	1.6836	2.0149	0.008	0.8293	0.0248	1.4981	2.1004	1.3576	1.1206	1.2186	1.7735	1.5033	0.0041	1.4861	0.4994	0	0.5287	1.7087	1.4339	0.0582	0	0	0	0.016	0	0	0	0.4456	0	0	0	0	0.0127	0	0	0	0	0	0.0083	0.0075	0
gi|281427276|ref|NM_033379.4|	1.58904	1.17556	9.03156e-06	0.000765162	0.506959	CDK1	>gi|281427276|ref|NM_033379.4| Homo sapiens cyclin dependent kinase 1 (CDK1), transcript variant 2, mRNA	0.3985	0.0655	0.9956	0	0.3786	0.7072	0.9951	0	0.653	0.4237	0.3286	0.1212	0	0.4373	0.7738	0.392	0.1595	0.2559	0.6012	0	0.902	0.4091	1.1321	0	1.6188	0.9964	1.7235	1.5543	0	0.8703	0	1.7789	0.8205	0.4285	0.3703	0.3607	0.4455	0.5894	0.7123	0.4828	0.7983	0.6712
gi|28178854|ref|NM_173211.1|	2.03903	2.39024	1.58792e-06	0.00018719	0.0891329	TGIF1	>gi|28178854|ref|NM_173211.1| Homo sapiens TGFB induced factor homeobox 1 (TGIF1), transcript variant 7, mRNA	0.6422	0.2793	0	0.6256	0	0.2017	0.2525	0.4037	0.267	0.8663	0.5628	0.6711	0.1919	0.399	0.3511	0.2199	1.4716	0.9649	0.4305	0.5766	0.8818	1.9973	0.9941	0.6255	2.5143	2.2908	0	3.3571	3.9373	1.2938	2.2142	0.988	0.9808	1.4925	0.5996	0	0.657	0.4258	1.2229	0.5218	0.74	0.8457
gi|282398119|ref|NM_001170718.1|	1.27849	3.92324	0.000155497	0.00655095	8.72838	BCAR1_TV5	>gi|282398119|ref|NM_001170718.1| Homo sapiens BCAR1, Cas family scaffolding protein (BCAR1), transcript variant 5, mRNA	4.5148	3.4699	4.5439	5.156	4.1775	4.4512	4.26	4.2965	3.1743	3.9437	4.0117	4.1377	3.2761	3.5013	3.3779	4.1177	3.822	4.0903	3.646	5.0452	2.3582	1.1729	2.7367	2.2932	2.8121	0.9442	0.6757	0	1.6298	1.5467	1.8757	0.8668	2.1249	2.2416	1.8818	2.0337	1.5309	2.0367	2.3747	2.9543	2.1852	3.4459
gi|282398124|ref|NM_001170720.1|	2.7847	0.858527	0.000116544	0.00530406	6.54185	BCAR1_TV8	>gi|282398124|ref|NM_001170720.1| Homo sapiens BCAR1, Cas family scaffolding protein (BCAR1), transcript variant 8, mRNA	0	0.0139	0.0054	0	0	0	0	0	0	0	0.1251	0	0	0	0	0.2348	0.0408	0.11	0.0876	0	0.2124	0	0	0	0	0	0	0.8784	1.0646	0	0	0	0	0	0.3338	0	0.1232	0	0	0.0442	0	0.0546
gi|282847480|ref|NM_001166599.2|	5.09362	0.515238	1.57931e-07	2.84483e-05	0.00886499	FAM122B	>gi|282847480|ref|NM_001166599.2| Homo sapiens family with sequence similarity 122B (FAM122B), transcript variant 2, mRNA	0.2067	2.554	1.7921	1.6878	2.1061	0.5078	2.2265	1.1791	0.8506	2.7439	2.9736	1.0402	2.0403	0.0036	1.0284	0.6449	0.0033	0.0804	0	0.7679	0	0	0	1.3265	0	0	0	0	0	0.012	0	0	0	0	0	0	0.0077	0	0	0	0.0092	0
gi|283806692|ref|NR_033233.1|	2.9591	-2.05078	0.000791108	0.0208588	44.4064	MOCS1	>gi|283806692|ref|NR_033233.1| Homo sapiens molybdenum cofactor synthesis 1 (MOCS1), transcript variant 5, non-coding RNA	0	0	0	0	0	0	0	0.2555	0	0	0	0	0	0	0	0.0175	0	0	0	0.2642	0	0	0	0	0.2999	0	0	0	0	0.0101	0	0	0	0	0	0	0.0042	0	0	0	0	0
gi|283837892|ref|NM_005096.3|	3.96774	-2.2638	3.8775e-05	0.0023801	2.17652	ZMYM3	>gi|283837892|ref|NM_005096.3| Homo sapiens zinc finger MYM-type containing 3 (ZMYM3), transcript variant 2, mRNA	0	0	0	0	0	0	0	0	0	0	0	0	0.0139	0	0	0.0069	0	0	0	0	0	0	0	0	0.2852	0	0	0	0	0	0	0	0	0	0	0	0	0	0	0	0	0
gi|284507297|ref|NM_001171814.1|	1.20203	1.51787	0.000183112	0.00739491	10.2784	OAT	>gi|284507297|ref|NM_001171814.1| Homo sapiens ornithine aminotransferase (OAT), transcript variant 2, mRNA	0.2404	0.6963	0	0.2323	0.9759	0.363	1.3106	0.3821	1.1221	0.9135	0.4522	0.5905	0.8326	0.7248	0	0.9352	0.4633	0.0776	0.3671	0.4105	1.3729	0.3483	0.7314	0	1.7937	0.8594	0.0089	1.7325	2.0845	1.2216	0.9296	1.3878	1.4825	0.6966	0.238	2.3629	0.486	1.437	0.2886	0.7121	1.1386	0.7064
gi|284925129|ref|NM_001171931.1|	1.7671	-0.406352	5.65649e-05	0.00316928	3.1751	CDH23	>gi|284925129|ref|NM_001171931.1| Homo sapiens cadherin-related 23 (CDH23), transcript variant 4, mRNA	0.1162	0.2149	0.3223	0.2719	0	0.1349	0.3807	0.0112	0	0	0.1379	0.0792	0.0507	0.5851	0	0.2503	0.007	0.129	0	1.3803	0.104	0.0406	0.1542	0.1648	0	0.1785	0.0216	0	0.5256	0	0.0735	0.0691	0.3268	0	0.0931	0	0.0247	0.0506	0.1928	0.0144	0.0071	0
gi|284925168|ref|NM_001171946.1|	2.4131	-1.2476	2.17712e-05	0.00152311	1.22206	SUN1	>gi|284925168|ref|NM_001171946.1| Homo sapiens Sad1 and UNC84 domain containing 1 (SUN1), transcript variant 5, mRNA	1.3	0.9032	0	0	0	0.5766	0	2.0956	1.9431	1.855	1.1859	1.7214	2.4954	0.6019	1.0606	0	0.9879	0.0679	0	0.0582	0.652	0	0	0	0	0	0.2663	0.6714	0.7508	0	0	0.2616	0	0.0224	0.3364	1.604	0	0	0	0	0	0.7663
gi|285026519|ref|NM_001172085.1|	3.50949	-1.20444	0.000111776	0.00516016	6.27419	TBP	>gi|285026519|ref|NM_001172085.1| Homo sapiens TATA-box binding protein (TBP), transcript variant 2, mRNA	0	0	0	0	0	0	0	0	0	0	0	0	0	0	0	0	0	0	0.2381	0	0	0.2508	0	0	0	0	0	0.0636	0	0	0	0	0	0	0	0	0	0	0	0	0.0518	0.0166
gi|288557332|ref|NM_001172219.1|	-3.13761	-2.59518	0.000236976	0.00883457	13.3019	SCMH1	>gi|288557332|ref|NM_001172219.1| Homo sapiens sex comb on midleg homolog 1 (Drosophila) (SCMH1), transcript variant 4, mRNA	0	0	0.0014	0	0	0	0.013	0	0	0	0	0.0008	0	0	0	0	0.0017	0	0.0441	0.0039	0	0	0	0	0	0	0	0	0	0	0	0	0	0	0	0.0566	0	0	0	0	0.0016	0.2588
gi|289577097|ref|NM_001172700.1|	1.22177	1.57383	0.000204588	0.00802284	11.4839	SHROOM1	>gi|289577097|ref|NM_001172700.1| Homo sapiens shroom family member 1 (SHROOM1), transcript variant 1, mRNA	1.2979	1.8691	1.4612	2.0094	2.7225	1.6661	1.7682	1.9767	1.3424	1.7325	1.5565	1.06	1.6971	1.2151	0.9494	1.321	1.7487	1.4414	1.5168	0.0947	1.3739	0.143	0.1732	0.4786	0.149	0.4232	1.0435	0.3003	0.2324	0.1148	0.5553	0.3246	0.4067	0.3489	0.1053	1.2315	0.2939	0.3028	0.0402	2.0032	0.8613	0.5814
gi|290542362|ref|NM_001172897.1|	2.22933	2.11127	7.91277e-06	0.000701199	0.44416	CAV1	>gi|290542362|ref|NM_001172897.1| Homo sapiens caveolin 1 (CAV1), transcript variant 4, mRNA	0.0809	0	0	0	0.607	0.6475	0.3221	0	0.8755	0.3333	0.2639	0.4047	0	0.5415	0.384	0.9551	0.5929	0.4481	0	1.4696	0.3456	1.3732	1.163	0	2.0547	0.4312	0	1.796	2.3615	0.473	0	0	2.3519	0	0.6199	0.5932	0.4046	0.6637	0	0.375	0.7697	0.2032
gi|291621666|ref|NM_001002261.3|	5.71537	-1.87838	2.27896e-09	8.96338e-07	0.000127923	ZFYVE27	>gi|291621666|ref|NM_001002261.3| Homo sapiens zinc finger FYVE-type containing 27 (ZFYVE27), transcript variant 1, mRNA	0	0	0	0	0	0	0	0	0	0	0	0	0	0	0	0	0	0	0	0	0	0	0	0	0	0	0	0.0704	0	0	0	0	0	0	0	0	0	0	0	0	0	0
gi|292658850|ref|NR_003051.3|	1.22234	4.54525	1.71578e-05	0.00126705	0.963102	RMRP	>gi|292658850|ref|NR_003051.3| Homo sapiens RNA component of mitochondrial RNA processing endoribonuclease (RMRP), RNase MRP RNA	3.1623	4.823	6.4174	4.9971	5.742	6.1366	5.3018	5.3911	4.2917	5.8414	4.7487	4.776	5.0415	4.0663	4.6163	3.8165	5.0164	5.5965	3.5395	3.7092	6.4541	6.4033	7.5851	7.4737	6.1741	8.3112	5.5591	7.3132	7.4073	6.4969	7.9762	7.6586	7.3355	5.9532	7.128	6.9289	6.8892	6.8913	7.5406	5.7902	6.3561	5.8251
gi|294489345|ref|NM_001177475.1|	5.07812	-2.24036	9.16148e-09	2.78076e-06	0.000514252	MOSPD2	>gi|294489345|ref|NM_001177475.1| Homo sapiens motile sperm domain containing 2 (MOSPD2), transcript variant 2, mRNA	0	0	0	0	0	0	0	0	0	0	0	0	0	0	0	0	0	0	0	0	0	0	0	0	0	0	0	0.0851	0	0	0	0	0	0	0	0	0	0	0	0	0	0
gi|294774553|ref|NR_033500.1|	4.68794	2.60406	4.85523e-11	3.89915e-08	2.72534e-06	PPP2R1A	>gi|294774553|ref|NR_033500.1| Homo sapiens protein phosphatase 2 scaffold subunit Aalpha (PPP2R1A), transcript variant 2, non-coding RNA	0.1501	0.1795	0	0.4453	0.9876	0	0	0.0583	0.3545	0	0.4679	0.2802	0.3472	0.1225	1.0136	0.2575	0.4219	0.2143	0	0	0	0.394	0.3635	0.4823	0	0.5796	0.2133	0	0.0472	0.211	0	0	0	0	0	0	0.1284	0	0.4344	0	0	0.0289
gi|295317373|ref|NM_004797.3|	3.71537	4.25285	2.71293e-07	4.45013e-05	0.0152282	ADIPOQ	>gi|295317373|ref|NM_004797.3| Homo sapiens adiponectin, C1Q and collagen domain containing (ADIPOQ), transcript variant 2, mRNA	0.0033	0.0056	0.2894	0.5788	0	0.9585	0.1171	0.0268	0.051	0.0357	0.0273	0.0121	0.0577	0.0136	0.2179	0.5909	0.0927	0.0392	0.0232	4.0424	0.0588	0.0336	0.0365	0.1267	0	0	0.024	0	5.2704	0.0251	0	0.0469	0.0993	0.0487	0.037	0.0522	0.0206	0.0187	0.0052	0.0111	0.0041	0.0011
gi|295424841|ref|NM_001177842.1|	1.4846	2.3082	3.03602e-05	0.0019538	1.70418	SRPRA	>gi|295424841|ref|NM_001177842.1| Homo sapiens SRP receptor alpha subunit (SRPRA), transcript variant 2, mRNA	1.8028	1.7773	2.0701	1.7135	1.6263	1.2207	0.6613	1.0237	1.6807	0.6363	0.7071	1.0429	1.2806	0.6249	1.3419	1.8989	1.6771	1.3872	1.9842	1.4297	0.6589	0.6688	1.2766	0.6018	0.831	1.213	0.7366	0.0704	3.3417	0.8931	1.7446	1.2099	2.1661	0.6705	1.0238	0.3454	1.0358	0.6845	0.2427	0.6497	0.4508	0.8826
gi|295444799|ref|NM_177963.3|	3.06715	-2.51382	0.000413465	0.0131959	23.2086	SYT12	>gi|295444799|ref|NM_177963.3| Homo sapiens synaptotagmin 12 (SYT12), transcript variant 1, mRNA	0	0.3987	0	0	0	0	0.5305	0	0.2969	0	0	0	0	0	0	0	0	0	0	0	0	0	0	0	0	0	0	0	0	0	0	0	0	0	0	0	0	0	0	0	0	0
gi|296011022|ref|NM_001178134.1|	4.84033	-0.291453	6.30598e-07	8.77556e-05	0.0353967	CXCL12	>gi|296011022|ref|NM_001178134.1| Homo sapiens C-X-C motif chemokine ligand 12 (CXCL12), transcript variant 4, mRNA	0	0	0	0	0	0	0	0	0	0	0	0.0499	0	0	0	0	0	0	0	0.0952	0	0	0	0	0	0.8078	0	0.5489	0	0	0	0	0	0	0	0	0	0	0.1841	0	0	0
gi|296011029|ref|NM_001178136.1|	2.55749	0.976026	0.000770413	0.0204813	43.2448	PUDP	>gi|296011029|ref|NM_001178136.1| Homo sapiens pseudouridine 5'-phosphatase (PUDP), transcript variant 4, mRNA	0	0	0	0	0	0	0	0.2908	0	0	0.2986	0	0	0.1581	0.1615	0.6179	0	0	0	0	0.3327	0	0.7837	0	0	0	0.2591	1.4359	0.0493	0	0	0	0.7861	0	0	0	0	0	0	0.138	0.4881	0
gi|296011044|ref|NM_178822.4|	1.68302	-0.273004	0.000316974	0.0109487	17.7924	IGSF10	>gi|296011044|ref|NM_178822.4| Homo sapiens immunoglobulin superfamily member 10 (IGSF10), transcript variant 1, mRNA	0.0157	0.0003	0.3485	0.0289	0	0.7356	0.0259	0.4466	0.0177	0.0207	0	0.0824	0.0156	0.0067	0.0718	1.1016	0.0126	0	0.2151	0.6741	0	0.0299	0.0096	0	0.0463	0.1164	0.0258	0	0.1598	0	0.1238	0.0472	0.0953	0.0297	0	0.0833	0.1174	0	0.0613	0	0.006	0
gi|296011048|ref|NM_001178146.1|	2.53331	-0.0817404	6.13895e-09	2.00546e-06	0.000344592	IGSF10	>gi|296011048|ref|NM_001178146.1| Homo sapiens immunoglobulin superfamily member 10 (IGSF10), transcript variant 3, mRNA	0.0137	0.0006	0.0298	0.5832	0.0533	1.0928	0.2194	0.1249	0.0358	0.0698	0.0722	0.1783	0	0.0018	0	0.6661	0.0333	0	0.0423	0.0972	0	0.1277	0.1823	0.1301	0.0766	0.5004	0.0522	0.2508	0.5556	0	0.0449	0	0.213	0	0.0473	0.0545	0.011	0	0.2723	0.0305	0.1147	0.0015
gi|296011052|ref|NM_172220.2|	2.90443	-1.10921	0.000126769	0.00562939	7.11579	CSF3	>gi|296011052|ref|NM_172220.2| Homo sapiens colony stimulating factor 3 (CSF3), transcript variant 3, mRNA	0.1643	0	0	0	0	0	0.2806	0	0.6343	0	0	0	0	0	0	0.0912	0	0	0	0.1426	0	0.017	0.0178	0	0	0	0.1156	0.0958	0	0	0.3002	0	0.0676	0.447	0	0.0359	0	0.1346	0	0	0.3356	0.0424
gi|296011054|ref|NR_033662.1|	2.16673	-0.242152	0.000559842	0.0164237	31.4251	Q1CSF3	>gi|296011054|ref|NR_033662.1| Homo sapiens colony stimulating factor 3 (CSF3), transcript variant 5, non-coding RNA	0.0286	0.0751	0.0607	0.0869	1.3645	0.1913	0	0	0.6456	0	0	0.0816	0	0	0.1154	0	0.1973	0	0	1.3658	0	0	0	0	0.2258	0.7189	0	0	0	0.2039	0.1653	0.9342	0	0.6729	0	0	0.0775	0.1367	0	0.2888	1.4585	0.5174
gi|296011056|ref|NM_001178147.1|	2.78591	-0.740271	5.78713e-05	0.00322121	3.24843	Q2CSF3	>gi|296011056|ref|NM_001178147.1| Homo sapiens colony stimulating factor 3 (CSF3), transcript variant 4, mRNA	0	0	0	0	0.5853	0	0	0	0	0	0	0	0	0	0	0	0	0	0	0.3556	0	0.2213	0.3349	0	0	0	0	0.2853	0	0	0	0	0.9073	0.6122	0	0.4952	0	0.5088	0	0.0467	0	0
gi|296080750|ref|NM_002704.3|	-5.2358	5.95962	5.01796e-15	1.61194e-11	2.81668e-10	PPBP	>gi|296080750|ref|NM_002704.3| Homo sapiens pro-platelet basic protein (PPBP), mRNA	0.022	0.0153	0.0179	0.0332	0.4763	0.1427	0.5534	0	0.6337	1.1654	1.7693	0.9518	0.5374	0.0308	0	0.0462	0.215	0.4851	0	0.0289	0.1804	0.5489	0.7434	9.5352	0.8042	0.4371	0.1864	5.5073	1.0373	0.2614	0.1794	0.248	2.0788	3.9503	1.3311	0.6874	1.103	0.3254	0.5138	0.5476	1.3341	3.6575
gi|296080753|ref|NM_001184741.1|	3.92887	-1.21254	8.99868e-09	2.75303e-06	0.000505114	FGB	>gi|296080753|ref|NM_001184741.1| Homo sapiens fibrinogen beta chain (FGB), transcript variant 2, mRNA	0	0	0	0	0.167	0	0	0.0226	0	0	0.1378	0	0	0	0	0.0092	0	0	0	0	0	0	0	0	0	0	0.0247	0	0.122	0.0387	0.0163	0	0.1061	0	0.0265	0.0788	0.0257	0	0	0	0	0
gi|296080760|ref|NM_001184744.1|	1.23129	-0.418287	0.000323077	0.0111295	18.1349	PTH1R	>gi|296080760|ref|NM_001184744.1| Homo sapiens parathyroid hormone 1 receptor (PTH1R), transcript variant 2, mRNA	0.1577	0.4983	0.2398	0.7418	0.4757	0.5476	0.1974	0.5245	0	0.2006	0	0.3461	0.1949	0.1049	0.1143	0.9166	0.0179	0.0182	0.3076	1.9818	0	0.3481	0.461	0.2784	0.3274	0.2644	0.1435	0.1806	1.4745	0.1465	0.1158	0.3013	0.1308	0.2663	0.1087	0.0739	0.3656	0	0.5716	0	0.0278	0.0861
gi|296080779|ref|NM_001001851.2|	1.3606	0.720702	0.000500196	0.0151632	28.077	ITIH5	>gi|296080779|ref|NM_001001851.2| Homo sapiens inter-alpha-trypsin inhibitor heavy chain family member 5 (ITIH5), transcript variant 3, mRNA	1.3086	1.533	1.2538	0.1789	0.6385	1.0129	0.1035	2.0305	0.7257	0.4607	1.8288	1.8246	1.1601	1.0779	1.4028	1.6394	1.4203	0.5585	1.0219	3.5476	0.3927	0	0.1275	0.3061	0.102	0.1956	0.2442	0	0.5937	0.3951	0.1827	0.7396	0	0	0.3766	0.4086	0.5149	0.1594	0.0126	0.3711	1.1415	0.0507
gi|296317252|ref|NM_013363.3|	1.63791	1.00283	0.000368264	0.0121436	20.6714	PCOLCE2	>gi|296317252|ref|NM_013363.3| Homo sapiens procollagen C-endopeptidase enhancer 2 (PCOLCE2), mRNA	0.9523	0.6736	0.1154	0.4984	0.0914	1.8617	0.3724	0.1488	0.877	0.0209	0.1657	0.1356	0.0569	0.9976	0.0439	4.0001	0.8228	0.3259	0	1.9678	0.2082	0.5725	0.2858	1.0916	0	0	0.0351	1.0656	3.4296	1.0325	0	0.0685	0.4137	0.2596	0	0.2682	0.2864	0.5951	0.1162	0	0.4136	0.9249
gi|296531421|ref|NM_001184924.1|	6.1583	3.75137	3.8083e-06	0.000389396	0.213767	PNMA5	>gi|296531421|ref|NM_001184924.1| Homo sapiens paraneoplastic Ma antigen family member 5 (PNMA5), transcript variant 4, mRNA	0	0	0	0	0	0	0	0.072	0	0	0.0967	0	0	0	0	0	0	0	0	0	0	0	0	0	0	0	0	0	0	0	0	0.1821	0	0	0	0	0	0	0	0	0	0
gi|297374797|ref|NM_001676.5|	2.09269	1.79452	0.000692842	0.0190905	38.8906	ATP12A	>gi|297374797|ref|NM_001676.5| Homo sapiens ATPase H+/K+ transporting non-gastric alpha2 subunit (ATP12A), transcript variant 2, mRNA	0.0136	0.0003	0.0065	0.0128	0.0366	0.3013	0.0788	1.6669	0	0	0	0.0504	0	0.3313	0.0468	0.0311	0	0.0261	0	0	1.1181	0.0634	0	0	0	0	0.0239	0.1478	0	0.0233	0	0	0.6716	0.0357	0	0	0.0156	0.0505	0.0141	0.009	0.2419	0
gi|297747270|ref|NM_001185176.1|	1.5206	2.33043	6.03984e-06	0.000571236	0.339028	CES3	>gi|297747270|ref|NM_001185176.1| Homo sapiens carboxylesterase 3 (CES3), transcript variant 3, mRNA	0.7801	0.7118	0.0445	2.2554	1.9996	1.146	1.2375	1.2901	0.2757	1.1823	1.5386	1.5398	0.7277	0.173	0.7208	1.5675	0.3968	1.0653	2.4717	0.1786	0.6582	0.8102	1.1908	0.6638	0	0.5819	0.9588	1.8163	1.8522	0.6292	2.4815	0.1787	0	0.6567	1.7063	0.573	0.3659	0.2548	1.6026	1.4089	1.174	0.0025
gi|298358579|ref|NM_001165884.2|	3.41724	-0.178447	0.000450494	0.014082	25.2871	ZNF268	>gi|298358579|ref|NM_001165884.2| Homo sapiens zinc finger protein 268 (ZNF268), transcript variant 6, mRNA	0	0	0	0	0	0	0	0.0387	0	0	0	0	0	0	0	0	0	0	0	0	0	0	0	0	0.2699	0	0	0.6721	0	0	0.2782	0	0.7209	0	0	0	0	0	0	0	0	0
gi|298566328|ref|NR_027347.1|	2.00446	-1.72566	8.18011e-05	0.00407926	4.59166	ZNRF2P2	>gi|298566328|ref|NR_027347.1| Homo sapiens zinc and ring finger 2 pseudogene 2 (ZNRF2P2), non-coding RNA	0.8497	0.646	1.2558	1.2382	0.4537	0.6128	0.6628	0.656	0.6169	1.2166	0.9299	1.0821	0.3532	0.9883	0.9336	0.6882	1.0302	0.5928	0.8745	0.509	0.2747	0.0874	0	0	0	0	0	0	0	0	0	0	0	0.8209	0	0.3641	0	0.0414	0	0.7369	0.0309	0.0549
gi|298919178|ref|NM_001190438.1|	2.43506	1.707	9.93906e-08	1.935e-05	0.00557899	NCOR1	>gi|298919178|ref|NM_001190438.1| Homo sapiens nuclear receptor corepressor 1 (NCOR1), transcript variant 2, mRNA	0.0401	0.1427	0.0198	0.2989	0.4608	0.0665	0	0.1538	0.307	0.0586	0.4417	0	0.2663	0.5128	0.422	0.2128	0.2205	0.1426	0.0739	0.0474	0	0.3912	0	0	0.4566	0	0.1396	0.5969	2.9505	0.0659	0.1132	0.2516	1.1748	0	0.0678	0.1764	0.1576	0.0946	0.0135	0.4679	0.1536	0.1387
gi|299473738|ref|NM_001190452.1|	1.19548	9.32702	3.84692e-08	9.12409e-06	0.00215935	MTRNR2L1	>gi|299473738|ref|NM_001190452.1| Homo sapiens MT-RNR2-like 1 (MTRNR2L1), mRNA	7.8352	8.6883	7.7609	10.624	9.6937	10.9609	10.4048	9.2956	7.8226	9.1428	10.2524	8.8593	7.4853	7.5886	7.9276	10.6895	8.5729	9.025	10.1387	9.5234	7.688	10.94	8.8593	8.6807	5.2261	9.2427	7.0723	9.4491	9.3671	7.6586	8.4687	7.4648	6.9417	6.475	8.5729	5.8496	7.3659	6.7936	8.7656	5.6678	7.054	6.6533
gi|299473770|ref|NM_001190467.1|	1.11959	1.80234	0.000219631	0.00841102	12.3283	PRR36	>gi|299473770|ref|NM_001190467.1| Homo sapiens proline rich 36 (PRR36), transcript variant 1, mRNA	1.0294	0.7302	2.4717	1.8689	0.1205	0.768	3.3382	0.1534	0.769	2.4085	0.1004	1.1981	0.4378	1.3286	1.0314	0.0387	0.3503	0.2897	0.1644	0.0785	0.4875	1.9884	0.143	0.2982	0.2244	0.834	0.3628	0.158	0.8833	0.2781	0.461	0.0469	0.4038	0.2937	0.0955	0.8817	0.0865	0.0755	0.1296	0.2852	0.0148	0.1578
gi|299473782|ref|NM_001190470.1|	1.90752	9.27319	2.92504e-15	1.02504e-11	1.64188e-10	MTRNR2L2	>gi|299473782|ref|NM_001190470.1| Homo sapiens MT-RNR2-like 2 (MTRNR2L2), mRNA	9.5499	10.4945	9.8034	11.9821	11.0513	12.4299	11.7415	11.3673	9.7197	11.5192	11.5192	10.5157	9.4037	10.0832	10.1761	12.9629	10.4048	10.5814	11.8285	11.9821	7.6363	10.6018	9.1529	10.6018	5.3918	8.8676	6.9038	8.912	9.3315	7.8352	8.49	7.7847	6.6312	6.4541	8.4613	5.9905	7.5052	7.3079	8.3112	8.2533	7.0793	6.4174
gi|299473790|ref|NM_001190476.1|	2.83499	2.55559	2.50302e-20	2.42226e-16	1.40499e-15	MTRNR2L4	>gi|299473790|ref|NM_001190476.1| Homo sapiens MT-RNR2-like 4 (MTRNR2L4), mRNA	3.4313	4.7049	3.7021	6.211	5.678	5.913	5.7085	5.3607	3.9716	4.5734	4.8491	4.2652	2.8211	3.2596	3.3241	5.1997	4.0643	4.6012	5.3615	4.4021	0.559	2.4021	1.5737	1.5806	0.1776	1.7329	0.205	1.377	2.218	1.0252	0.9749	0.8182	0.5026	0.594	1.2978	0.5761	0.3551	0.5199	1.585	0.4568	0.6681	0.1569
gi|299523059|ref|NM_001190489.1|	1.63706	-1.58487	2.72748e-07	4.45504e-05	0.0153099	MTRNR2L7	>gi|299523059|ref|NM_001190489.1| Homo sapiens MT-RNR2-like 7 (MTRNR2L7), mRNA	0.2942	0.5245	0.0424	0.7505	0.5888	1.2442	1.2298	0.6825	0.2822	0.462	0.6697	0.2797	0.2915	0.2656	0.1378	0.6461	0.4736	0.5475	0.6427	0.2868	0	0.428	0.3665	0.2679	0	0.6881	0.047	0.4254	0.3467	0.2171	0.1558	0	0.1532	0.0657	0.102	0	0.0215	0.0245	0.0831	0	0.0545	0.0035
gi|299523192|ref|NM_001190702.1|	1.04275	11.223	1.98891e-08	5.32419e-06	0.00111641	MTRNR2L8	>gi|299523192|ref|NM_001190702.1| Homo sapiens MT-RNR2-like 8 (MTRNR2L8), mRNA	11.2843	12.1642	11.0907	13.0655	12.2631	13.3634	12.8573	12.5784	11.3311	13.5683	12.9629	12.2125	10.7597	11.4552	11.2166	13.3634	11.7751	12.7601	13.3634	12.3633	10.4945	13.3634	11.4766	11.1357	7.6475	10.6895	9.5872	11.196	11.6683	10.2524	10.1761	9.9582	8.6117	9.5747	11.0075	8.7581	9.9427	9.4143	10.8739	8.6647	9.5614	9.4037
gi|299523218|ref|NM_001190706.1|	1.9103	0.648658	8.70954e-11	6.45645e-08	4.88884e-06	MTRNR2L9	>gi|299523218|ref|NM_001190706.1| Homo sapiens MT-RNR2-like 9 (MTRNR2L9), mRNA	3.0712	3.7182	3.2242	5.201	4.5357	5.0118	4.5565	4.3178	2.4628	3.694	4.011	2.6172	2.3053	2.4748	3.1978	5.16	4.0545	4.1422	5.4383	3.9384	1.4969	3.0067	3.4426	2.0865	0	1.4393	0.4322	2.1942	2.7334	2.3028	0.888	1.4062	1.023	0.8227	2.115	0.9828	1.2369	0	2.6613	1.1461	1.3614	0.8615
gi|299523233|ref|NM_001190708.1|	3.14962	2.76654	2.5135e-20	2.42226e-16	1.41088e-15	MTRNR2L10	>gi|299523233|ref|NM_001190708.1| Homo sapiens MT-RNR2-like 10 (MTRNR2L10), mRNA	3.371	5.574	4.367	7.0021	6.512	4.3825	6.6333	4.0991	4.5637	5.4619	6.1121	5.1238	4.0317	1.4211	1.7109	5.96	4.0915	4.4085	5.5338	4.7367	1.0331	2.3292	2.1526	1.4177	0.1947	1.4246	0.9369	2.0629	2.2556	0.9512	1.0565	0.786	1.1445	2.1318	1.6188	0.1194	0.8728	0.3294	1.1191	0.2659	0.3147	0.2886
gi|299829178|ref|NR_033878.1|	-1.35486	-0.863884	4.57143e-05	0.00269446	2.56603	LINC00944	>gi|299829178|ref|NR_033878.1| Homo sapiens long intergenic non-protein coding RNA 944 (LINC00944), long non-coding RNA	0.3072	0.0979	0	0	0	0.4592	0	0.5274	0.184	0	1.1858	0.0918	0.1853	0	0.3914	1.1776	0.8137	0.4324	0.1537	0.3036	0.7335	0.7937	1.0023	1.2024	1.1693	0	1.9774	0	1.0898	0.1703	0.4628	1.4167	0	1.3833	0.8605	0.2474	1.7832	1.0579	0.8606	0.3033	1.4022	1.3983
gi|299829187|ref|NR_033882.1|	-1.62932	2.08043	4.59382e-05	0.00269446	2.5786	MLK7_AS1	>gi|299829187|ref|NR_033882.1| Homo sapiens MLK7 antisense RNA 1 (MLK7-AS1), long non-coding RNA	0.4498	0.2777	0.3256	0.1723	0.4033	0.205	0.791	0.0676	0.1408	0.6522	0.6725	0.5919	0.6658	0.2765	0.5426	0.0673	0.4546	0.4779	0.1024	0.288	0.1015	0.2992	0.266	2.7801	0.7196	0.682	3.0697	3.4186	0.2225	0.0764	0.1695	0.5375	0.2719	0.2719	0.055	0.781	0.2997	0.1244	0.1821	0.6777	0.24	5.2761
gi|300116185|ref|NM_002595.4|	3.22612	-1.18855	0.000335095	0.0113954	18.8095	CDK17	>gi|300116185|ref|NM_002595.4| Homo sapiens cyclin dependent kinase 17 (CDK17), transcript variant 1, mRNA	0.0005	1.0663	0.3063	0.3727	0.5139	0.0144	0	1.2445	0.6344	0.0817	1.0774	0.4847	0.5533	0	0.0009	0.7414	0.0239	0.875	0.2721	0	0	0	0	0	0	0	0	0	0	0	0	0	0	0	0	0	0	0	0	0	0	0
gi|300796803|ref|NM_001134486.2|	-1.15412	2.95005	0.000188022	0.00753943	10.554	GBP5	>gi|300796803|ref|NM_001134486.2| Homo sapiens guanylate binding protein 5 (GBP5), transcript variant 2, mRNA	1.0906	1.0343	0.7005	0.8663	0.9485	0.8493	1.2107	0.9811	1.4219	0.5259	2.3479	1.0297	1.1901	0.1113	0.9105	2.1842	1.0706	1.3538	0.6692	1.7964	0.7813	0.0113	1.5041	0	0.6595	0.5051	5.1685	1.3233	2.6085	1.7757	0.9298	1.437	2.7212	0.799	2.0556	0.6111	1.8468	2.0028	1.5466	1.0983	1.6737	3.5443
gi|301069328|ref|NR_034156.1|	-1.32488	-0.315375	0.000812719	0.0212613	45.6195	LGALS17A	>gi|301069328|ref|NR_034156.1| Homo sapiens Charcot-Leyden crystal protein pseudogene (LGALS17A), non-coding RNA	0.0346	0.1951	0.0233	0	0	0.3829	0.3417	0.0112	0.7367	0.0445	0.0805	0.5973	0.1481	0.0448	0	0	0.3301	0	0.0583	0.0989	3.5478	0.45	0.1592	0	0.6419	0	3.1139	0.2386	0	0.0658	0	0	1.9332	1.1781	0.827	0.2209	0.1773	0.0364	0.7533	0.956	1.2351	2.8024
gi|301069385|ref|NM_001193350.1|	2.64452	-0.927034	0.000871359	0.0222887	48.9111	MEF2C	>gi|301069385|ref|NM_001193350.1| Homo sapiens myocyte enhancer factor 2C (MEF2C), transcript variant 6, mRNA	0.4936	0.2852	0.7111	0	0	0.1846	0.1919	0.5537	0.0267	0.5705	0.4688	0.0014	0.284	0.0458	0	0.189	0.0007	0.3724	0.4704	1.3611	0	0	0	0	0	0	0.0945	0	0.3027	0	0	0	0	0	0	0	0.0584	0	0.0521	0	0	0.0006
gi|301171411|ref|NM_019111.4|	-1.04711	9.26	6.81086e-08	1.41916e-05	0.00382307	HLA-DRA	>gi|301171411|ref|NM_019111.4| Homo sapiens major histocompatibility complex, class II, DR alpha (HLA-DRA), mRNA	9.7341	8.8157	8.5959	7.5179	7.4046	8.7835	6.697	8.8157	8.7835	8.448	9.8792	9.192	9.7058	8.912	7.8352	9.5234	8.8157	9.2624	7.6658	10.94	7.6696	8.9904	9.0074	7.9276	8.5024	8.0318	11.2166	8.0618	10.0653	9.4754	8.7996	8.5567	10.6895	8.6043	10.3357	7.0698	10.4498	10.4048	8.7124	7.5886	9.5123	11.6053
gi|301500652|ref|NR_036434.1|	-2.94756	-2.401	0.000741679	0.0200915	41.6319	RSRC2	>gi|301500652|ref|NR_036434.1| Homo sapiens arginine and serine rich coiled-coil 2 (RSRC2), transcript variant 5, non-coding RNA	0	0.0791	0	0	0	0	0	0	0	0	0	0	0	0	0	0	0	0	0	0	0	0	0	0	0	0	0	0	0	0	0.5563	0	0	0	0	0	0.3241	0	0	0	0	0
gi|30179898|ref|NM_006941.3|	1.73151	-0.00580521	0.000399965	0.0129236	22.4508	SOX10	>gi|30179898|ref|NM_006941.3| Homo sapiens SRY-box 10 (SOX10), mRNA	0.6834	0.0739	1.4721	1.2896	0.0657	2.1588	0.1065	1.7026	0.0407	0	0.0811	1.2228	0.0212	0.0321	0.1787	1.8322	0.0109	0.0368	0.7056	3.5215	0	0.3378	0.2679	0.1406	0.0568	0	0.1166	0	0.0979	0.2361	0.1485	0.0547	0.1118	0	0.2122	0	0.4221	0.0551	0.726	0.012	0.0149	0.0349
gi|302191614|ref|NM_001193572.1|	4.9273	0.464463	2.27184e-07	3.82423e-05	0.0127523	CSRP1	>gi|302191614|ref|NM_001193572.1| Homo sapiens cysteine and glycine rich protein 1 (CSRP1), transcript variant 5, mRNA	0	0	0	0.3396	0	0	0	0.105	0.3399	0	0	0	0	0	0.2323	0	0	0.4061	0.4049	0	0	0	0.275	0	0	0	0	0	0.0525	0	0	0	0	0	0.3146	0	0	0	0	0.1042	0	0
gi|302318970|ref|NR_036489.1|	-3.15239	0.835854	5.75514e-07	8.24718e-05	0.0323048	DLGAP1_AS5	>gi|302318970|ref|NR_036489.1| Homo sapiens DLGAP1 antisense RNA 5 (DLGAP1-AS5), long non-coding RNA	0	0.0003	0	0.0135	0.0389	0.0502	0.0313	0.0025	0	0.0246	0	0.0044	0.0199	0.05	0	0	0.005	0.0469	0.0225	0.0125	0.0875	0.0527	0.0399	0	1.3185	0	5.3686	0	0	0.025	0	0.0518	0.6677	0.0377	0	0.1097	0.0284	0.0318	0.0174	0.0241	0.0078	3.0866
gi|302344765|ref|NM_001007250.2|	2.09522	2.65121	6.35445e-07	8.77962e-05	0.0356688	SCP2	>gi|302344765|ref|NM_001007250.2| Homo sapiens sterol carrier protein 2 (SCP2), transcript variant 5, mRNA	0.8421	0	0.0045	0.0087	1.1434	0	0.0667	0	0	1.2608	1.0735	0.8876	0.856	0.0011	0	1.5258	0	1.7533	0	1.2757	0	2.1051	0.4632	0	1.6223	2.351	1.139	2.3301	2.0831	1.6164	2.1789	1.6142	2.1719	2.0731	1.9937	0.0343	1.8849	1.5538	1.4869	1.8237	2.2713	1.2222
gi|303304969|ref|NM_001143905.2|	3.47741	-1.05876	1.76313e-06	0.000203489	0.0989681	C12orf65	>gi|303304969|ref|NM_001143905.2| Homo sapiens chromosome 12 open reading frame 65 (C12orf65), transcript variant 2, mRNA	0	0	0.3264	0	0	0	0	0	0.4404	0.256	0.3842	0.1833	0	0.0663	0	0	0.2469	0	0.2443	0	0	0	0.0263	0	0	0	0.2082	0	0	0	0	0	0	0.1505	0	0	0	0	0.0464	0	0.1934	0
gi|303304993|ref|NM_133177.3|	-3.36408	-1.90693	0.000151793	0.00643709	8.52045	PTPRU	>gi|303304993|ref|NM_133177.3| Homo sapiens protein tyrosine phosphatase, receptor type U (PTPRU), transcript variant 2, mRNA	0	0	0	0	0.0067	0	0	0	0	0	0	0	0	0	0	0	0	0	0	0	0	0.2039	0	0	0	0	0	0	0.2201	0	0.0307	0	0	0.4816	0	0	0	0	0	0	0.0435	0.0155
gi|304361758|ref|NM_080391.3|	2.64718	1.91156	0.000397485	0.0128728	22.3116	PTP4A2	>gi|304361758|ref|NM_080391.3| Homo sapiens protein tyrosine phosphatase type IVA, member 2 (PTP4A2), transcript variant 1, mRNA	1.9801	2.8787	2.7104	2	1.2551	1.4104	0.6733	2.6826	1.1511	0.7864	1.4763	2.736	1.8721	1.9447	2.2395	3.1478	2.474	2.9288	2.9946	1.7931	0.5782	0	0	0	0	0	1.0294	0	0	0	0	0	0	1.3392	0.4704	1.0959	0	0	0	2.0396	0.4174	1.5206
gi|304361763|ref|NM_001195101.1|	5.81828	-1.85167	3.9166e-09	1.36407e-06	0.000219847	QPTP4A2	>gi|304361763|ref|NM_001195101.1| Homo sapiens protein tyrosine phosphatase type IVA, member 2 (PTP4A2), transcript variant 4, mRNA	0	0	0	0.0063	0.0198	0.0086	0	0	0	0	0	0.0007	0	0	0	0.0076	0	0.003	0	0.003	0	0	0	0	0	0	0	0	0	0	0	0	0	0	0	0	0	0	0	0	0	0
gi|304376265|ref|NM_001195129.1|	-3.50369	0.159704	3.18718e-06	0.000334767	0.178903	PRSS56	>gi|304376265|ref|NM_001195129.1| Homo sapiens protease, serine 56 (PRSS56), mRNA	0.0027	0.6367	0.1797	0.0375	0.3085	0.0416	0.0413	0	0	0	0.0416	0.0063	0	0	0	0	0.1149	0.6209	0	0.016	1.2633	0	0	0.156	0	0.1515	0.0944	0	0	0.0335	0	1.6211	0	0	0	0.3881	0	3.39	0	0.0304	0	0
gi|304434817|ref|NM_001008800.2|	1.82303	2.77294	2.2672e-09	8.96338e-07	0.000127262	CCT3	>gi|304434817|ref|NM_001008800.2| Homo sapiens chaperonin containing TCP1 subunit 3 (CCT3), transcript variant 3, mRNA	0.7271	0.9732	0.4721	0.7612	1.9274	0	1.5854	0.6373	1.3527	1.6485	0.2903	0.8638	0.8511	0.391	1.1389	0	1.5161	1.1211	0.2769	0.2498	1.7759	1.4352	0.6335	1.4936	2.5151	1.1991	1.2997	2.5736	3.5647	1.2786	0.7832	1.4734	2.1199	1.6642	0.9852	1.7446	1.0715	0.9375	0.5698	1.5021	2.0946	1.5295
gi|305410792|ref|NM_001195104.1|	3.20371	0.529925	0.000786042	0.0207801	44.1221	GSR	>gi|305410792|ref|NM_001195104.1| Homo sapiens glutathione reductase (GSR), transcript variant 4, mRNA	0	0	0	0	0	0.1252	0	0.1545	0.1001	0.0929	0.3076	0.0449	0	0.0558	0	0	0.0621	0	0	0	0	0	0	0	0	0	0	0	0	0	0	0	0	0	0	0	0	0.0815	0	0	0.0313	0.0158
gi|30581115|ref|NM_003108.3|	1.14063	0.025842	6.68839e-05	0.00358089	3.75433	SOX11	>gi|30581115|ref|NM_003108.3| Homo sapiens SRY-box 11 (SOX11), mRNA	0.0043	0.005	0.2757	0.0605	0.2176	0.3649	0.4051	0.0026	0.2692	0.0662	0.3057	0.2156	0.0246	0.0097	0.0451	0	0.0635	0.0253	0.0209	0.1025	0.1827	0.1041	0.0883	0.1183	0.2106	0.1122	0.0197	0.1433	0.2975	0.0369	0.0827	0.0796	0.1335	0.0519	0.0238	0.0523	0.0082	0.0763	0.0188	0.0726	0.2959	0.0227
gi|305855112|ref|NM_005301.3|	1.05204	3.24599	9.86236e-05	0.00467044	5.53594	GPR35	>gi|305855112|ref|NM_005301.3| Homo sapiens G protein-coupled receptor 35 (GPR35), transcript variant 1, mRNA	1.7295	1.6563	1.6008	3.6199	3.5164	2.1462	3.8181	2.4822	1.4439	3.1644	1.4525	2.129	2.7235	2.2125	2.4493	2.193	2.1987	2.0833	1.8799	0.5739	4.0557	1.5068	0.489	2.714	1.1149	3.5446	1.5623	3.3068	4.6085	1.4624	2.7928	0.7977	1.8153	2.5971	2.2265	2.6385	1.2997	2.2745	2.224	1.973	2.0236	1.8759
gi|307219233|ref|NM_001195602.1|	2.10103	1.41051	1.01171e-06	0.000129137	0.0567894	SEPHS1	>gi|307219233|ref|NM_001195602.1| Homo sapiens selenophosphate synthetase 1 (SEPHS1), transcript variant 2, mRNA	0.093	0.0967	0.1747	0.1185	0.7627	0	0	0.3142	0.7385	0.0725	0.1173	0.4926	0.0801	0	0.7598	0.2739	0.1435	0.0592	0.5818	0.3747	0.1686	0	0	0.3102	1.0521	0	0.5176	0	0	0.1143	0.1957	0.632	1.3945	0.3667	0	0.4353	0.1644	0.1945	0.4986	1.0914	0.1147	0.0535
gi|307574673|ref|NM_001195677.1|	1.2174	1.24208	0.000210812	0.00819193	11.8333	VAPB	>gi|307574673|ref|NM_001195677.1| Homo sapiens VAMP associated protein B and C (VAPB), transcript variant 2, mRNA	0.0554	0.0189	0.0145	0.048	0.1051	0.0712	0	0.0895	0.0319	0.3126	0.1824	0.0333	0.1134	0.0405	0.301	0.115	0.0387	0.2373	0.0451	0	0.2028	0.2491	0.1526	0.6107	0.4431	0.3546	0.3159	0.8244	0.4033	0.2759	0.0756	0.5053	0.3798	0.3052	0.1622	0.8051	0.104	0.2565	0.1649	0.2446	0.1526	0.2769
gi|307691193|ref|NM_001195741.1|	5.13744	0.197381	2.61444e-06	0.000284694	0.146754	FAM213B	>gi|307691193|ref|NM_001195741.1| Homo sapiens family with sequence similarity 213 member B (FAM213B), transcript variant 6, mRNA	0	0	0	0	0	0	0	0	0.677	0	0	0	0	0	0	0	0	0	0	0	0	0	0	0	0	0	0	0	0	0	0	0	0	0	0	0	0	0	0	0	0	0
gi|308199489|ref|NM_018478.3|	1.45841	-1.03255	0.000590631	0.0169781	33.1533	DBNDD2	>gi|308199489|ref|NM_018478.3| Homo sapiens dysbindin domain containing 2 (DBNDD2), transcript variant 9, mRNA	1.3225	1.3616	0.9366	1.5734	1.4032	1.3808	1.0474	1.5847	0	0.9331	0	0.9048	0.6877	0.276	0.0622	0.6688	0.0559	0.7972	1.442	1.0343	0	0	0	0	0.5261	0.7001	0	0.5557	0	0.7031	0.1996	0.2493	0	0.2524	0.3265	0.9255	0.0803	0.1257	0.0428	0.1202	0	0
gi|308522772|ref|NM_001197244.1|	1.57589	1.48222	9.13971e-06	0.000769253	0.51303	BCL7B	>gi|308522772|ref|NM_001197244.1| Homo sapiens B-cell CLL/lymphoma 7B (BCL7B), transcript variant 2, mRNA	0.1926	0.1182	0.7271	0.2838	0	0.347	0.1928	0.7325	0	0.9244	0.7973	0.3264	0.2849	0.7191	0.2751	0.2163	0.7128	0.5588	0.5082	0.7501	0	0.408	0.3251	0.8806	1.0315	1.4952	0.7995	2.788	2.0507	0.8208	0.6029	1.1607	1.0921	0.7952	1.0529	1.4478	0.6328	0.7894	0.9624	1.3218	0.8366	0.847
gi|31077201|ref|NM_018419.2|	1.27297	2.10929	1.12971e-09	4.94865e-07	6.34129e-05	SOX18	>gi|31077201|ref|NM_018419.2| Homo sapiens SRY-box 18 (SOX18), mRNA	2.4579	2.4431	3.5767	3.9697	4.252	2.4373	2.4498	2.2626	1.91	2.9682	3.527	3.0329	1.5441	1.6425	2.0311	2.8641	2.3641	1.7537	2.1351	4.8684	1.2432	1.0332	1.1693	0.926	1.3614	0.7929	1.3911	1.3275	3.2997	1.4815	0.6649	1.3149	1.0322	0.8481	1.2317	1.7461	1.083	1.4845	1.3749	1.5731	1.3189	2.001
gi|310923110|ref|NM_015279.1|	3.77428	-2.22604	1.07766e-05	0.000874246	0.604911	TBC1D30	>gi|310923110|ref|NM_015279.1| Homo sapiens TBC1 domain family member 30 (TBC1D30), mRNA	0	0.0006	0	0	0	0	0.0617	0	0	0	0	0.2299	0	0	0.0274	0	0	0	0	0.0473	0	0	0	0	0.1721	0	0	0	0	0	0	0	0	0	0	0	0	0	0	0	0	0
gi|310923121|ref|NM_001198681.1|	1.85568	2.70163	0.000485578	0.0148617	27.2565	LEPROT	>gi|310923121|ref|NM_001198681.1| Homo sapiens leptin receptor overlapping transcript (LEPROT), transcript variant 2, mRNA	0.3015	0.2381	0.489	0	0.4172	0.7302	0	0.0466	0.4486	0.3959	0.7871	0.7024	1.0312	1.3686	0.5486	0.6444	0.2292	0.5002	0.6195	0.8739	0	0	0.762	0	0	2.3521	0.3036	3.8484	0.0314	0.2643	0	0.5143	1.2814	0	0	0	0.2133	0.3173	0	0.0729	0.7085	0.8699
gi|311078762|ref|NM_015547.3|	3.00798	0.0866678	1.20425e-07	2.24787e-05	0.00675969	ACOT11	>gi|311078762|ref|NM_015547.3| Homo sapiens acyl-CoA thioesterase 11 (ACOT11), transcript variant 1, mRNA	2.2729	1.6991	2.171	0.9317	0.3837	1.3727	0	2.9778	1.562	1.6531	0.8109	1.562	1.6838	2.3406	2.5615	1.9497	2.5178	1.8859	1.9086	0.8957	0	0	0.278	0	0	0	0	0	0	0	0.4886	0.349	0.199	0.7488	0	0	0.5417	0	0.4522	0	0.1415	0.5093
gi|311771526|ref|NM_001198837.1|	4.19036	-0.287518	6.99888e-12	8.43102e-09	3.92861e-07	RBM14	>gi|311771526|ref|NM_001198837.1| Homo sapiens RNA binding motif protein 14 (RBM14), transcript variant 3, mRNA	0.0411	0.0008	0.0096	0.0625	0.0645	0.0842	0	0.0047	0.0273	0.0238	0.0437	0.0555	0.093	0.0064	0.0105	0.0341	0.0088	0.0468	0.2608	0.0212	0	0	0	0.1599	0	0	0	0	0	0	0	0	0	0.0525	0.0504	0.1709	0	0	0	0.0508	0	0.016
gi|311771546|ref|NM_001198846.1|	1.12571	2.14088	0.000761939	0.0203796	42.7692	RBM14_RBM4	>gi|311771546|ref|NM_001198846.1| Homo sapiens RBM14-RBM4 readthrough (RBM14-RBM4), transcript variant 2, mRNA	4.4902	4.7333	4.3553	3.8464	4.6038	3.6854	3.7512	4.2426	4.5183	4.1182	4.6669	4.5174	4.7252	3.4423	4.0157	3.3934	4.385	4.1207	4.2616	4.2462	2.3879	0.4892	1.4548	0.8303	1.7059	0	2.4507	0.8172	2.011	1.8638	0	2.0453	1.0102	2.5399	0	4.0491	2.4048	2.2885	0.8724	4.0092	0	3.528
gi|312147054|ref|NR_037456.1|	1.1677	-1.84233	0.000733273	0.0199198	41.1601	MIR3685	>gi|312147054|ref|NR_037456.1| Homo sapiens microRNA 3685 (MIR3685), microRNA	2.1767	2.2041	2.2724	0	2.7681	0	3.0007	0	0	2.9687	4.5297	3.6482	0	2.0045	0	0	2.1867	2.9849	1.7357	1.6789	0	3.2149	1.99	0	1.2711	2.8135	1.4988	1.7178	2.347	2.1822	3.3246	1.6484	1.431	1.2932	1.2014	0	4.425	1.7419	3.6674	0	2.4232	0
gi|312176411|ref|NM_205853.3|	1.16637	0.452759	0.000144732	0.00617867	8.12407	MUSTN1	>gi|312176411|ref|NM_205853.3| Homo sapiens musculoskeletal, embryonic nuclear protein 1 (MUSTN1), mRNA	1.2133	0.7467	1.7882	3.1086	2.0087	2.1692	1.2621	2.1044	0.5231	0.9855	1.6229	1.4729	0.7079	0.4836	0.4795	3.35	0.5712	0.8325	1.1676	4.1583	0.7115	2.2686	1.6123	1.2564	0.8871	0.7327	0.7516	1.2073	2.567	1.2651	1.3969	1.271	1.0525	0.9915	1.2725	0.5121	0.8764	1.2901	2.2323	0.3088	0.7923	0.7784
gi|312283624|ref|NM_001199081.1|	-2.36333	1.83923	0.00019113	0.0076191	10.7285	PODN	>gi|312283624|ref|NM_001199081.1| Homo sapiens podocan (PODN), transcript variant 3, mRNA	0.2578	0	0	0	0	0.3306	0	0	0	0	0	0	0	0	0.0024	0	0	0	0	0	0	0.7286	1.3375	1.4167	0.4492	0.2325	0	0.7943	3.1139	1.0417	0	1.3335	1.3327	0.3496	1.5086	0	1.4961	1.4029	1.9913	0	1.451	0
gi|312283700|ref|NM_001199111.1|	1.73461	2.14543	0.000122463	0.00550842	6.87411	MDH1	>gi|312283700|ref|NM_001199111.1| Homo sapiens malate dehydrogenase 1 (MDH1), transcript variant 2, mRNA	0.2879	0.7674	0.745	0.5996	0	0.7681	0.3575	0.0838	0.588	1.3567	0.5517	0.5217	0.7815	0.7725	0.4562	1.1275	0.4971	0.8805	0.6493	0.8192	2.639	2.2794	0.7879	0	0	1.4154	1.4453	4.5914	4.8526	1.4521	0	0	0.5667	0.831	0	2.3912	1.0611	1.058	0	0.7486	0.9872	0.8028
gi|312283702|ref|NM_001199112.1|	4.09027	0.977137	2.10974e-08	5.53239e-06	0.00118424	QMDH1	>gi|312283702|ref|NM_001199112.1| Homo sapiens malate dehydrogenase 1 (MDH1), transcript variant 3, mRNA	0	0	0.2543	0	0.7526	0	0	0.0527	0	0	0.2004	0	0	0	0.5051	0.7652	0	0.4301	0.2268	0.8049	0	0	0	0	0.3721	0	0	1.4957	0	0	0.3364	0	0.963	0	0	0	0	0	0.3124	0.6643	0	0.1804
gi|312596923|ref|NM_147163.1|	3.93787	1.72905	2.79842e-08	6.92805e-06	0.00157081	PSMG2	>gi|312596923|ref|NM_147163.1| Homo sapiens proteasome assembly chaperone 2 (PSMG2), transcript variant 2, mRNA	0.429	0.2356	0.2476	0	0.6786	0.4444	1.7247	0.1363	0	0	1.0505	0	0	0.7301	0	0	0	0.335	0.4121	0.3745	0.3313	0	0.7111	1.2481	0	1.5089	0	0	2.7093	0.7487	0.331	0	0	0.4006	0.2879	0.4633	0	0.2185	0	0	0.5875	0
gi|312836842|ref|NM_032108.3|	1.16111	2.68621	4.55009e-05	0.0026898	2.55406	SEMA6B	>gi|312836842|ref|NM_032108.3| Homo sapiens semaphorin 6B (SEMA6B), mRNA	1.9553	1.9826	3.0211	3.4303	3.4498	1.6229	1.8455	0.8683	2.1985	1.5654	2.6616	1.9244	1.8882	0.7933	1.1938	1.9227	1.6909	1.1716	1.4678	4.308	1.3707	0.937	0.3844	0.6075	1.6756	0.6591	0.8728	0.5651	2.339	1.1326	0.2799	0.8748	1.0481	0.8815	1.0429	1.2348	0.3048	1.2039	1.3854	0.8038	0.9101	1.6308
gi|312839876|ref|NR_037602.1|	1.69823	3.23344	1.67746e-06	0.000195948	0.0941594	LINC01578	>gi|312839876|ref|NR_037602.1| Homo sapiens long intergenic non-protein coding RNA 1578 (LINC01578), transcript variant 3, long non-coding RNA	0.9677	1.185	1.2118	2.137	0	0.5809	1.6926	1.4824	0.4336	1.8769	1.1778	1.1242	0.7295	1.228	0.7185	2.194	1.0529	0.2126	0.8083	1.346	0.6178	3.8982	1.9314	1.36	0	2.1692	0.4637	3.46	4.8034	1.2137	2.1416	0.6907	0.6248	0.6005	3.4952	0.9048	1.9301	1.9179	2.8773	1.049	1.7665	0.8871
gi|313151209|ref|NM_001199292.1|	4.21389	2.22248	4.70202e-10	2.3712e-07	2.63934e-05	HSD17B4	>gi|313151209|ref|NM_001199292.1| Homo sapiens hydroxysteroid 17-beta dehydrogenase 4 (HSD17B4), transcript variant 3, mRNA	0	0.0365	0	0.2679	0.3968	0.3617	0	0.2483	0	0.5083	0.3743	0.1506	0	0.1342	0.186	0.2914	0	0.6517	0.2578	0	0	0	1.324	0.5031	0	0	0	0.1044	0.0488	0	0.3183	0	0	0.1481	0	0.4248	0	0.1811	0	0.2181	0	0
gi|313661396|ref|NM_001199383.1|	1.35022	4.57656	4.57543e-08	1.02855e-05	0.00256828	RNF145	>gi|313661396|ref|NM_001199383.1| Homo sapiens ring finger protein 145 (RNF145), transcript variant 5, mRNA	5.2937	4.2103	4.1545	4.2982	4.8323	4.1905	3.2726	4.6952	4.2095	5.2761	3.4267	4.1888	4.2107	3.5869	3.5033	4.4407	4.432	5.0029	4.0995	4.7164	3.1788	0.5185	2.2013	1.3636	1.8333	1.6108	2.1125	1.8131	2.5736	1.4023	1.4584	0	1.4737	4.1787	2.1364	3.5872	2.3801	1.9907	0.7404	3.7088	2.0874	2.9598
gi|313661482|ref|NM_001199427.1|	5.70683	-1.93191	3.43866e-10	1.86695e-07	1.93019e-05	TRAF3	>gi|313661482|ref|NM_001199427.1| Homo sapiens TNF receptor associated factor 3 (TRAF3), transcript variant 4, mRNA	0	0.0001	0.0055	0	0.0101	0.014	0	0	0.013	0.0067	0.0162	0	0.0161	0.001	0.0023	0	0.0033	0.254	0	0	0	0	0	0	0.0371	0	0.0127	0.1142	0	0	0	0	0	0.0222	0.0068	0	0	0	0	0.0017	0	0.0007
gi|313747415|ref|NM_001113182.2|	4.19779	-1.49847	0.000104372	0.00487677	5.85862	BRD2	>gi|313747415|ref|NM_001113182.2| Homo sapiens bromodomain containing 2 (BRD2), transcript variant 2, mRNA	0.0007	0.0001	0.0015	0.006	0.0156	0.0139	0.3936	0.0006	0	0	0.0154	0	0	0	0	0	0	0	0	2.7576	0	0	0	0	0	0	0	0	0	0	0	0	0	0.0127	0.0069	0	0	0	0.0015	0	0	0
gi|313851022|ref|NM_001199637.1|	1.65698	-1.22066	0.000438526	0.0138446	24.6154	ADCYAP1R1	>gi|313851022|ref|NM_001199637.1| Homo sapiens ADCYAP receptor type I (ADCYAP1R1), transcript variant 4, mRNA	0.0188	0.0006	0.2013	0	0.0319	0.4744	0.0486	0	0.0617	0.0237	0.0394	0.1205	0.0483	0	0.0132	0	0.0146	0.0114	0.0253	1.2873	0.0633	0	0.0597	0.1212	0.046	0.1152	0.0398	0	0.2607	0.0316	0	0	0	0	0.0218	0	0.0333	0.0366	0.0817	0.005	0.0034	0.0017
gi|313851089|ref|NM_001199552.1|	4.23453	1.5604	2.48818e-05	0.00166767	1.39667	CIDEC	>gi|313851089|ref|NM_001199552.1| Homo sapiens cell death inducing DFFA like effector c (CIDEC), transcript variant 4, mRNA	0	0	0.0677	0.1929	0	0.4224	0	0	0	0.7592	0.0715	0	0	0.1417	0.2506	0	0	0	0	1.2113	0	0	0	0	0	0	0	0	3.9772	0	0	0	0	0.5775	0	0	0	0	0.1027	0	0	0
gi|314122154|ref|NM_007197.3|	1.49361	1.67022	0.000185806	0.00748346	10.4297	FZD10	>gi|314122154|ref|NM_007197.3| Homo sapiens frizzled class receptor 10 (FZD10), mRNA	0.2009	1.3812	0.8458	0.7167	0.9757	0.2056	2.5406	0.2513	0.3207	0.4629	2.4596	0.1094	0.0926	0.0478	0.0433	0.2715	2.2935	2.1127	0.094	1.5719	0.1627	0.0519	0.0915	0.1715	0.0998	0.1298	0.9188	0.191	0.3568	0.0404	0.078	1.143	0	0.1036	0.5082	0.081	0.3659	0.1944	2.5046	0.0739	0.2398	0.0846
gi|314122336|ref|NM_001199641.1|	4.513	1.00279	4.26705e-07	6.50144e-05	0.0239518	IL33	>gi|314122336|ref|NM_001199641.1| Homo sapiens interleukin 33 (IL33), transcript variant 3, mRNA	0.046	0	0	0	0	0	0	0	0	0	0	0.0513	0	0	0	0	0	0	0	0.255	0	0	0	0	0	0	0	0.6148	0	0	0	0	0	0.1469	0	0.1711	0	0	0.0522	0	0.6335	0
gi|315013588|ref|NR_037645.1|	1.36921	1.88883	1.64387e-05	0.00123284	0.922739	TMX2	>gi|315013588|ref|NR_037645.1| Homo sapiens thioredoxin related transmembrane protein 2 (TMX2), transcript variant 4, non-coding RNA	0.4761	0.8155	0.5435	0	1.208	0.2917	1.0803	0.384	0.7815	0.7597	0.4867	0.4572	0.7812	0.837	0.914	0.6137	1.3729	1.1444	0.7028	0.483	0.6083	0.4159	0.7323	0.7618	0.9478	1.0886	0.926	3.0141	0	1.6957	0.889	1.2411	0.9296	0.8451	0.9939	1.4562	1.3064	1.6512	1.118	1.0222	0.9119	0.9332
gi|315075281|ref|NM_147777.3|	1.31792	0.669505	0.000278842	0.00995261	15.652	SNX15	>gi|315075281|ref|NM_147777.3| Homo sapiens sorting nexin 15 (SNX15), transcript variant B, mRNA	0.3551	1.0344	0.44	0.5273	0.6106	0.4376	0.7177	0.951	0.2678	0.3732	0	0.4939	0.7561	1.0102	0.9912	0.6413	0.7789	0.493	1.7672	0	0.2447	0.1939	0.4017	1.2354	0.5209	0.6755	0.3054	1.833	0	0.2729	1.5936	0	0.8137	0.9509	0.2151	1.6933	0.4902	1.0385	0.2454	0.0934	0.4363	0.8738
gi|315075285|ref|NR_037650.1|	2.6079	0.319507	0.000137223	0.00596355	7.7026	ARL2_SNX15	>gi|315075285|ref|NR_037650.1| Homo sapiens ARL2-SNX15 readthrough (NMD candidate) (ARL2-SNX15), long non-coding RNA	0.0005	0	0	0	0.4471	1.0005	0.4118	1.6452	0.6511	0	0	0	0	2.6016	3.6668	3.3293	2.3284	0.2094	0.2809	2.1648	0	0.3285	0.2352	0	0	0.5063	0.7113	0.9872	0.369	0	0	0	0.4773	0	0.3884	0	0	0	0	0.3277	0	0
gi|315075310|ref|NM_001199739.1|	4.62789	2.22759	4.2882e-12	5.70005e-09	2.40705e-07	CTSS	>gi|315075310|ref|NM_001199739.1| Homo sapiens cathepsin S (CTSS), transcript variant 2, mRNA	0	0.0596	0.0975	0	0	0.0847	0.0914	0.0592	0.0639	0	0.0843	0.2227	0	0.1202	0	0.1597	0.0772	0.0415	0.3619	0	0	0.2639	0.2177	0.5495	0	0	0	0.3155	0	0.0701	0.2115	0	0	0	0.3129	0.2504	0	0.1882	0.1493	0.1769	0.1591	0.0065
gi|315113861|ref|NM_001100880.2|	3.46236	-1.76084	1.26336e-05	0.000997953	0.709151	ST20	>gi|315113861|ref|NM_001100880.2| Homo sapiens suppressor of tumorigenicity 20 (ST20), transcript variant 2, mRNA	0	0.4512	0	0	0	0	0	0	0	0	0	0.397	0	0	0	0	0	0	0	0	0	0	0	0	0	0	0	0	0	0	0	0	0	0	0	0	0	0	0	0	0	0
gi|315139005|ref|NM_001199779.1|	1.94765	1.62946	7.377e-10	3.51072e-07	4.14086e-05	PSMB2	>gi|315139005|ref|NM_001199779.1| Homo sapiens proteasome subunit beta 2 (PSMB2), transcript variant 2, mRNA	0.0835	0.2014	0.1393	0.0934	0.4251	0	0.1016	0.0326	0.0325	0.0538	0.0487	0.0759	0.2827	0.069	0	0.1916	0.0203	0.3007	0.1534	0.0189	0.2163	0.6725	0.2789	0.316	0.6456	0.7122	0.2186	0.8787	0.6536	0.1238	0.1258	0.4248	0.613	0.2017	0.2793	0.5347	0.0364	0.1239	0.34	0.4903	0.3162	0.3038
gi|315360641|ref|NM_006665.5|	-4.56694	-2.27323	8.52893e-06	0.000738652	0.478746	HPSE	>gi|315360641|ref|NM_006665.5| Homo sapiens heparanase (HPSE), transcript variant 1, mRNA	0	0	0	0	0	0	0	0	0	0	0	0.0013	0	0	0	0	0	0	0	0	0	0.018	0.0086	0	0	0.0799	0	0.1003	0.0536	0	0.0334	0	0.0666	0	0.0092	0	0	0	0.0015	0	0	0
gi|315360663|ref|NM_001199838.1|	3.25096	1.04176	0.000616013	0.0175565	34.5781	SNX10	>gi|315360663|ref|NM_001199838.1| Homo sapiens sorting nexin 10 (SNX10), transcript variant 4, mRNA	0	0	0	0	0	0	0	0	0	0	0	0	0	0	0	0	0.0407	0	0	0	0	0.6508	0	0	0	0	0.2832	1.4407	0	0	0.5549	0	0	0	0	0	0.4873	0	0.0866	0	0.3696	0
gi|315360676|ref|NM_016116.2|	-1.47903	0.965774	5.28869e-05	0.00300691	2.96865	ASB4	>gi|315360676|ref|NM_016116.2| Homo sapiens ankyrin repeat and SOCS box containing 4 (ASB4), transcript variant 1, mRNA	0.014	0.0207	0.0156	0.0752	0.1168	0.0435	0.1231	0.0766	0.0799	0.4713	0.0434	0.0362	0.0945	0.0477	0.0482	0.4106	0.1668	0.3138	0.1178	0.0252	0.1656	0.1899	0.1689	0.4737	0.1722	0.2369	0.77	0.4892	0.2187	0.0655	0.1851	0.1131	0.1571	3.1011	0.0529	0.0991	0.0952	0.0644	0.2025	3.3527	0.11	0.022
gi|316659410|ref|NR_037688.1|	2.56049	4.7463	4.60023e-08	1.02855e-05	0.0025822	ACTG1	>gi|316659410|ref|NR_037688.1| Homo sapiens actin gamma 1 (ACTG1), transcript variant 3, non-coding RNA	3.3693	1.8288	0	1.5814	1.0539	1.1489	1.972	1.616	3.4781	0	8.9644	1.0861	1.251	1.0122	9.5614	0	1.2673	2.269	1.7554	1.5885	2.6099	1.1105	0.9512	7.8734	1.7358	1.4241	1.5703	1.7433	0.7776	0.396	0	0.4423	1.5614	1.3101	1.7233	5.8272	1.3919	1.0288	0.446	2.4717	0.5759	1.9181
gi|317008624|ref|NM_006183.4|	2.27122	2.9235	0.000282496	0.0100114	15.857	NTS	>gi|317008624|ref|NM_006183.4| Homo sapiens neurotensin (NTS), mRNA	0.9515	0.0007	0.0192	0.3776	0.1631	0.7982	0.0693	0.4326	0.0539	0	0	0.3026	0	0	1.921	0.7762	0.5321	0.3993	0	0.555	0.3408	2.7028	0	0.2063	0	0.198	0	1.3451	0.8106	0.0567	0.1033	2.2286	0.4186	0	0.4231	0.8791	1.0332	2.6124	2.9578	0.0445	3.3706	0.9547
gi|317108192|ref|NM_001199944.1|	2.50593	0.758647	0.000826345	0.0214904	46.3844	SH3GL1	>gi|317108192|ref|NM_001199944.1| Homo sapiens SH3 domain containing GRB2 like 1, endophilin A2 (SH3GL1), transcript variant 3, mRNA	0	0.0099	0.4726	0.1776	0	0	0	0	0	0.3539	0	0	0.16	0.407	0.1416	0	0.1254	0.1755	0.1862	0	0	1.2598	0	0.9371	0	0	0.3329	1.9317	0.4147	0.6593	0	0	1.0255	0.3674	0	0	0	0.2857	0	0.343	0	0.7069
gi|31742502|ref|NM_021059.2|	1.20308	-1.1612	7.61997e-06	0.000687954	0.427724	HIST2H3C	>gi|31742502|ref|NM_021059.2| Homo sapiens histone cluster 2, H3c (HIST2H3C), mRNA	0.3765	1.3063	1.1663	0.719	1.4041	0.7053	0.7036	0.7254	0.7492	2.6721	1.0097	0.5005	0.5449	0.933	3.5804	0.0922	1.0169	0.7685	1.3749	0.3141	1.2772	0.2517	0.2612	0.4787	1.6087	0.807	0.4924	1.2258	1.0777	0.9702	0	0.7201	0.9973	0.2875	0.2632	1.3126	0.5869	0.7059	0.2847	1.0522	0.2921	0.8192
gi|318037251|ref|NM_003251.3|	4.12651	1.0583	2.6411e-09	1.00801e-06	0.00014825	THRSP	>gi|318037251|ref|NM_003251.3| Homo sapiens thyroid hormone responsive (THRSP), mRNA	0.0074	0.0536	0.357	0.1031	0	0.077	0.1528	0	0.0589	0.0413	0.0757	0.0156	0	0.0113	0.1358	0.1223	0.055	0.0331	0.0549	1.2698	0	0.2939	0	0	0	0	0.2168	0.2326	3.603	0	0	0.1902	0.2678	0	0	0	0	0	0.0127	0	0.0938	0.0533
gi|319655693|ref|NM_000115.3|	3.44973	-1.67658	0.000391137	0.012756	21.9553	EDNRB	>gi|319655693|ref|NM_000115.3| Homo sapiens endothelin receptor type B (EDNRB), transcript variant 1, mRNA	0	0	0	0	0	0.1152	0	0	0	0	0	0	0	0	0	0	0	0	0	0	0	0	0	0	0	0	0	0.1272	0	0	0	0	0	0	0	0	0	0	0	0	0	0
gi|319738644|ref|NM_012168.5|	-1.10509	3.00727	0.000750266	0.020253	42.1139	FBXO2	>gi|319738644|ref|NM_012168.5| Homo sapiens F-box protein 2 (FBXO2), mRNA	0.5993	0.9446	1.4864	1.4405	1.6955	1.7578	1.5307	0.8068	2.519	0.0249	1.5599	2.2682	3.2341	2.3099	0.062	1.25	0.8117	4.4162	0.5559	1.7785	5.9021	0.9384	2.1681	0.7633	1.9125	5.4248	0.8245	1.2023	5.0895	2.0475	0.419	3.0507	1.0641	4.5453	1.2269	0.1394	1.5625	3.2685	2.2906	1.7931	0.5618	1.7423
gi|319890247|ref|NM_003256.3|	1.01633	2.28925	9.21115e-05	0.0044607	5.1704	TIMP4	>gi|319890247|ref|NM_003256.3| Homo sapiens TIMP metallopeptidase inhibitor 4 (TIMP4), mRNA	1.7889	2.4539	2.5655	1.0742	0.8616	1.0925	0.6067	1.3993	0.6939	0.6193	0.4992	1.2796	0.5027	1.6003	0.5379	0.7496	0.2289	1.6822	1.3162	2.4414	1.9178	2.3915	1.9246	2.0359	0.6098	0.6771	0.5157	1.7385	3.1659	0.9603	1.8692	2.058	2.0635	2.2612	1.5643	3.1635	0.818	1.7512	1.275	0.7317	0.912	1.0293
gi|319996635|ref|NM_198268.2|	4.18484	-1.42269	8.11044e-05	0.00406972	4.55255	HIPK1	>gi|319996635|ref|NM_198268.2| Homo sapiens homeodomain interacting protein kinase 1 (HIPK1), transcript variant 1, mRNA	0	0	0	0	0	0	0	0	0	0	0.0081	0	0	0.0006	0	0	0	0	0	0.0017	0	0	0.0124	0.077	0.0163	0	0.0111	0.0538	0	0.0186	0.0172	0.0209	0	0	0.021	0	0.0032	0.0125	0.0007	0	0.0007	0
gi|319996736|ref|NM_001201481.1|	-3.73405	-2.59285	9.5052e-06	0.000791292	0.533546	OSBPL6	>gi|319996736|ref|NM_001201481.1| Homo sapiens oxysterol binding protein like 6 (OSBPL6), transcript variant 4, mRNA	0	0	0	0.0081	0	0.0077	0	0	0	0	0	0	0	0	0	0	0	0	0.0102	0	0	0	0.2227	0	0	0	0	0	0	0	0	0	0	0	0.1941	0	0	0	0	0	0.0007	0
gi|320089561|ref|NR_037714.1|	1.01859	1.8837	0.000518765	0.0156229	29.1193	RAD51L3_RFFL	>gi|320089561|ref|NR_037714.1| Homo sapiens RAD51L3-RFFL readthrough (RAD51L3-RFFL), long non-coding RNA	0.4212	0.9628	0.0521	0.5706	0.6382	0.1366	1.0597	0.2813	0.5585	0.4896	0.1097	0.3394	0.6302	0.5138	0.4223	0.6072	0.6173	0.7841	0.0618	0	0.6534	0.6586	0.7117	0.5056	0.8142	1.1978	0.3096	1.7914	0.3617	0.6765	0.5543	0.8393	0.859	0.1892	0.5516	0.1852	0.8349	0.6859	0.5633	0.4825	0.3767	0.1166
gi|320118897|ref|NM_001201575.1|	4.87116	0.568742	1.02966e-10	7.35028e-08	5.77972e-06	CTSV	>gi|320118897|ref|NM_001201575.1| Homo sapiens cathepsin V (CTSV), transcript variant 2, mRNA	0.0093	0.0098	0	0	0	0	0.0793	0	0	0.1019	0	0	0	0.012	0.0248	0	0.0341	0	0.1363	0.0436	0.2293	0	0	0	0.1252	0.2953	0	0	0.0357	0	0.1179	0	0	0	0	0.1087	0	0	0	0.0338	0.0139	0
gi|320202960|ref|NM_177999.2|	3.67464	-0.191755	0.000188544	0.00753943	10.5834	ASB6	>gi|320202960|ref|NM_177999.2| Homo sapiens ankyrin repeat and SOCS box containing 6 (ASB6), transcript variant 2, mRNA	0	0	0	0	0	0	0	0	0	0	0	0	0	0.0503	0	0	0	0	0	0	0.4531	0.2338	0	0.3452	0.1718	0	0.1423	0	0	0	0	0	0	0	0	0	0	0	0	0	0.0365	0
gi|321267476|ref|NM_001202469.1|	1.22692	2.00184	9.43226e-06	0.000787002	0.529452	GBAS	>gi|321267476|ref|NM_001202469.1| Homo sapiens glioblastoma amplified sequence (GBAS), transcript variant 2, mRNA	0.3112	1.1727	0.6025	0.7198	0.6715	0.4543	1.2811	0.9226	0.8425	1.4711	1.1883	1.2732	1.219	1.1585	0.6637	0.4932	1.2426	0.7706	1.2492	0.6411	0.4203	1.2405	1.9788	1.3255	1.0673	1.2859	0.2202	2.8075	1.0031	1.4407	1.0255	1.6661	2.1242	0.9806	0.8603	0.9479	0.367	1.0639	1.4648	1.3066	1.7342	1.1173
gi|321267519|ref|NM_004715.4|	6.49274	0.645473	3.97001e-11	3.4008e-08	2.22845e-06	CTDP1	>gi|321267519|ref|NM_004715.4| Homo sapiens CTD phosphatase subunit 1 (CTDP1), transcript variant 1, mRNA	2.4487	1.8873	2.3603	2.6709	0.3555	0.6562	0.0122	2.3341	0.0145	1.705	1.6256	1.5741	0.8407	1.5428	1.8753	2.5233	1.7136	1.7693	2.436	1.6811	0.0351	0	0	0	0	0.0766	0	0	0	0	0	0	0	0	0	0.0367	0	0	0	0.0017	0	0.5527
gi|322506111|ref|NM_001203258.1|	1.22496	2.71824	4.07048e-09	1.40097e-06	0.000228484	MTA1	>gi|322506111|ref|NM_001203258.1| Homo sapiens metastasis associated 1 (MTA1), transcript variant 2, mRNA	2.1199	2.7058	2.3479	2.863	3.8697	2.074	2.3898	1.8082	2.2127	3.1466	2.3787	2.3289	3.0585	2.1521	2.5684	2.0902	2.4234	1.1478	2.5399	2.8709	1.9664	1.0089	1.5806	0.7285	1.4284	1.42	1.4444	2.1165	2.0285	1.2519	1.2564	1.2806	1.2566	1.3796	1.2412	2.8641	1.622	0.9725	1.3474	1.4216	1.2739	1.1792
gi|322812173|ref|NR_037807.1|	1.0269	1.319	0.000171499	0.00707053	9.62658	IL17RC	>gi|322812173|ref|NR_037807.1| Homo sapiens interleukin 17 receptor C (IL17RC), transcript variant 7, non-coding RNA	1.3255	1.3144	2.1358	2.3432	2.2686	1.6469	2.3937	1.2093	0.9564	0.7642	0.6628	1.4681	0.8279	0.7286	0.6785	0.7875	1.1474	1.8304	2.4115	2.9031	0.5928	0.8022	0.5915	0.2599	0.8692	1.6204	0.6112	1.1088	0.6006	0.6065	1.7414	0.7141	0.6259	1.0806	0.9037	0.2079	0.7523	0.2505	1.0544	0.2454	0.5171	0.9142
gi|323098322|ref|NM_005624.3|	5.08907	0.639387	1.25311e-06	0.000153837	0.0703393	CCL25	>gi|323098322|ref|NM_005624.3| Homo sapiens C-C motif chemokine ligand 25 (CCL25), transcript variant 1, mRNA	0	0	0.0039	0.052	0	0	0	0	0	0.0088	0.0193	0	0	0.0015	0	0	6.712	0	0.0138	0	0	0	0	0	0	0.6439	0	0	0.0667	0.1718	0	0	0	0.024	0.017	1.3514	0.0067	0	0	0.2694	0	0
gi|323098323|ref|NM_001201359.1|	4.43853	0.876529	5.73258e-08	1.24146e-05	0.00321781	QCCL25	>gi|323098323|ref|NM_001201359.1| Homo sapiens C-C motif chemokine ligand 25 (CCL25), transcript variant 2, mRNA	0.0107	0	0.1058	0	0	0	0	0	0	0.0539	0.0939	0	0	0.0157	0	0	6.7914	0	0.0683	0	0	0	0.0642	0	0	0	0	0	0.1857	0	0	0	2.9679	0.103	0.0811	1.881	0.0405	0.0727	0.0025	0.0794	0	0
gi|323276662|ref|NM_001204081.1|	3.34365	-1.45916	0.000412599	0.0131924	23.16	ANKS1B	>gi|323276662|ref|NM_001204081.1| Homo sapiens ankyrin repeat and sterile alpha motif domain containing 1B (ANKS1B), transcript variant 12, mRNA	0	0	0	0.0539	0	0	0	0.0047	0	0	0	0.0345	0	0	0	0	0	0	0	0	0	0	0	0	0	0	0	0	0	0	0	0	0	0	0	0	0	0	0	0	0	0
gi|323276704|ref|NR_037852.1|	2.22564	2.26194	2.61108e-13	5.88602e-10	1.46565e-08	DDX39B	>gi|323276704|ref|NR_037852.1| Homo sapiens DEAD-box helicase 39B (DDX39B), transcript variant 3, non-coding RNA	0.4214	0.4908	1.2391	1.1949	0.83	0.3437	0.867	0.536	0.2774	1.3441	1.071	0.9933	1.1345	1.0213	1.0254	0.6894	1.2823	1.0271	1.2084	0.9986	1.3332	0	0.8215	0.868	1.3609	1.2751	1.4105	1.3362	0	1.0681	1.3146	0.993	1.4286	0.9688	0.9639	1.5723	0.6707	1	0.6014	0.6862	1.0443	0.8806
gi|323422857|ref|NM_001565.3|	-1.62253	5.5544	3.25938e-11	2.92192e-08	1.82955e-06	CXCL10	>gi|323422857|ref|NM_001565.3| Homo sapiens C-X-C motif chemokine ligand 10 (CXCL10), mRNA	3.9817	3.9237	3.3036	1.8292	3.428	2.0731	3.4813	2.9814	4.6059	2.7841	6.6312	4.3225	4.4803	2.806	3.2981	6.1391	4.5292	3.4903	1.3376	2.8885	3.4443	6.6839	3.0825	4.5458	5.121	4.0192	8.448	3.9527	5.6246	5.5607	2.6592	4.6179	7.1188	5.4696	6.7658	2.9064	5.5634	5.6864	5.4461	6.0735	6.3904	6.5138
gi|323462164|ref|NM_004469.4|	3.22764	-0.205563	9.42386e-08	1.87253e-05	0.0052898	FIGF	>gi|323462164|ref|NM_004469.4| Homo sapiens c-fos induced growth factor (FIGF), mRNA	0.179	0.1169	0	0.3024	0.0893	1.4635	0	0.5679	0	0.1282	0.077	0.1876	0	0.0419	0.0422	1.7684	0	0	0.2992	1.1975	0.1175	0.1375	0.0664	0	0.0687	0	0.0345	0	0.8386	0.0346	0	0	0.1286	0	0	0	0.3147	0.1691	0	0	0.0064	0.0371
gi|323462204|ref|NR_037870.1|	1.67981	-0.879496	0.000608331	0.017409	34.1468	CADM3_AS1	>gi|323462204|ref|NR_037870.1| Homo sapiens CADM3 antisense RNA 1 (CADM3-AS1), long non-coding RNA	0.1821	0.0536	0.1996	0.7463	0	0.2351	0	0.3322	0.0836	0.0375	0.2662	0.1983	0.0741	0.0205	0.0337	0.5856	0	0.0338	0.9791	2.2459	0	0.3025	0.118	0.1345	0	0.1663	0	0	0.3615	0.0661	0.0607	0	0.188	0	0.0687	0.0568	0.1297	0.0143	0.0156	0	0.0076	0
gi|323510650|ref|NR_037874.1|	1.42533	0.861756	5.05034e-06	0.000497383	0.283486	ZHX1	>gi|323510650|ref|NR_037874.1| Homo sapiens zinc fingers and homeoboxes 1 (ZHX1), transcript variant 4, non-coding RNA	0.0062	0.3727	0.1109	0.855	1.0941	0.4173	0.3389	0.7086	0.4218	0.6777	0.2123	0.3309	0.0462	0.5811	0.827	0.5964	0.0572	0.4067	0.7492	0.5336	0.2975	0	0.5687	0	0.2806	0.1018	0.2913	2.4971	0	0.4929	0.6792	0.301	0.0664	0.5291	0.6251	0	0.0575	0.1468	0.443	0.3376	0.5604	0.4958
gi|323668304|ref|NM_002164.5|	-1.87708	4.94293	4.8253e-10	2.38469e-07	2.70854e-05	IDO1	>gi|323668304|ref|NM_002164.5| Homo sapiens indoleamine 2,3-dioxygenase 1 (IDO1), mRNA	1.9044	1.8648	1.215	1.1867	2.2821	1.3107	1.5476	1.7565	2.1705	1.5078	3.2493	1.5945	4.1876	1.6831	1.1858	3.3275	3.2097	3.8508	1.4822	1.8212	2.161	3.1944	3.118	3.2734	5.7658	3.2536	8.807	2.3963	3.1991	3.908	2.4215	3.0407	6.1046	2.087	5.4509	1.3885	4.1933	3.5017	4.1132	2.9459	5.8143	7.7683
gi|323714267|ref|NM_001164831.2|	2.28134	2.35887	6.83905e-07	9.39773e-05	0.0383889	FXYD6	>gi|323714267|ref|NM_001164831.2| Homo sapiens FXYD domain containing ion transport regulator 6 (FXYD6), transcript variant 2, mRNA	2.8795	2.1695	4.1744	3.4392	2.0652	4.7295	2.7758	1.7152	2.0859	2.0611	2.3305	3.7338	1.0547	1.7806	2.3391	3.6682	1.4984	1.4268	2.4539	7.2343	0.4433	2.6727	1.6246	0.7846	1.1247	1.0387	1.1315	0.6764	3.8843	0	0.6656	0.3533	1.5677	0.3955	0.223	0	0	1.8336	0.0016	0.5128	0	0.0711
gi|324120951|ref|NM_001044391.2|	3.21914	0.626784	0.000175	0.00715365	9.82308	MUC1	>gi|324120951|ref|NM_001044391.2| Homo sapiens mucin 1, cell surface associated (MUC1), transcript variant 6, mRNA	0	0	0.2189	0	0	0.2581	0	0	0.028	0.0195	0	0	0.1537	0	0	0	0	0	0	0	0	0	0	0.1172	1.0059	0	0	0	1.4992	0.6249	0	1.0082	1.3576	0	0	0	0	0	0.0177	0	0.4074	0
gi|324120963|ref|NM_001204289.1|	-3.97223	-0.3637	0.000112745	0.00517393	6.32861	QMUC1	>gi|324120963|ref|NM_001204289.1| Homo sapiens mucin 1, cell surface associated (MUC1), transcript variant 13, mRNA	0	0	0	0	0	0	0	0	0	0	0	0	0	0	0	0	0	0	0	0	0	0	0	0	0.8886	0	0	0	0	0.0209	0	0	0	0	0.0193	0	1.2506	1.1109	3.9586	0	0	0
gi|32455272|ref|NM_006648.3|	1.16289	4.27486	1.76992e-10	1.11847e-07	9.9349e-06	WNK2	>gi|32455272|ref|NM_006648.3| Homo sapiens WNK lysine deficient protein kinase 2 (WNK2), transcript variant 2, mRNA	2.1886	3.416	4.2621	2.6494	2.8684	3.638	3.2048	3.6656	2.4293	2.5954	3.4942	3.1472	2.2142	2.0202	4.1191	2.0609	1.8108	1.7344	3.3868	2.1093	0.8749	0.4738	1.0521	2.6236	0.7919	1.7414	0.6979	1.8961	1.1236	1.2848	1.4697	1.8765	1.5522	1.6996	1.1174	1.8989	1.2217	1.0219	1.6213	1.9411	1.4918	0.893
gi|325652121|ref|NR_037945.1|	1.03754	2.53892	0.000109472	0.00507811	6.14486	STX16_NPEPL1	>gi|325652121|ref|NR_037945.1| Homo sapiens STX16-NPEPL1 readthrough (NMD candidate) (STX16-NPEPL1), long non-coding RNA	2.3674	1.857	2.4805	0.4352	2.0473	1.7319	1.3141	1.7512	1.5297	1.307	1.652	2.0411	2.4449	2.2379	1.7237	1.7846	3.024	2.5962	2.5816	3.0053	1.2642	0.4996	0.7658	1.3637	0.7189	0.5955	0.9279	0.5164	0.6565	0.5247	1.3151	0.817	0.2798	1.0214	0.7687	1.3759	1.7063	0.4422	0.7986	1.3047	0.7156	0.5465
gi|325910903|ref|NM_001204889.1|	2.21564	4.63596	2.03351e-07	3.51514e-05	0.0114145	ALDH2	>gi|325910903|ref|NM_001204889.1| Homo sapiens aldehyde dehydrogenase 2 family (mitochondrial) (ALDH2), transcript variant 2, mRNA	0.6924	1.3225	0.5335	0.9865	1.0855	0.8109	0.8673	0.6972	2.1034	0.2938	1.3969	1.0494	1.1211	1.1815	1.1867	0.359	0.819	2.0204	1.2465	0.6331	1.5806	1.7886	2.2531	1.6538	1.4167	1.6989	1.2	4.974	6.6857	1.295	1.604	2.0242	3.3238	1.0235	1.8747	0.6278	1.1733	1.1978	0.979	1.4377	0.4796	1.6008
gi|327412328|ref|NM_001205251.1|	5.63039	0.76208	3.51448e-07	5.52069e-05	0.0197275	ACSL6	>gi|327412328|ref|NM_001205251.1| Homo sapiens acyl-CoA synthetase long-chain family member 6 (ACSL6), transcript variant 6, mRNA	0	0	0	0	0.5214	0	0	0	0	0	0	0	0	0	0	0	0	0	0	0	0	0	0.0848	0	0.0461	0	0	0	0	0	0	0	0	0	0	0	0	0	0	0	0	0
gi|327532713|ref|NM_001875.4|	-5.26192	1.98659	4.14191e-05	0.00251437	2.32494	CPS1	>gi|327532713|ref|NM_001875.4| Homo sapiens carbamoyl-phosphate synthase 1 (CPS1), transcript variant 2, mRNA	0	0.3625	0	0.0068	0	0.0178	0.0162	0.0411	0.0122	0.0077	0.0161	0.0009	0	0	0.0008	0	0.1863	0.2882	0	0	0.0358	0.0171	0	0	0	0	0.0135	0.0979	0.057	0.0135	0	0.0261	0	0	0.0141	0.4088	0	0	0	0	0	2.2628
gi|328887950|ref|NM_001205316.1|	4.40034	1.73759	1.25809e-07	2.32043e-05	0.00706194	STEAP4	>gi|328887950|ref|NM_001205316.1| Homo sapiens STEAP4 metalloreductase (STEAP4), transcript variant 3, mRNA	0.0006	0.0066	0	0.1708	0.1558	0	0.1446	0	0	0	0	0	0	0	0.0172	0.3686	0	0	0.0053	0	0.3305	0.0254	0	0	0.5409	0.2578	0.0607	0.5239	0	0	0.0507	0	0.0802	0	0	0.0302	0	0	0	0.008	0	0
gi|331028759|ref|NM_001206616.1|	5.56433	-0.820699	3.92604e-06	0.000400373	0.220377	EHF	>gi|331028759|ref|NM_001206616.1| Homo sapiens ETS homologous factor (EHF), transcript variant 1, mRNA	0	0	0	0	0	0	0	0	0	0	2.1789	0	0	0	0	0	0	0	0	0.008	0	0.0109	0	0	0	0.0521	0	0.1096	0.0396	0	0	0	0	0	0	0	0	0	0	0	0	0
gi|332635086|ref|NM_001206947.1|	1.19611	2.47887	7.31748e-05	0.00380639	4.10745	PICALM	>gi|332635086|ref|NM_001206947.1| Homo sapiens phosphatidylinositol binding clathrin assembly protein (PICALM), transcript variant 4, mRNA	0.5071	0.5408	0.2886	0.6872	0	0.7412	1.0078	0.4463	1.5038	0.3473	0.4318	0.5505	1.2639	0.7143	0.5208	0.568	0.3359	0.9365	0.6405	1.0062	0.6192	0.97	1.4082	1.5716	0.4984	0	0.9071	2.6466	1.2317	0.6891	0.2509	0.2204	0.8884	0.2764	1.005	0.9989	1.1376	1.194	0.4003	0.5689	0.3165	0.2785
gi|333360899|ref|NR_038224.1|	4.14007	-1.65437	2.2446e-05	0.00155063	1.25994	ZNF503_AS1	>gi|333360899|ref|NR_038224.1| Homo sapiens ZNF503 antisense RNA 1 (ZNF503-AS1), transcript variant 2, long non-coding RNA	0	0	0	0.1587	0.2014	0	0	0	0	0	0.0106	0	0	0	0	0	0	0	0	0	0	0	0	0	0.0854	0	0	0.8167	0	0	0	0	0	0	0.009	0	0	0	0	0	0	0
gi|333440433|ref|NM_001207024.1|	2.04383	2.25496	6.07649e-09	2.00202e-06	0.000341085	M6PR	>gi|333440433|ref|NM_001207024.1| Homo sapiens mannose-6-phosphate receptor, cation dependent (M6PR), transcript variant 2, mRNA	0.745	0.5986	0.4639	0.2702	0.5261	0.6773	0.2011	0.2028	0.1526	0.7037	1.3119	0.7432	0.5311	1.0191	0.8825	0.2137	1.1206	0.3331	0.9711	0.7111	0.8153	1.0731	0.6647	0.4535	0.652	0.4628	1.2847	0	2.1108	0.5486	0.313	0.5002	1.3695	0.489	1.4036	0.8597	0.6746	0.8304	0.9137	0.404	0.3657	0.5875
gi|333470718|ref|NM_001207068.1|	3.40937	1.32347	1.21292e-07	2.24787e-05	0.00680838	BZW1	>gi|333470718|ref|NM_001207068.1| Homo sapiens basic leucine zipper and W2 domains 1 (BZW1), transcript variant 2, mRNA	4.1007	3.4286	1.3872	0.5369	0.2388	1.1348	0	3.5491	4.1712	4.2712	3.4177	3.314	3.7879	3.6689	3.5552	5.0223	2.785	4.1448	3.4022	3.2574	1.4987	0.1754	0	0	0	0	0	0	0.2143	0	0	0.3716	0	0.5509	0	2.5093	0	0.2017	0.3754	1.6857	0	0.5117
gi|333609238|ref|NM_178511.5|	1.79925	-0.0592026	2.9989e-07	4.79675e-05	0.0168334	INAFM1	>gi|333609238|ref|NM_178511.5| Homo sapiens InaF motif containing 1 (INAFM1), transcript variant 1, mRNA	2.5613	1.6876	3.1413	3.6276	3.1871	3.0249	2.7687	2.464	1.6824	1.8963	2.4009	2.7909	1.3814	0.9431	1.5911	1.8781	1.888	1.7998	2.4874	3.8871	1.3155	0	0	0.5062	1.0171	0.6053	1.2834	0.5725	1.655	0.7189	0	0.8023	0	0.7248	0.2064	1.1431	0.1614	0.6042	0.6886	1.4066	0.5749	2.2853
gi|334358856|ref|NR_038342.1|	-1.81113	-0.315442	6.90485e-05	0.00366118	3.87583	LINC01088	>gi|334358856|ref|NR_038342.1| Homo sapiens long intergenic non-protein coding RNA 1088 (LINC01088), long non-coding RNA	0.0486	0	0	0.5063	0	0.2092	0	0.2356	1.6691	0.1402	0.4196	0.0884	0	0.0154	0.094	0.5265	0.0782	0.2973	0.258	0.7104	0.3367	0.6604	0.0632	0.944	0	0.5511	0	1.521	1.2358	0.2704	0	0	0	0	0.3713	0	0.0404	0	0.1822	0.834	0.1303	4.9561
gi|334724446|ref|NM_024014.3|	1.11384	0.576125	8.62713e-05	0.00424182	4.84258	HOXA6	>gi|334724446|ref|NM_024014.3| Homo sapiens homeobox A6 (HOXA6), mRNA	2.1852	1.6621	2.8485	3.1349	1.6433	2.6654	2.2349	2.9409	0.618	0.0821	1.0744	3.4411	2.8443	0.6444	4.7497	3.0088	2.5123	3.7948	4.0713	2.3575	0.1708	2.2112	1.5049	2.0545	1.9983	0.2697	1.7256	0	1.7037	0.2453	0.4698	0.5777	0	2.4894	1.6246	2.2839	1.5156	1.6993	1.8941	0.037	1.9163	0.8398
gi|334848114|ref|NM_020435.3|	1.17691	1.48426	5.31378e-05	0.00301229	2.98273	GJC2	>gi|334848114|ref|NM_020435.3| Homo sapiens gap junction protein gamma 2 (GJC2), mRNA	1.3349	0.3314	1.3651	1.1249	0.935	1.708	0.539	0.5743	2.1927	0.3545	0.5085	2.3562	1.3872	0.1983	0.3384	0.5702	0.887	0.2404	0.2491	1.7792	0.2506	0.2866	0.2209	0.5328	0.4326	0.7618	1.0072	0.3076	0.8383	0.3584	1.315	0.3641	1.0483	1.1974	0.1887	0.9375	0.1352	0.8132	0.4331	0.9086	0.1642	0.2097
gi|335883183|ref|NM_033554.3|	-1.19938	7.71512	8.23724e-09	2.56873e-06	0.000462373	HLA_DPA1	>gi|335883183|ref|NM_033554.3| Homo sapiens major histocompatibility complex, class II, DP alpha 1 (HLA-DPA1), transcript variant 1, mRNA	7.4208	6.3611	6.6498	5.133	4.7921	6.9549	4.9535	7.0674	5.9345	6.169	7.5572	6.9658	7.0179	6.5489	5.5892	7.3659	6.2033	6.3889	4.9758	7.972	5.9666	6.4289	6.9161	6.3199	6.5339	5.4213	10.0653	6.5304	8.5729	7.8303	7.1886	6.0695	9.0164	5.9356	7.9762	5.2893	8.1772	8.1117	6.7759	6.0857	7.1861	9.4754
gi|335892879|ref|NM_001242537.1|	3.66719	-1.81797	8.37407e-05	0.00415984	4.70053	MFSD11	>gi|335892879|ref|NM_001242537.1| Homo sapiens major facilitator superfamily domain containing 11 (MFSD11), transcript variant 7, mRNA	0.1677	0	0	0	0	0	0	0	0	0	0	0	0	0	0	0	0	0	0	0	0.3544	0	0	0	0	0.4557	0	0	0	0	0	0	0	0	0	0	0	0	0	0	0	0
gi|336285427|ref|NM_018406.6|	2.99267	6.03426	1.33636e-10	8.73119e-08	7.50126e-06	MUC4	>gi|336285427|ref|NM_018406.6| Homo sapiens mucin 4, cell surface associated (MUC4), transcript variant 1, mRNA	5.3171	3.5962	0.2982	5.1759	4.2181	4.2199	0.3571	6.6333	3.6606	0.0312	0.0322	2.6487	2.7776	1.45	3.0542	6.1857	0.3421	5.1025	5.9884	0.0124	0.0711	0.1796	0.1364	0.5902	0.0953	0.2516	0.1405	0.1387	0.3509	1.414	2.0793	1.1029	0.0976	0.0461	3.1388	0	2.1326	1.116	1.921	0.2805	0.0249	0.8647
gi|336285437|ref|NM_001076682.3|	3.92397	-2.65332	1.84952e-07	3.27043e-05	0.0103817	NCAM1	>gi|336285437|ref|NM_001076682.3| Homo sapiens neural cell adhesion molecule 1 (NCAM1), transcript variant 3, mRNA	0	0	0	0.2076	0	0.5756	0	0	0	0	0	0	0.0843	0	0	0	0	0	0	0.2841	0	0	0	0	0	0	0	0	0	0	0	0	0	0	0	0	0	0	0	0	0	0
gi|337756900|ref|NR_039666.1|	1.05923	10.7212	6.22117e-08	1.32494e-05	0.00349207	MIR4461	>gi|337756900|ref|NR_039666.1| Homo sapiens microRNA 4461 (MIR4461), microRNA	15.1475	15.1475	15.1475	15.1475	15.1475	15.1475	15.1475	15.1475	15.1475	16.3611	15.1475	15.1475	16.3611	15.1475	14.2694	15.1475	15.1475	15.1475	15.1475	15.1475	14.2694	15.1475	15.1475	15.1475	13.3634	15.1475	15.1475	15.1475	15.1475	15.1475	15.1475	15.1475	11.176	14.2694	15.1475	13.0655	15.1475	15.1475	15.1475	15.1475	14.2694	15.1475
gi|338753356|ref|NR_040008.1|	4.10226	-0.261399	9.31246e-05	0.00449282	5.22727	CAPN1	>gi|338753356|ref|NR_040008.1| Homo sapiens calpain 1 (CAPN1), transcript variant 4, non-coding RNA	0	0.2056	0	0	0	0.3462	0	0	0	0	0	0	0	0	0	0	0	0	0	0	0	0	0	0	0	0	0	0	0.0275	0	0.3295	0	0	0	0	0	0.1855	0	0	0	0	0
gi|338797715|ref|NR_040024.1|	1.16595	-0.984726	4.16024e-06	0.000420916	0.233523	LOC100131655	>gi|338797715|ref|NR_040024.1| Homo sapiens uncharacterized LOC100131655 (LOC100131655), long non-coding RNA	0.8499	0.7521	1.0694	1.267	0.8662	1.2817	0.8696	1.5082	0.6865	1.0642	0.8756	0.4626	0.5013	0.9758	0.4811	1.0959	0.8191	0.6278	1.1337	1.0103	0.2026	0.1271	0.0969	0.2003	0.096	0.1948	0.2576	0.2203	0.5577	0.0538	0.0998	0.0962	0.4013	0.484	0.193	0.3532	0.0258	0.1392	0.2474	0.9275	0.0114	0.6606
gi|338827764|ref|NM_001242863.1|	2.59263	-1.45588	0.000108896	0.00505752	6.11258	ENOX1	>gi|338827764|ref|NM_001242863.1| Homo sapiens ecto-NOX disulfide-thiol exchanger 1 (ENOX1), transcript variant 3, mRNA	0.3407	0.1926	0.6593	0.4892	0.3761	0.5484	0.5537	0	0	0.1795	0.7768	0.3029	0.4477	0	0.3536	0.2087	0.2767	0	0.2489	0	0	0.0223	0	0	0.268	0	0.3821	0	0	0	0	0	0	0	0	0	0	0.2315	0	0	0	0.0019
gi|338968875|ref|NR_040101.1|	2.20573	0.653113	0.000364795	0.0120816	20.4767	KLHDC3	>gi|338968875|ref|NR_040101.1| Homo sapiens kelch domain containing 3 (KLHDC3), transcript variant 3, non-coding RNA	0.1043	0.2622	0.1653	0.5573	1.129	0	0.6093	0.1108	0	0.1718	0	0.7924	0	0.5884	0.5793	0.3736	0.1859	0.4268	0.9795	0	0.9567	1.3379	0.2523	0	0	0	0.6376	0	0	0	0	0	0	0	0.3979	0	0	0.5538	0.1772	0.3655	0	0
gi|338968918|ref|NM_001242888.1|	3.74693	-1.19624	5.53841e-06	0.000532406	0.310882	DDC	>gi|338968918|ref|NM_001242888.1| Homo sapiens dopa decarboxylase (DDC), transcript variant 5, mRNA	0	0	0	0.1408	0	0	0.4524	0	0	0	0	0	0	0	0	0	0.0583	0	0	0	0.369	0	0	0.5604	0	0	0	0	0	0	0	0.1811	0	0	0	0	0	0	0	0.2873	0.1397	0
gi|339276009|ref|NM_003780.4|	1.10489	3.23826	0.0002734	0.00983118	15.3465	B4GALT2	>gi|339276009|ref|NM_003780.4| Homo sapiens beta-1,4-galactosyltransferase 2 (B4GALT2), transcript variant 2, mRNA	3.7813	4.124	4.463	4.3677	4.4847	4.1977	4.3699	4.0631	4.244	2.4509	4.1981	4.1821	3.5338	2.6143	3.309	2.8695	2.8407	3.537	3.8986	4.2604	2.3969	0.7416	1.3467	1.8381	1.6368	0.751	1.9317	1.5643	0	1.7252	0.9116	1.0752	0	3.5184	0.2837	3.2372	1.3441	1.0271	1.1908	3.3301	1.5986	2.8356
gi|339895840|ref|NR_040434.1|	1.23191	-1.14903	5.74752e-07	8.24718e-05	0.032262	RRS1_AS1	>gi|339895840|ref|NR_040434.1| Homo sapiens RRS1 antisense RNA 1 (head to head) (RRS1-AS1), long non-coding RNA	0.0441	0.0068	0.0186	0.0944	0.047	0.1452	0.1922	0.2566	0.068	0.0807	0.0535	0.0611	0.1485	0.1392	0.0461	0.0488	0.1465	0.227	0.2112	0.0112	0.1484	0.0596	0.0699	0.2051	0.082	0.1477	0.0569	0.1983	0.0882	0.0316	0.2907	0.0667	0.1469	0.0344	0.0342	0.0526	0.0137	0.0404	0.033	0.0223	0	0.0048
gi|340545516|ref|NM_001243080.1|	2.63192	-0.750655	0.000118661	0.00537501	6.66066	ELF5	>gi|340545516|ref|NM_001243080.1| Homo sapiens E74 like ETS transcription factor 5 (ELF5), transcript variant 3, mRNA	0	0	0	0.0294	0.4075	0	0	0	0	0.021	0	0.0652	0.1437	0	0	0	0.0354	0	0	0.0168	0.079	0	0	0	0	0	0	0	0	0.1273	0	0.1979	0	0.1301	0	0	0	0	0.1767	0	0.6017	0
gi|340805856|ref|NM_001243116.1|	2.52065	-0.454669	0.000138223	0.00596664	7.75872	NFKBIB	>gi|340805856|ref|NM_001243116.1| Homo sapiens NFKB inhibitor beta (NFKBIB), transcript variant 2, mRNA	0.0851	0	0.2185	0.5622	1.0086	0	0	0.142	0.2545	0	0.3358	0	0	0.1293	0.3868	0	0.1853	0.4399	0.2309	0	0	1.0483	0	0.895	0	0	0	0	2.1441	0.384	0.4493	0	0	0	0.3062	0	0.1868	0	0	0	0.1544	0.0986
gi|340805880|ref|NM_001243120.1|	2.63713	0.106705	7.67726e-05	0.00390319	4.3094	SKP2	>gi|340805880|ref|NM_001243120.1| Homo sapiens S-phase kinase-associated protein 2, E3 ubiquitin protein ligase (SKP2), transcript variant 3, mRNA	0.001	0.1968	0	0	0.0091	0.5287	0	0.1944	0.0131	0.1619	0.3991	0.5794	0.2372	0.1705	0.0173	0	0	0.8813	0	0	0	0.3782	0	0.0769	0.6324	0	0	0	0	0	0	0	0	0	0	0.7036	0.0923	0	0	0.0013	0	0.4592
gi|341604766|ref|NM_033251.2|	1.27301	4.29838	2.0736e-08	5.47487e-06	0.00116395	RPL13	>gi|341604766|ref|NM_033251.2| Homo sapiens ribosomal protein L13 (RPL13), transcript variant 2, mRNA	2.4327	2.8054	3.0745	2.7079	4.3577	1.2758	3.3845	1.1128	3.5314	4.3389	2.4385	2.6896	2.9552	2.3679	1.7406	1.1216	3.4102	3.1035	1.4867	1.7603	2.8651	2.3236	1.0254	1.6746	1.7354	2.072	1.9763	2.6688	0.7854	1.2353	0.3363	0.9081	1.3553	1.9533	0.6132	3.465	0.9948	0.7269	0.6682	3.1466	1.6473	2.8361
gi|341823664|ref|NM_177536.3|	1.78663	-1.40403	3.98728e-05	0.00242815	2.23814	SULT1A1	>gi|341823664|ref|NM_177536.3| Homo sapiens sulfotransferase family 1A member 1 (SULT1A1), transcript variant 5, mRNA	0.5353	1.2563	1.3133	1.277	1.3347	0.4528	0.1004	0.5572	0.7717	0.8385	0.6386	0.5156	0.4053	1.6855	0.7041	0.0689	0.7828	0.838	1.0113	0	0.1463	0	0	0.2496	0	0.3938	0.3358	0	0.2139	0.4675	0	0.275	0	0.2762	0	0.9772	0.043	0.0796	0.0177	0.8845	0.0251	0.0113
gi|341926284|ref|NM_001243158.1|	2.12208	-0.144549	0.000385076	0.0125689	21.6151	TAF1C	>gi|341926284|ref|NM_001243158.1| Homo sapiens TATA-box binding protein associated factor, RNA polymerase I subunit C (TAF1C), transcript variant 5, mRNA	0.3522	0.2017	0.0704	0.4504	0.481	0	0.2695	0.0241	0	0	0	0.0341	0	0.0707	0	0.3893	0.0243	0.1303	0.0921	0	0	0	0.1557	0	0	0.5438	0.1745	1.2853	0	0.167	0.1246	0	0	0.1175	0.3269	0.1188	0.0414	0	0.0195	0.2148	0.2731	0.1886
gi|34222271|ref|NM_012084.3|	1.42477	-1.87674	0.000406459	0.0130525	22.8153	GLUD2	>gi|34222271|ref|NM_012084.3| Homo sapiens glutamate dehydrogenase 2 (GLUD2), mRNA	0.0081	0.0022	0.0421	0.1748	0.0481	0.1138	0.0412	0.0674	0.0573	0.0695	0.115	0.1237	0.0264	0.0049	0.0215	0.0872	0.0075	0	0.1776	0.5912	0	0.0708	0.051	0	0.2537	0.1483	0.0326	0.1727	0.2442	0.0325	0.1447	0	0.1241	0.0458	0	0	0.0796	0.0314	0.0345	0	0	0
gi|342837719|ref|NM_018715.3|	1.44089	4.84614	1.81313e-07	3.22086e-05	0.0101775	RCC2	>gi|342837719|ref|NM_018715.3| Homo sapiens regulator of chromosome condensation 2 (RCC2), transcript variant 1, mRNA	4.884	4.6695	5.3332	4.3357	4.3605	4.2568	4.4461	4.5874	4.6679	4.7139	5.4627	5.4066	4.6488	5.3788	5.2254	4.2467	5.3871	5.146	5.0752	3.5855	2.3333	1.9714	1.2381	2.1104	3.3065	1.8436	3.2521	0.65	0	1.263	1.6713	1.1673	1.472	2.788	1.3314	2.702	2.2036	2.3712	1.9086	2.4103	1.5899	3.3255
gi|343962618|ref|NR_027168.2|	3.33111	0.40458	4.26716e-08	9.90907e-06	0.00239524	LRRC75A_AS1	>gi|343962618|ref|NR_027168.2| Homo sapiens LRRC75A antisense RNA 1 (LRRC75A-AS1), transcript variant 12, long non-coding RNA	4.3027	1.7593	4.1237	2.9479	0.0185	3.1553	0.0087	2.0693	1.9931	2.4468	0	0.1149	0	1.0157	0.6286	0	0	4.1516	5.5196	4.7815	0	0	0	0	0	0	0.7871	0	0	0	0	0	0.8888	1.2946	0	0.8918	1.0848	0.7097	0.7139	0.4555	0	0.6951
gi|344179097|ref|NM_001042546.2|	1.11003	1.96718	2.18214e-06	0.000244526	0.122488	ATPAF1	>gi|344179097|ref|NM_001042546.2| Homo sapiens ATP synthase mitochondrial F1 complex assembly factor 1 (ATPAF1), transcript variant 2, mRNA	0.7784	1.5625	0.9151	0.9116	2.0328	1.2788	1.6115	1.3909	0.8495	0.5796	0.7608	1.5252	1.3235	0.8694	0.9824	1.3423	0.8981	1.2234	0.7246	1.2732	1.3401	2.0635	2.0238	1.6864	1.431	1.9208	0.2518	2.5146	2.2464	1.4164	1.0581	0.8752	2.4553	1.1232	0.9051	2.1456	0.9166	1.665	0.5959	1.8349	1.6121	1.0299
gi|344313185|ref|NM_001243772.1|	6.04327	0.545061	3.4536e-08	8.37291e-06	0.00193857	APH1A	>gi|344313185|ref|NM_001243772.1| Homo sapiens aph-1 homolog A, gamma-secretase subunit (APH1A), transcript variant 4, mRNA	0	0	0	0	0	0	0	0	0	0	0	0	0	0	0	0	0.2014	0	0	0.3005	0	0	0.0243	0	0	0	0	0	0	0	0	0	0	0	0	0	0	0	0	0	0	0
gi|344925827|ref|NM_001243778.1|	1.55721	1.32469	0.000771569	0.0204979	43.3097	FAM213A	>gi|344925827|ref|NM_001243778.1| Homo sapiens family with sequence similarity 213 member A (FAM213A), transcript variant 2, mRNA	0.0771	0.4786	0	0.4142	0.3331	0.4932	0.3738	0.5022	1.7011	0.7799	0.637	0.1627	0	0.4094	0.8665	0.9174	0.412	0.8942	0.613	1.3113	0	0	0	0	0.4185	0.732	0.3306	0	3.9697	0.6971	0.7262	0.784	0	0.2406	0.5687	0	0.8237	0.2646	1.7347	1.9175	1.3723	0.0874
gi|345090980|ref|NM_001243797.1|	1.53665	2.80291	1.136e-06	0.000142177	0.063766	TSC22D1	>gi|345090980|ref|NM_001243797.1| Homo sapiens TSC22 domain family member 1 (TSC22D1), transcript variant 3, mRNA	0.01	0.6453	1.2967	1.025	0.6728	0.1689	0.7894	0.3696	0.6382	0.2213	0.3541	0.5711	0.2092	0.4352	0.9762	0.2216	0.7581	0.54	0.1514	1.2267	0.8806	1.9803	0.2806	1.9261	1.06	0.8107	1.4607	1.3139	1.1612	0.6447	0.468	1.0681	1.9398	1.5609	0.6485	1.9116	0.7606	0.4353	0.7332	0.8327	0.7099	0.8353
gi|345197261|ref|NM_001243891.1|	1.62537	0.207717	0.000839365	0.0217738	47.1153	TPD52L2	>gi|345197261|ref|NM_001243891.1| Homo sapiens tumor protein D52 like 2 (TPD52L2), transcript variant 7, mRNA	0	0.0745	0.314	0.3452	0.6418	0.4438	0	0.3523	0	0	0	0	0	0.7644	0.3711	0	0.4132	0	0	0.3461	0.8035	0	0	0	0.4458	1.0382	0.3492	0	0	0.1896	0.4417	0	0	0.1715	0.1947	0.6557	0	0.5922	0.2263	0.3138	0.0597	0.1371
gi|345197267|ref|NM_001243894.1|	2.79564	1.37422	8.35775e-09	2.5774e-06	0.000469137	QTPD52L2	>gi|345197267|ref|NM_001243894.1| Homo sapiens tumor protein D52 like 2 (TPD52L2), transcript variant 9, mRNA	0.0561	0.5909	0	0.18	0	0	0	0	0	0.3089	0.1893	0.385	0.5893	0.8261	0.6623	0.1526	0.4383	0.2942	0.1569	0	0.6548	0.582	0	0.9125	0	1.1707	0	0	1.0704	0.445	0.7153	0.2587	0.5146	0.4719	0.2029	0.5402	0.652	0	0.0907	0	0.0795	0.3955
gi|345441805|ref|NM_033256.2|	1.03327	2.28774	6.70148e-06	0.000618012	0.376168	PPP1R14A	>gi|345441805|ref|NM_033256.2| Homo sapiens protein phosphatase 1 regulatory inhibitor subunit 14A (PPP1R14A), transcript variant 1, mRNA	2.6681	3.2015	4.2647	4.0279	4.5764	6.0807	1.9907	3.3996	1.9854	2.4861	5.3026	3.9597	2.8013	3.6678	3.2199	3.3634	3.0012	2.2275	2.8732	6.7306	2.5898	2.728	1.8622	1.6414	2.0331	1.596	1.7625	2.0637	4.8167	3.1249	0.4833	2.6043	2.0821	1.3112	1.9671	3.2338	2.4546	2.6435	2.1906	2.7317	2.3939	1.9908
gi|346644662|ref|NM_001244190.1|	-3.28657	-2.12923	0.000787923	0.0208033	44.2277	KIAA0586	>gi|346644662|ref|NM_001244190.1| Homo sapiens KIAA0586 (KIAA0586), transcript variant 2, mRNA	0	0	0	0.002	0.0115	0	0.0182	0	0	0	0	0	0	0	0	0	0	0	0	0	0	0	0	0	0.0364	0	0	0	0	0	0	0.016	0	0.0103	0	0.0206	0	0	0	0	0	0
gi|346716182|ref|NM_139350.2|	3.19579	1.40801	0.00017378	0.00711889	9.75462	BIN1	>gi|346716182|ref|NM_139350.2| Homo sapiens bridging integrator 1 (BIN1), transcript variant 9, mRNA	2.3731	3.2943	3.8325	3.7312	3.2036	2.8501	2.8595	2.7918	2.4615	4.1457	3.2347	1.7993	2.1767	3.1681	2.3032	2.239	2.9219	1.6804	1.3573	0	0	0	0	0	0	0	0	0	0	0	0	0	0	2.4242	0	0.044	0	0	0	2.5844	0	0.0012
gi|347658959|ref|NM_032515.4|	1.55864	3.359	4.39693e-05	0.00263187	2.46808	BOK	>gi|347658959|ref|NM_032515.4| Homo sapiens BOK, BCL2 family apoptosis regulator (BOK), mRNA	3.6966	3.9752	4.9034	4.0113	4.3883	4.3384	3.6231	2.6441	3.5709	1.7022	4.3984	4.2086	3.5981	2.9239	4.1558	2.9576	3.3728	3.6875	2.2103	5.006	2.7625	0	0	1.5597	0.72	0.942	1.559	0	0.7774	1.0001	0	0.7194	0.78	2.9676	0	3.2747	0.9741	0.8075	0.8318	3.5478	1.9252	2.7689
gi|347659022|ref|NM_001244706.1|	1.24487	0.495886	0.000649798	0.0182506	36.4745	CSAD	>gi|347659022|ref|NM_001244706.1| Homo sapiens cysteine sulfinic acid decarboxylase (CSAD), transcript variant 3, mRNA	0	0.5293	0.3053	1.3903	0.6614	0.9672	1.1247	0.8041	0.2578	0.6736	0.176	0.3625	0.2444	0.3924	0	0.2008	0	0.1478	1.2966	0.5833	0.7164	0	0.3008	0.3567	0.52	0.1114	1.0736	1.7191	0.5878	0.436	0.9198	0	1.1418	0.1694	0.8244	0.2393	0.654	0.4456	0.9937	0.2661	0	0.4132
gi|34915989|ref|NM_194272.1|	1.33258	1.39642	7.82688e-06	0.000698694	0.439339	RBPMS2	>gi|34915989|ref|NM_194272.1| Homo sapiens RNA binding protein with multiple splicing 2 (RBPMS2), mRNA	1.107	0.6248	2.5197	1.7463	1.3269	4.2751	0.7983	1.3092	0.6397	0.7904	0.8858	2.3115	0.5568	0.5002	0.9325	1.3392	0.6257	0.2612	0.675	5.702	0.1206	1.0677	0.6917	0.3353	0.512	0.3582	0.5903	0.1801	1.4629	0.5998	0.4008	0.8838	0.7016	0.2639	0.7287	0.7891	1.0538	0.9823	0.7206	0.218	0.535	0.2462
gi|350276138|ref|NM_020918.5|	3.33867	2.48011	8.75027e-05	0.00429689	4.9117	GPAM	>gi|350276138|ref|NM_020918.5| Homo sapiens glycerol-3-phosphate acyltransferase, mitochondrial (GPAM), transcript variant 2, mRNA	0.0206	0.0186	0.0998	0.1622	0	0	0.0097	0.0306	0.1882	0	0	0.153	0	0	0.2	0.3928	0	0	0.2652	0	0	0	0.0146	0.1008	0.0319	0.0727	0.0066	1.6446	0.0813	0	0.0209	0.0155	0.0826	0.0113	0	0	0	0.214	0	0.4012	0.3028	0.2689
gi|351542241|ref|NM_001247997.1|	4.33742	-0.28606	8.05066e-09	2.54374e-06	0.0004519	CLIP1	>gi|351542241|ref|NM_001247997.1| Homo sapiens CAP-Gly domain containing linker protein 1 (CLIP1), transcript variant 3, mRNA	0.7352	0.0361	0.0069	0	0.0267	1.9084	0.0247	0.1478	0.0153	0.2223	1.0086	0	0.0161	0.0021	0.006	0.6755	1.2525	0.4123	0.0152	2.8291	0.0387	0	0.0255	0.1106	0.0435	0	0	0	0.0743	0	0	0.0444	0.0455	0	0.0393	0	0.0261	0.011	0	0.0038	0.0029	0
gi|351542244|ref|NM_177423.2|	1.73941	2.77267	5.46937e-11	4.30272e-08	3.07007e-06	PPFIA1	>gi|351542244|ref|NM_177423.2| Homo sapiens PTPRF interacting protein alpha 1 (PPFIA1), transcript variant 1, mRNA	3.3369	3.0775	2.885	1.576	0.9259	2.2642	0.5163	3.1741	3.0418	2.5742	3.0519	2.6373	3.3993	2.7484	3.5599	2.675	3.0124	3.6649	3.2574	3.0685	1.8186	0.5582	0.9996	0.5473	0.1355	1.1172	0.9132	0.9036	0.3961	1.0576	1.4725	0.7788	0.7186	0.7396	0.6452	2.2677	0.5776	0.8161	0.5206	2.1528	0.2416	0.5843
gi|351720864|ref|NM_152852.2|	-1.00698	2.52221	0.000353816	0.0117983	19.8604	MS4A6A	>gi|351720864|ref|NM_152852.2| Homo sapiens membrane spanning 4-domains A6A (MS4A6A), transcript variant 1, mRNA	0.8314	1.7176	1.27	2.1146	1.8336	2.649	0.314	1.3844	0.6548	0	1.8082	1.745	1.8943	1.6027	0.4399	2.7112	0.4311	0.3953	0.8269	2.3969	1.6448	1.7205	2.1625	1.6453	1.1755	0	3.1168	0.3846	3.7839	2.873	2.5859	2.3132	3.1683	1.0229	3.7149	0	2.8714	3.0688	2.3712	1.8388	1.882	2.8443
gi|351721449|ref|NM_001248003.1|	-4.39144	-2.39163	1.93108e-05	0.00138879	1.08395	ARNTL2	>gi|351721449|ref|NM_001248003.1| Homo sapiens aryl hydrocarbon receptor nuclear translocator like 2 (ARNTL2), transcript variant 3, mRNA	0	0	0	0	0	0	0	0	0	0	0	0.0007	0	0	0	0.0149	0	0	0	0	0.0433	0	0	0.4407	0	0.0988	0	0	0.5503	0	0	0	0	0	0	0	0	0.0018	0	0	0	0
gi|352962138|ref|NM_004522.2|	1.90601	0.599789	0.000100908	0.00476691	5.66416	KIF5C	>gi|352962138|ref|NM_004522.2| Homo sapiens kinesin family member 5C (KIF5C), transcript variant 1, mRNA	0.4541	0.135	0.2985	0.3124	0.362	1.2446	0.181	2.1506	0.0748	1.6415	0.1673	0.6095	0.3857	0.0088	0.2895	0.9485	0.0784	0.0292	0.5349	1.202	0	0.0139	0.1246	0.3164	0	0	0	0	0	0.2906	0.1314	0	0	0	0.1186	0.0841	0.307	0.1361	0.1771	0.0252	0.2854	0.1247
gi|352962173|ref|NM_001251829.1|	3.91687	-0.177315	7.88599e-06	0.000700436	0.442657	SPP1	>gi|352962173|ref|NM_001251829.1| Homo sapiens secreted phosphoprotein 1 (SPP1), transcript variant 4, mRNA	0.0449	0.1198	0.2131	0	0	0	0.3485	0	0.5138	0	0	0.0705	0	0	0	0	0	0	0	0	0	0	0	0	0	0	0	0	0	0	0	0	0	0.7415	0	0	0.1271	0	0	0.535	0	0.1597
gi|353523824|ref|NM_001251877.1|	1.13862	-0.804721	7.73772e-05	0.00392465	4.34334	USP4	>gi|353523824|ref|NM_001251877.1| Homo sapiens ubiquitin specific peptidase 4 (USP4), transcript variant 3, mRNA	0.7694	0.4883	1.0261	0.5674	1.0229	0.9835	0.3347	1.2874	1.3045	0.8553	0.8431	0.5337	1.0136	0.3543	1.1745	0.4113	1.0292	0.9596	0.9142	1.3527	0.1504	0.167	0.2191	0	0.621	0.2707	0.4043	0.2613	0.2205	0.2187	0.1375	0.1185	0	0.4774	0.1597	0.4925	0.0488	0.2445	0.2771	0.414	0.0511	0.2866
gi|354459351|ref|NM_001251918.1|	1.47429	1.18254	0.000923499	0.0231614	51.8379	RAP1B	>gi|354459351|ref|NM_001251918.1| Homo sapiens RAP1B, member of RAS oncogene family (RAP1B), transcript variant 4, mRNA	0.6196	0.1717	0.508	0.5531	0	0.186	0.4902	0.3471	0.6035	1.1453	0	0	0.3115	0.1813	0.6123	0.3165	0.3141	0.7166	0.3611	0.4674	0.9812	0	0.4969	0	0	0.0552	1.0578	1.0293	0	0.7178	0	0.3042	1.1723	0.7209	0.2982	0.9784	0.6156	0.3797	0	0.7336	0.914	0.2892
gi|354459391|ref|NM_001251962.1|	3.70692	-2.70524	5.6445e-07	8.14922e-05	0.0316837	ARHGEF26	>gi|354459391|ref|NM_001251962.1| Homo sapiens Rho guanine nucleotide exchange factor 26 (ARHGEF26), transcript variant 1, mRNA	0.0004	0	0	0.0023	0.0098	0.0125	0	0.1989	0	0.2413	0	0	0.0053	0	0	0	0	0	0	0.4645	0	0	0.0103	0	0	0	0	0	0	0	0	0	0.0366	0	0	0	0	0	0	0	0	0
gi|355477266|ref|NM_001252122.1|	-4.45153	-0.770575	3.07455e-06	0.000324706	0.17258	PASK	>gi|355477266|ref|NM_001252122.1| Homo sapiens PAS domain containing serine/threonine kinase (PASK), transcript variant 4, mRNA	0	0	0	0	0	0	0	0	0	0	0	0	0	0.1199	0	0	0	0	0	0	0.704	0.0271	0	1.3323	0	0.1123	0.0199	0	0	0.0166	0	0.0206	0	0.0109	0.0154	0	0	0.7508	0.0012	0	0	0.3667
gi|358001056|ref|NM_001252634.1|	3.10753	-2.29779	0.000623928	0.0177107	35.0223	THRB	>gi|358001056|ref|NM_001252634.1| Homo sapiens thyroid hormone receptor beta (THRB), transcript variant 4, mRNA	0	0	0.2356	0	0	0.3793	0	0	0	0	0.0661	0.0008	0	0	0	0	0	0.0374	0	0	0.1481	0	0	0	0	0.057	0	0	0	0	0	0	0	0	0	0	0	0	0	0	0	0
gi|358001100|ref|NM_001252650.1|	2.42366	1.61073	3.73206e-08	8.97159e-06	0.00209488	RDH11	>gi|358001100|ref|NM_001252650.1| Homo sapiens retinol dehydrogenase 11 (all-trans/9-cis/11-cis) (RDH11), transcript variant 2, mRNA	0.4276	0.4405	0	0.4321	0.6836	0	1.1784	0.0809	0.8877	0.3779	0.212	0.4668	0.3839	0.7476	0.7912	0	0.137	0.4422	0.2517	0.4644	0.9705	0.2495	0.2909	0	1.1365	0.3769	0.4275	0	0	0.804	0	0.2306	0.8517	0.6888	0.2266	0	0.3625	0.569	0.4165	0.8422	0.6902	0.7891
gi|358356397|ref|NM_001253380.1|	1.21853	3.08537	3.77927e-10	1.96869e-07	2.12138e-05	RPL15	>gi|358356397|ref|NM_001253380.1| Homo sapiens ribosomal protein L15 (RPL15), transcript variant 3, mRNA	2.0409	2.4271	2.5465	2.5429	3.4099	1.6945	2.0597	2.1078	2.1771	2.5672	2.1173	2.5878	3.0364	2.3337	2.4115	2.8073	2.3103	2.9468	3.144	3.4992	2.0933	1.8243	1.2089	1.1653	2.4623	2.554	2.3238	3.3235	2.288	1.9532	3.0418	1.2498	2.2049	1.5289	1.176	1.5039	1.8863	1.6074	2.0204	1.8406	2.283	1.3667
gi|359465607|ref|NM_001253835.1|	1.05299	0.567778	0.000110257	0.00510838	6.18893	IGFBP7	>gi|359465607|ref|NM_001253835.1| Homo sapiens insulin like growth factor binding protein 7 (IGFBP7), transcript variant 2, mRNA	2.939	1.8506	3.0771	2.6654	1.8144	1.9695	2.1279	1.4889	1.2537	2.7912	2.8073	2.9179	0	0.8989	2.0371	0.8578	2.1672	2.3486	2.011	3.7966	0.4729	0.4768	1.0511	0.4508	0.575	0.307	1.1902	0	1.6031	0.9628	1.1762	0.5039	0.5038	0.675	0.5567	1.957	1.1247	1.7425	1.3155	1.1949	0.9723	1.0298
gi|359806814|ref|NM_002402.3|	1.96622	0.874146	0.000734489	0.0199388	41.2284	MEST	>gi|359806814|ref|NM_002402.3| Homo sapiens mesoderm specific transcript (MEST), transcript variant 1, mRNA	0.0006	1.8847	2.0343	0.1905	1.1763	0.3663	0.9681	0.1423	0.1289	1.8484	2.5379	1.5525	1.2004	2.7204	0.7461	0.5806	1.9894	1.5573	0.1381	5.1244	0	0.0192	0.0165	1.2468	0	0	0	0	1.5538	0.5501	0	0.8656	0.2128	0.0176	0.9134	0.0347	0.0052	0.5784	0.0644	0.7187	0.002	0
gi|363543345|ref|NM_001254757.1|	1.49425	1.8282	0.000566374	0.0165681	31.7917	ST3GAL4	>gi|363543345|ref|NM_001254757.1| Homo sapiens ST3 beta-galactoside alpha-2,3-sialyltransferase 4 (ST3GAL4), transcript variant 2, mRNA	4.0242	1.969	2.8651	2.915	2.2358	2.8151	2.2411	2.2875	2.0809	2.1254	2.3622	3.2048	2.3827	1.4105	1.5322	2.1579	1.9493	1.2363	2.4412	4.1929	1.049	1.2794	0	0	1.8665	0.6756	0.588	0.7847	1.7229	0	0.7455	0.3583	0	1.7886	0	1.9824	0.9806	1.3019	0.1534	1.2402	0.5628	1.6818
gi|365733628|ref|NM_001256041.1|	3.48017	-2.06271	0.000281035	0.00999569	15.775	MYO1A	>gi|365733628|ref|NM_001256041.1| Homo sapiens myosin IA (MYO1A), transcript variant 1, mRNA	0	0	0	0	0.0103	1.0533	0.0124	0.3594	0	0	0	0	0	1.3823	0.4195	0	0	0.7209	0	0	0	0	0.3766	0	0.0264	0	0	0.0569	0.0312	0	0	0	0	0	0	0	0	0	0	0	0	0
gi|365733633|ref|NM_181526.2|	1.26384	2.51054	6.10766e-05	0.00335443	3.42835	MYL9	>gi|365733633|ref|NM_181526.2| Homo sapiens myosin light chain 9 (MYL9), transcript variant 2, mRNA	2.7061	1.555	2.3241	2.1435	2.7952	3.2064	2.9725	1.1823	1.7146	1.3695	1.9112	2.5095	1.5894	1.6249	1.6317	1.3933	2.4005	2.194	1.0772	5.1018	3.3927	1.7278	2.0049	0.5554	1.4892	2.8479	0.5644	1.9175	5.4587	1.6363	1.3208	2.1616	2.4705	1.3056	1.7245	0.3797	1.9776	2.8924	1.9636	1.0875	2.6169	0.7139
gi|367460077|ref|NM_144617.2|	2.39087	3.79291	9.67324e-09	2.91316e-06	0.000542978	HSPB6	>gi|367460077|ref|NM_144617.2| Homo sapiens heat shock protein family B (small) member 6 (HSPB6), mRNA	2.1266	2.4193	4.3397	4.8236	2.189	7.6696	3.2257	3.9358	3.9307	2.1481	2.4929	5.0578	1.7777	3.4547	3.0732	3.8592	1.0202	0.8756	2.8813	8.6574	1.9834	2.7459	1.6711	0.2697	0.8377	0.7463	0.2201	1.5578	4.6446	0.6372	0.4279	1.6689	0.4862	0.3688	0.2288	0.4385	1.5779	1.2751	1.7719	0.3451	0.0958	0.3618
gi|368711276|ref|NM_001256094.1|	3.86055	-0.810574	7.22332e-07	9.80438e-05	0.0405459	ATF2	>gi|368711276|ref|NM_001256094.1| Homo sapiens activating transcription factor 2 (ATF2), transcript variant 6, mRNA	1.6047	1.9476	0.4458	0	0	1.6452	0	1.7819	2.5798	2.0508	2.045	2.0367	1.6749	1.66	2.1486	1.1507	1.6704	2.3386	2.0521	1.6011	0	0	0	0	0	0	0	0	0	0.2532	0	0	0	0	0	0	0	0	0	0	0	0
gi|373251165|ref|NM_001256317.1|	-1.13377	1.96288	0.000864043	0.0222196	48.5005	TMPRSS3	>gi|373251165|ref|NM_001256317.1| Homo sapiens transmembrane protease, serine 3 (TMPRSS3), transcript variant F, mRNA	1.7627	0.3027	1.2713	0.4416	1.2301	0.4577	1.6584	0.1875	1.3914	0.1978	0.4907	0.484	2.5086	0.2669	0.1563	0.0626	0.9427	1.2841	0.3566	0.0461	0.5985	1.4995	0.8626	1.252	1.8979	1.8558	2.2796	1.0684	0.8489	0	1.525	0.7468	0	1.7646	1.4587	0.9947	0.5378	0	0.5634	0.1524	1.7989	3.9469
gi|373251222|ref|NM_001256335.1|	1.59965	1.08868	4.57844e-07	6.84069e-05	0.0256997	PTGES2	>gi|373251222|ref|NM_001256335.1| Homo sapiens prostaglandin E synthase 2 (PTGES2), transcript variant 5, mRNA	0	0.389	1.089	0	1.9894	0.9683	1.5483	0.2276	1.1461	0.3008	0.402	0	1.3783	0.2536	1.1298	1.0595	0.9276	0.697	0.3996	0.3318	1.0751	0.359	0.7114	1.2994	1.5476	1.9844	0.5598	1.7401	2.3339	0.3147	0.3476	1.2757	1.3003	1.0817	0.6338	1.3303	0.5491	0.6063	0.8352	1.3519	0.3384	1.2046
gi|373838728|ref|NM_001256379.1|	2.69853	-0.175362	3.94276e-05	0.00240484	2.21315	MCMBP	>gi|373838728|ref|NM_001256379.1| Homo sapiens minichromosome maintenance complex binding protein (MCMBP), transcript variant 3, mRNA	0	0.009	0.0251	0	0.1659	0	0	0	0.0699	0	0	0	0	0	0.0238	0	0	0	0	0.1157	0	0	0	0	0	0.3546	0	0	0.0561	0	0	0.2784	0	0.1364	0.1051	0	0.0472	0	0.1619	0	0.0292	0.2428
gi|374081841|ref|NR_046177.1|	4.71864	-0.344891	3.11331e-05	0.00198586	1.74756	MAPRE2	>gi|374081841|ref|NR_046177.1| Homo sapiens microtubule associated protein RP/EB family member 2 (MAPRE2), transcript variant 5, non-coding RNA	0	0	0	0	0	0	0	0	0	0	0	0	0	0	0	0	0.047	0	0	0	0.2218	0	0	0	0	0	0	0.0884	0.0598	0	0	0	0	0	0	0	0	0	0	0	0	0
gi|374253827|ref|NM_001256463.1|	1.78822	2.41047	1.06627e-09	4.72442e-07	5.98516e-05	CPSF3L	>gi|374253827|ref|NM_001256463.1| Homo sapiens cleavage and polyadenylation specific factor 3-like (CPSF3L), transcript variant 5, mRNA	1.19	0.6251	0.6072	1.1493	2.3549	0.6886	1.1691	0.7823	0.9261	1.0627	0.7067	0.9077	1.1688	0.7404	1.3289	1.3667	1.4006	1.2875	0.386	0.343	0.5557	1.3147	0.3417	0.8074	0.4775	2.3343	0.8909	2.3533	3.5848	1.1917	2.3339	0.9814	0	1.0728	1.6981	1.692	1.5378	0.9189	1.8453	1.3076	0.7026	1.0149
gi|374349232|ref|NM_182947.3|	1.1773	2.09534	0.000245024	0.00903846	13.7537	ARHGEF25	>gi|374349232|ref|NM_182947.3| Homo sapiens Rho guanine nucleotide exchange factor 25 (ARHGEF25), transcript variant 1, mRNA	1.981	1.4433	3.227	2.0271	1.8006	4.1417	2.6979	1.9633	1.3977	1.4214	1.9784	2.8792	1.1816	1.1595	0.8147	1.7115	1.3972	0.4665	0.6296	5.7	0.9239	0.8343	0.4643	0.4473	0.8478	0	0.0062	0	2.1752	1.4233	0	0.7091	0	1.1427	0.2367	0.5378	1.2466	1.8695	1.0424	0.5978	1.5699	1.2586
gi|374429547|ref|NR_046235.1|	1.04573	9.23171	6.16614e-07	8.6749e-05	0.0346118	RNA45S5	>gi|374429547|ref|NR_046235.1| Homo sapiens RNA, 45S pre-ribosomal 5 (RNA45S5), ribosomal RNA	5.158	6.383	6.0401	5.8403	7.7847	4.0291	5.2858	3.0872	5.299	7.2505	6.0626	5.33	6.5857	3.6482	5.5098	4.7475	5.279	4.8868	5.6468	2.2658	4.9388	3.1999	4.0311	4.1977	3.7749	5.5928	4.16	5.703	3.3782	4.1169	4.0379	3.1824	4.4267	5.1046	3.5405	6.4366	3.9642	4.5903	4.4466	4.9788	3.8742	5.1685
gi|374671753|ref|NM_001256502.1|	3.86453	-2.64988	9.65111e-08	1.90785e-05	0.00541736	CADM2	>gi|374671753|ref|NM_001256502.1| Homo sapiens cell adhesion molecule 2 (CADM2), transcript variant 4, mRNA	0	0	0	0	0	0	0	0	0	0	0	0	0	0	0.001	0	0	0	0	0.0728	0	0	0	0	0	0	0	0	0	0	0	0	0	0	0.0059	0	0	0	0	0	0	0
gi|375268701|ref|NM_001256585.1|	1.96548	-1.42311	0.000588491	0.0169419	33.0332	MGLL	>gi|375268701|ref|NM_001256585.1| Homo sapiens monoglyceride lipase (MGLL), transcript variant 3, mRNA	0.0044	0.0001	0.0078	0.0109	0.0281	0.0227	0.022	0.0012	0.0222	0.0109	0.1551	0.0014	0.0116	0.0024	0	0.0159	0.0044	1.5105	0.0121	0.0087	0.083	0.0227	0.0256	0.1228	0.0467	0.1091	0.0119	0.148	0.0829	0.016	0.0468	0.5358	0.0827	0.0329	0.0204	0.0428	0.0026	0.0079	0.0025	0.0038	0.005	0.0011
gi|375298719|ref|NM_001256618.1|	4.4531	-2.05419	3.6017e-06	0.000371851	0.202171	TUBGCP2	>gi|375298719|ref|NM_001256618.1| Homo sapiens tubulin gamma complex associated protein 2 (TUBGCP2), transcript variant 3, mRNA	0	0	0.0416	0	0	0	0	0	0	0	0	0	0	0.0211	0	0	0	0	0.083	0	0	0	0	0	0	0	0	0	0	0	0	0	0	0	0	0	0	0	0	0	0	0
gi|375331878|ref|NM_001256643.1|	3.93514	0.31145	0.000127826	0.00565073	7.17513	LTA4H	>gi|375331878|ref|NM_001256643.1| Homo sapiens leukotriene A4 hydrolase (LTA4H), transcript variant 2, mRNA	0	0	0	0	0	0	0	0	0	0	0	0	0	0.0808	0.2242	0	0.065	0	0	0	0	0.5609	0	0	0	0	0	0	0.061	0	0	0	0.8862	0	0	0.1763	0	0	0	0	0	0
gi|375477429|ref|NM_001256721.1|	3.02279	2.1516	1.5656e-05	0.00118567	0.878801	CCT4	>gi|375477429|ref|NM_001256721.1| Homo sapiens chaperonin containing TCP1 subunit 4 (CCT4), transcript variant 2, mRNA	0.1766	0.0345	0.2047	0	1.146	0.8429	0	0.1538	0.2736	0.2643	0.3061	0	0	0	0	0	0	0	0	0	0.5259	0	0.9388	0	0	0	0.4404	0.1129	0	0.7695	0	0.4878	1.2766	0.8186	0	0.5899	0	0	0	0	0	0
gi|377652328|ref|NM_032514.3|	2.76627	1.31405	7.57968e-08	1.55785e-05	0.00425462	MAP1LC3A	>gi|377652328|ref|NM_032514.3| Homo sapiens microtubule associated protein 1 light chain 3 alpha (MAP1LC3A), transcript variant 1, mRNA	2.5926	2.2275	2.8073	4.5017	4.7638	2.8732	4.0458	2.3934	2.1414	2.2372	2.1453	2.3489	2.3549	2.2052	1.8719	2.0921	2.0977	2.4879	2.6207	5.1833	0.8858	0	0	0	0.2133	0	0	0.7279	0.0427	0.9133	0.351	1.155	0	1.3667	0	1.6936	0.3184	0.8395	0	0.9759	0.418	1.6524
gi|380254448|ref|NM_000085.4|	2.93028	-1.70231	2.23138e-05	0.00155053	1.25252	CLCNKB	>gi|380254448|ref|NM_000085.4| Homo sapiens chloride voltage-gated channel Kb (CLCNKB), transcript variant 1, mRNA	0.0921	0	0	0.4003	0	0.9206	0.1507	2.0554	0.0712	0.0223	0	0.2958	0	0	0.0152	0.0923	0	0	1.3438	0	0	0	0	0	0.1207	0	0	0.2106	0	0	0	0	0	0	0	0	0	0	0.2892	0	0	0
gi|380254474|ref|NM_002500.4|	1.63943	-0.279964	0.000157464	0.00661934	8.83878	NEUROD1	>gi|380254474|ref|NM_002500.4| Homo sapiens neuronal differentiation 1 (NEUROD1), mRNA	0.5312	0.0245	0	0.1431	0.1588	1.0096	0.1835	1.973	0.0223	0.0612	0.033	0.5776	0.0209	0.2012	2.9429	0.4704	1.032	0.0122	1.0247	0	0	0.0369	0.0554	0.1386	0	0	0	0.1574	0.1665	0.1659	0.0848	0.7213	0.5295	0	0.092	0.1498	0.2197	0.0221	0.4126	0	0	0.0564
gi|382546006|ref|NM_001257334.1|	7.5486	0.702173	2.85166e-09	1.04691e-06	0.000160069	ATP5A1	>gi|382546006|ref|NM_001257334.1| Homo sapiens ATP synthase, H+ transporting, mitochondrial F1 complex, alpha subunit 1, cardiac muscle (ATP5A1), transcript variant 3, mRNA	0	0	0	0	0	0	0	0	0	0	0	0	0	0	0	0	0	0	0	0	0	0	0	0	0	0	0	0	0	0	0	0	0	0	0	0	0	0	0	0	0	0
gi|383087753|ref|NM_198591.2|	2.64989	1.57825	9.48062e-10	4.40312e-07	5.32166e-05	BSG	>gi|383087753|ref|NM_198591.2| Homo sapiens basigin (Ok blood group) (BSG), transcript variant 4, mRNA	0.1736	0.4548	0.443	0	0.8425	0.4465	0.576	0.0382	0.683	0.6144	0.8968	0	0.5249	0.343	0.0611	0.4202	0.3345	0.1172	0.3002	0	0.9218	1.2607	0	0.3518	0.2619	1.188	0.201	1.9903	1.0597	0.8154	0	1.1684	0	0.5133	0.5019	1.0033	0.0788	0.5562	0.582	0.8019	0.0993	0.2179
gi|383872466|ref|NM_001257392.1|	5.12906	1.40322	1.20819e-07	2.24787e-05	0.00678184	CD63	>gi|383872466|ref|NM_001257392.1| Homo sapiens CD63 molecule (CD63), transcript variant 7, mRNA	0	0.1365	0.3881	0	0	0.5175	1.491	1.1235	0	0.6541	0	0	0	0.5887	0	0	0	0.5717	0	0	0	0	0	0	0	0	0	0	0.0346	0	0	0	0	0	0.5554	0	0.3764	0	0.3756	0.7283	0	0.1828
gi|383872537|ref|NM_001257400.1|	3.26129	3.61405	7.50502e-05	0.00383816	4.21272	QCD63	>gi|383872537|ref|NM_001257400.1| Homo sapiens CD63 molecule (CD63), transcript variant 8, mRNA	0	0	0.446	0.504	0.7972	1.0955	0	0.7108	0	1.3132	0	0.4565	0.6964	1.2786	0	1.0573	0.5297	0	0	1.1635	0	0	0	0	0.9437	1.3301	1.3963	0	7.8524	0.6135	0	0	0	1.1946	0	0	0.4168	1.0107	1.1165	0.2269	0.3766	0.2035
gi|384081595|ref|NM_001257973.1|	7.78459	-0.291924	2.85688e-12	4.07878e-09	1.60362e-07	CTSL	>gi|384081595|ref|NM_001257973.1| Homo sapiens cathepsin L (CTSL), transcript variant 5, mRNA	0	0	0	0.1392	0	0	0	0.0441	0	0	0	0	0	0	0	0	0	0.1156	0	0	0	0	0	0	0	0	0	0	0	0	0	0	0	0	0	0	0	0	0	0	0	0
gi|38505193|ref|NM_000955.2|	1.43553	-1.08014	1.69479e-05	0.00126026	0.95132	PTGER1	>gi|38505193|ref|NM_000955.2| Homo sapiens prostaglandin E receptor 1 (PTGER1), mRNA	0.8503	0.517	0.3154	1.3746	0.4845	0.552	0.7855	0.9716	0.1639	1.1576	0.3978	0.4796	0.5814	0.3852	0.4677	0.2131	0.0119	0.0614	0.6998	2.1645	0.0977	0.2255	0.2358	0	0.0877	0	0.0481	0.208	0	0.0978	0	0.1518	0.2958	0.2563	0.1658	0.3111	0.3861	0.0254	0.0875	0.7204	0	0.3951
gi|38505219|ref|NM_017888.2|	1.572	-1.62653	0.000914669	0.0230139	51.3422	ACSM5	>gi|38505219|ref|NM_017888.2| Homo sapiens acyl-CoA synthetase medium-chain family member 5 (ACSM5), transcript variant 1, mRNA	0	0.1209	0	0.1461	0.0428	0.1896	0.0639	0.4622	0.0489	0.0181	0.0558	0.184	0	0.0173	0.0394	0.335	0.0346	0.0399	0.1076	0.9477	0.2168	0	0.1005	0.1835	0	0	0.1567	0	0	0.0907	0.0874	0	0	0	0.0966	0.0893	0.0072	0.1352	0.013	0.0053	0.0096	0
gi|385137107|ref|NR_047645.1|	3.2644	-2.54982	1.54664e-05	0.00117362	0.868162	UTY	>gi|385137107|ref|NR_047645.1| Homo sapiens ubiquitously transcribed tetratricopeptide repeat containing, Y-linked (UTY), transcript variant 75, non-coding RNA	0.1152	0	0.0418	0.0757	0	0.246	0	0.0005	0	0	0	0.0007	0	0.0035	0	0	0.0123	0	0.1481	0.1467	0	0	0	0	0	0	0	0	0	0	0	0	0	0	0	0	0	0	0	0	0	0
gi|385298698|ref|NM_002149.3|	1.25791	3.38378	1.11927e-05	0.000897	0.62827	HPCAL1	>gi|385298698|ref|NM_002149.3| Homo sapiens hippocalcin like 1 (HPCAL1), transcript variant 1, mRNA	4.2742	4.6153	4.8714	4.9238	4.7126	4.6616	5.0401	5.2296	3.3996	4.8975	4.6673	4.4461	4.0011	3.3363	3.1568	3.2797	3.7006	4.5002	3.9653	3.115	4.0565	0	1.7945	2.3245	1.6518	0.2111	1.2281	1.6226	1.5175	1.9221	0.6447	3.1741	1.3874	2.8169	0.0981	3.1889	2.5583	1.5819	1.4653	3.4046	2.7866	3.4479
gi|386268029|ref|NR_047680.1|	3.9276	-1.29182	0.000344933	0.0115924	19.3618	BLNK	>gi|386268029|ref|NR_047680.1| Homo sapiens B-cell linker (BLNK), transcript variant 6, non-coding RNA	0	0	0	0	0	0	0	0	0	0	0	0	0	0	0	0	0	0	0	0	0	0	0	0	0	0	0	0.0601	0	0.2689	0	0	0	0	0	0	0	0	0	0	0	0
gi|386642865|ref|NR_047678.1|	2.13825	2.38568	0.000260062	0.00944852	14.5978	TARS	>gi|386642865|ref|NR_047678.1| Homo sapiens threonyl-tRNA synthetase (TARS), transcript variant 6, non-coding RNA	0.1029	0.1332	0.1871	0.9487	0.5924	0.6572	0.4613	0	0.1748	0	0.2555	0.1469	0	0	0.3401	0.7175	0.9414	0	0	0.2434	0	0.8821	0	0	0.9423	0	0.364	3.6051	3.7153	0.3028	0	0	2.4843	0.6765	0.8867	0.9315	0.1477	0.636	0	0.8701	0	0
gi|386781462|ref|NM_001260490.1|	1.59468	2.87414	2.01528e-07	3.49933e-05	0.0113122	LSR	>gi|386781462|ref|NM_001260490.1| Homo sapiens lipolysis stimulated lipoprotein receptor (LSR), transcript variant 5, mRNA	1.3226	1.4139	0.8263	1.1312	1.2306	1.354	2.193	0.9945	0.9427	0.6613	0.8979	0.7843	0.4071	1.4488	0.8102	1.2337	1.3681	1.3151	1.2267	0	3.1044	0.9512	1.5679	2.0893	2.0407	1.4558	0.872	2.6807	3.0393	0.5723	0.886	0.6426	2.087	1.0405	1.4948	1.9977	0.9473	1.1349	1.8876	1.1921	1.2263	2.3236
gi|386869311|ref|NM_001261395.1|	3.20384	1.13954	4.92654e-07	7.27617e-05	0.0276536	CALCOCO2	>gi|386869311|ref|NM_001261395.1| Homo sapiens calcium binding and coiled-coil domain 2 (CALCOCO2), transcript variant 5, mRNA	0	0	0.0547	0.1325	0.2804	0.2168	0	0.0757	0.2696	0	0	0	0	0	0	0	0.0388	0.1049	0.1376	0	0	0.3505	0	0	0	0	0	0	1.9396	0.1469	0.1666	0.158	0	0.2569	0	0.1826	0	0	0.4267	0.4418	0	0.4413
gi|386869389|ref|NR_048558.1|	3.65144	1.5023	1.46303e-06	0.000174603	0.0821227	TSN	>gi|386869389|ref|NR_048558.1| Homo sapiens translin (TSN), transcript variant 5, non-coding RNA	0	0	0.0502	0.1405	0	0	0	0	0	0.079	0	0.0382	0	0.0271	0.1365	0	0.3349	0.1051	0	0	0	0.4284	0	0	0.31	0.5279	0.2023	0	0	0.3466	0	0.1898	0	0.1921	0	0.2118	0.1553	0	0.0948	0.0406	0	0
gi|387527990|ref|NM_001261422.1|	7.2066	0.380812	9.94573e-10	4.51045e-07	5.58274e-05	OS9	>gi|387527990|ref|NM_001261422.1| Homo sapiens OS9, endoplasmic reticulum lectin (OS9), transcript variant 7, mRNA	0	0.0874	0	0	0.6539	0	0	0	0	0	0	0	0	0	0	0.6353	0	0.3755	0	0	0	0	0	0	0	0	0	0	0.0445	0.4027	0	0	0.0512	0	0	0	0	0	0	0	0	0
gi|387527992|ref|NM_001261423.1|	1.66705	0.524513	0.000640114	0.0180638	35.9309	QOS9	>gi|387527992|ref|NM_001261423.1| Homo sapiens OS9, endoplasmic reticulum lectin (OS9), transcript variant 8, mRNA	0.4374	0.0807	0.6005	0	0	0	0.2043	0.2264	0.2882	0.1002	0.1371	0.0411	0	0	0.0857	0.1951	0.2197	0.2853	0.3457	0.2734	0.284	0.8412	0.3644	0	0	0.5984	0.2891	0	0.0365	0	0.2481	0	0	1.2913	0.2401	0.2346	0	0.802	0.0942	0.4788	0	0.1733
gi|387598041|ref|NM_001079675.2|	1.18074	3.66618	0.000443536	0.0139708	24.8965	ETV4	>gi|387598041|ref|NM_001079675.2| Homo sapiens ETS variant 4 (ETV4), transcript variant 2, mRNA	3.5921	4.7859	4.6304	3.6123	3.3475	2.9322	4.7887	0.4496	4.6878	5.0889	3.2615	3.6988	4.2587	4.8368	3.4456	1.8131	4.4186	5.3568	1.6695	0	4.8999	1.267	0	2.5826	1.1479	2.6915	1.2327	1.668	1.2825	2.1874	1.3012	2.276	0	3.0334	0.0445	3.6228	1.3726	1.291	0.8372	3.4563	1.2019	2.5501
gi|387849002|ref|NM_207191.2|	-4.48442	-0.983779	0.000195859	0.00776747	10.994	ADAM15	>gi|387849002|ref|NM_207191.2| Homo sapiens ADAM metallopeptidase domain 15 (ADAM15), transcript variant 1, mRNA	0	0	0	0	0	0	0	0	0	0	0	0	0	0.4548	0	0	0	0	0	0	0	0	0	0	0	0	0.2557	0	0	0	0	0	0	0	0	0	0	0	0	0	0.5394	0
gi|387849316|ref|NR_049728.1|	1.43943	0.406306	0.000239095	0.00886215	13.4209	PSMG1	>gi|387849316|ref|NR_049728.1| Homo sapiens proteasome assembly chaperone 1 (PSMG1), transcript variant 4, non-coding RNA	0	1.8916	0.3448	0.4928	1.056	0.5597	0.311	0.2409	0.6931	0	0.6074	0.1443	0	0.1365	1.2087	0.3615	0	0.5343	0.2743	0.3838	1.323	0.4991	0.9672	0	0.7758	0	1.6663	0	2.2512	0.9194	0	0.4039	1.7818	1.705	0.7835	0.4096	0.8591	0.2755	0.6755	1.1486	0.9255	0.0932
gi|387912540|ref|NM_030900.3|	4.15758	1.06654	0.000289488	0.010219	16.2495	TBRG4	>gi|387912540|ref|NM_030900.3| Homo sapiens transforming growth factor beta regulator 4 (TBRG4), transcript variant 2, mRNA	0	0	0	0	0	0.7039	0	0	0	0	0	0	0	0	0	0	0	0	0	0	0	0	0	0	0	0	0	0	0.2133	0	0	0	0	0	0	0	0	0.0022	0	0	0	0
gi|387942434|ref|NM_001042461.2|	1.823	-1.2655	0.000720458	0.0197143	40.4408	TRAPPC5	>gi|387942434|ref|NM_001042461.2| Homo sapiens trafficking protein particle complex 5 (TRAPPC5), transcript variant 2, mRNA	0.8909	1.5458	2.2248	2.4797	0.536	1.0239	0.8663	0	1.3698	1.3977	1.262	0.8536	0	2.0296	0.9555	1.4428	1.0095	0.5516	1.1648	1.4704	1.8078	0	0	0	0	0	0	0	0.6079	0	0	0	0	0.6955	0	1.9221	0	0.3562	0	1.5927	0	0.8397
gi|388240771|ref|NM_001265591.1|	4.46216	1.16588	8.58182e-10	4.03429e-07	4.81715e-05	RTN3	>gi|388240771|ref|NM_001265591.1| Homo sapiens reticulon 3 (RTN3), transcript variant 7, mRNA	0	0.2495	0	0.6915	0.6259	0	0	0	0.1887	0	0	0	0	0.0548	0.2673	0	0	0	0	0	0.1751	0	0.3829	0.2924	0.1777	0.4093	0.1338	0	0	0.1299	0	0	0	0.6499	0	0.3612	0	0.2388	0	0	0.1398	0.5789
gi|388490191|ref|NM_001267043.1|	1.40105	2.11797	9.77514e-06	0.000804112	0.548698	AEBP2	>gi|388490191|ref|NM_001267043.1| Homo sapiens AE binding protein 2 (AEBP2), transcript variant 3, mRNA	0.2136	0.098	0.1367	0.117	0.2537	0.1072	0.1996	0.0283	0	0.3545	0.3768	0.0203	0.0698	0.1006	0.2391	0	0.3331	0.0479	0.2222	0.1086	0.2964	0.0226	0.1271	0.4464	0.8999	1.8755	0.4983	1.6428	1.2063	0.7545	0.6498	0.7728	1.7218	0.1021	0.3379	0.457	0.1745	0.3125	0.7003	0.0622	0.2769	0.4897
gi|388890241|ref|NM_000131.4|	3.02373	-1.67202	5.48789e-05	0.00309732	3.08046	F7	>gi|388890241|ref|NM_000131.4| Homo sapiens coagulation factor VII (F7), transcript variant 1, mRNA	0	0.4331	0	0	0.3273	0	0.3318	0	0	0.4298	0.8353	0.1085	0.1029	1.03	0.0252	0	0.0636	0	0	0	0.0319	0	0	0	0	0	0	0	0	0	0	0.3492	0	0	0	0	0.186	0	0	0	0	0
gi|388890256|ref|NR_051964.1|	1.99257	0.994282	2.3145e-05	0.00157632	1.29918	MRPS31P5	>gi|388890256|ref|NR_051964.1| Homo sapiens mitochondrial ribosomal protein S31 pseudogene 5 (MRPS31P5), transcript variant 3, non-coding RNA	0.0251	0.1434	0.4248	0	1.2315	0.1546	0.6123	0	0.3729	0.076	0.2331	0	0.2074	0.2876	0.3308	0.2463	0.1452	0.6723	0	0.2174	0.1479	0.5274	0.3338	0.3798	0.4745	1.2575	0.2689	0.9882	0.8167	0.1157	0.6922	0.2415	1.2722	0	0	0.19	0.1656	0	0.1036	0.0886	0	0.3409
gi|392494087|ref|NR_052024.1|	1.92617	1.26879	2.9806e-07	4.78734e-05	0.0167307	EIF6	>gi|392494087|ref|NR_052024.1| Homo sapiens eukaryotic translation initiation factor 6 (EIF6), transcript variant 9, non-coding RNA	0.1024	0.3261	1.3142	1.078	2.5166	0	1.3862	0	0.6567	0.2294	1.2446	1.1414	0.8848	1.7597	0.6626	0.2469	1.588	1.1451	0	0.1965	1.6613	1.4607	0.7923	1.318	0.7762	2.8016	0	3.3599	3.6136	1.5129	1.2303	1.9599	0	0.6315	0.7165	0	1.2371	0.8389	0.8984	0.7647	0.6205	0.5826
gi|392871559|ref|NR_024453.2|	1.22185	-0.905556	1.11451e-07	2.1481e-05	0.00625595	LOC100134368	>gi|392871559|ref|NR_024453.2| Homo sapiens uncharacterized LOC100134368 (LOC100134368), long non-coding RNA	0.0684	0.6845	0.8866	1.191	0.8028	0.6981	1.2898	0.5047	0.7529	1.2527	0.6271	0.7667	0.501	0.7984	0.6901	0.3776	0.5617	0.4373	0.6185	0.3498	0.8443	0.573	0.2702	0	0.41	0.4331	0.1981	0	0.2015	0.0874	0.3922	0.1968	0.2407	0.6703	0	0.5928	0.0615	0.0974	0.0204	0.5883	0.06	0.2972
gi|393537030|ref|NM_000151.3|	3.19265	-2.62215	7.41692e-05	0.00382741	4.16326	G6PC	>gi|393537030|ref|NM_000151.3| Homo sapiens glucose-6-phosphatase catalytic subunit (G6PC), transcript variant 1, mRNA	0	0.3329	0	0	0	0	0	0	0	0	0	0	0.1125	0	0.3185	0.4831	0	0	0	0	0	0	0	0	0	0	0	0	0	0	0	0	0	0	0	0	0	0	0	0	0	0
gi|394025663|ref|NM_024705.2|	1.02233	0.295904	8.74651e-06	0.000747584	0.490959	DHRS12	>gi|394025663|ref|NM_024705.2| Homo sapiens dehydrogenase/reductase 12 (DHRS12), transcript variant 2, mRNA	0.4125	0.5189	1.2662	1.2996	1.0398	1.0254	1.2919	0.7916	0.6455	0.661	0.4675	1.0077	0.8179	0.8095	0.727	0.5835	1.2372	0.4381	0.7996	1.0575	0.8374	1.0065	0.0884	0.3259	0.3801	1.4456	0.0575	1.1404	0.6932	0.4627	0.6546	0.335	0.505	0.0743	0.1217	0.4805	0.7511	0.6126	0.6347	0.416	0.2799	0.0648
gi|394025724|ref|NM_001270448.1|	1.01027	3.16111	0.000460783	0.0142669	25.8647	ACADVL	>gi|394025724|ref|NM_001270448.1| Homo sapiens acyl-CoA dehydrogenase, very long chain (ACADVL), transcript variant 4, mRNA	3.0568	3.2221	3.2816	3.582	3.6348	3.7853	3.2764	2.4919	3.9157	2.9232	3.759	4.3954	3.3301	3.5296	3.2295	3.9617	3.7785	3.1938	4.347	4.0676	2.1209	1.2453	2.2493	0.8285	1.6938	1.4626	1.8068	1.5126	1.5952	1.9953	0.6348	1.6267	0.6886	2.8437	1.8496	2.0807	1.814	1.5868	1.0433	2.9646	1.7773	3.0367
gi|394025734|ref|NM_001270450.1|	-1.2044	-0.455118	0.000504707	0.0152592	28.3302	UBE3B	>gi|394025734|ref|NM_001270450.1| Homo sapiens ubiquitin protein ligase E3B (UBE3B), transcript variant 5, mRNA	0	0.5573	0.6264	1.6421	0.1324	0.0081	0	0.0019	0.3909	0.0091	0.0206	0.0553	0.0129	1.211	0.1391	0	0.1457	0.0147	0	0	1.226	1.3049	1.0356	0.9137	1.0431	0.0603	0.8173	1.0742	1.0275	1.442	0.4634	1.8662	1.5863	0.5346	0.7175	0.4318	0.9105	0.4517	0.8175	1.4463	0.0017	0.8862
gi|395132435|ref|NM_001270490.1|	7.85204	3.42252	2.95921e-18	1.90119e-14	1.66106e-13	RPL18	>gi|395132435|ref|NM_001270490.1| Homo sapiens ribosomal protein L18 (RPL18), transcript variant 2, mRNA	0	0.103	0.1177	0.1717	0	0	0	0.079	0.5985	0	0	0.3045	0.1966	0.0769	0.1045	0	0.1084	0	0	0	0	0.7143	0	0	0.4134	0.9631	0.3421	0.7801	0	0	0.3772	0.3528	0	0.3613	0.2986	0	0	0	0	0	0	0.4463
gi|395132481|ref|NR_073030.1|	2.52414	1.72276	3.15138e-11	2.89236e-08	1.76893e-06	TIMM23	>gi|395132481|ref|NR_073030.1| Homo sapiens translocase of inner mitochondrial membrane 23 (TIMM23), transcript variant 3, non-coding RNA	0.7256	0.6078	0.4887	0.4278	0.5702	0	0.5093	1.0311	0.7406	0.4146	0	0.9466	1.1752	0.9978	1.906	0	0.4356	0.8359	1.0073	1.0042	0.9108	1.1561	0.252	1.5232	1.6611	1.4709	1.457	0.855	1.6351	1.1359	0.6658	1.1392	1.0376	1.004	0.338	1.3674	1.1291	0.6681	0.3999	1.3153	1.1231	1.678
gi|395393994|ref|NM_001270507.1|	-3.68754	-1.68939	0.000690161	0.0190439	38.7401	TNFAIP3	>gi|395393994|ref|NM_001270507.1| Homo sapiens TNF alpha induced protein 3 (TNFAIP3), transcript variant 2, mRNA	0.0007	0	0	0.0046	0.0099	0.0201	0.0087	0	0	0	0.0234	0.0006	0.005	0.0014	0.007	0.0115	0.0009	0.0059	0.0087	0.0033	0	0	0.0207	0	0.0189	0	0	0	0.0361	0	0	0	0	0	0	0.0223	0	0.0071	0	0	0	0
gi|395394051|ref|NM_014992.2|	8.31886	0.141182	1.15257e-12	1.85407e-09	6.46958e-08	DAAM1	>gi|395394051|ref|NM_014992.2| Homo sapiens dishevelled associated activator of morphogenesis 1 (DAAM1), transcript variant 1, mRNA	0	0	0	0	0.0069	0	0	0	0	0	0	0	0	0	0	0	0	0	0	0	0	0	0	0	0	0.0738	0	0.0744	0	0	0	0	0	0	0	0	0	0	0	0	0	0
gi|395433032|ref|NM_018102.4|	5.68712	-1.25712	3.85811e-08	9.12409e-06	0.00216564	ZNF334	>gi|395433032|ref|NM_018102.4| Homo sapiens zinc finger protein 334 (ZNF334), transcript variant 1, mRNA	0	0	0	0	0	0	0	0.1259	0	0.3136	0	0.1147	0	0	0	0	0	0	0	0	0	0	0	0	0	0	0	0	0	0	0	0	0	0	0	0	0	0	0.0011	0	0	0
gi|398303802|ref|NM_001270679.1|	3.92603	-0.485618	1.3093e-05	0.00102792	0.734936	MCU	>gi|398303802|ref|NM_001270679.1| Homo sapiens mitochondrial calcium uniporter (MCU), transcript variant 2, mRNA	0	0	0	0	0	0	0	0	0	0	0	0	0	0.0404	0	0.2862	0	0	0	0	0	0	0	0.3465	0	0	0	0	0	0	0.2179	0	0	0	0	0.197	0	0.0958	0	0	0	0
gi|39995074|ref|NM_001800.3|	2.50836	-0.40243	1.96475e-05	0.00141037	1.10285	CDKN2D	>gi|39995074|ref|NM_001800.3| Homo sapiens cyclin dependent kinase inhibitor 2D (CDKN2D), transcript variant 1, mRNA	2.0145	2.0603	2.2344	2.4405	2.2942	1.6199	1.7368	1.6161	1.2126	1.3993	1.3058	1.6226	1.3767	1.3705	0.9414	1.1988	1.1015	2.3252	1.0333	2.7151	0.6794	0	0	0	0	0	0.6385	0	0	0	0	0	0	0	0	0.4367	0.2009	0	0	0.7335	0	0.983
gi|400286377|ref|NM_001548.4|	-1.04088	4.27761	0.000226063	0.00855179	12.6894	IFIT1	>gi|400286377|ref|NM_001548.4| Homo sapiens interferon induced protein with tetratricopeptide repeats 1 (IFIT1), transcript variant 1, mRNA	4.2073	0.9881	1.7945	1.8216	0.7655	1.988	2.7755	1.5391	0.9342	1.0009	1.66	2.0696	0.3993	1.3704	1.6981	2.9122	0.4548	1.521	0.9421	3.505	1.1838	3.6034	2.0912	2.4259	3.5259	2.8252	3.1621	0.6564	2.9053	2.4409	0.6156	1.6631	2.6738	0.3275	3.3497	0.4576	1.833	1.7423	1.7224	0.9958	3.5456	2.6834
gi|401461825|ref|NR_073098.1|	2.76409	0.383345	2.51746e-08	6.4267e-06	0.0014131	TRAPPC3	>gi|401461825|ref|NR_073098.1| Homo sapiens trafficking protein particle complex 3 (TRAPPC3), transcript variant 6, non-coding RNA	0.2007	0.1576	0	0.3371	0.464	0	0	0	0.6498	0.1327	0	0	0	0	0.1115	0.6334	0.4148	0.328	0	0.332	0.6501	0	0	0.7396	0.2613	0.7806	0.4332	0	1.4716	0.7202	0.3317	0.2607	0.8	0.5344	0	0.6709	0.6855	0.1701	0.2528	0.3002	0.2094	0.2432
gi|401709936|ref|NM_001270979.1|	3.46888	2.26053	4.53746e-07	6.80584e-05	0.0254697	IST1	>gi|401709936|ref|NM_001270979.1| Homo sapiens IST1, ESCRT-III associated factor (IST1), transcript variant 6, mRNA	0.1977	0.0351	0	0	0.1649	0.0708	0.2297	0	0.0488	0.0448	0.0669	0.0422	0	0.0819	0.0167	0.1833	0.3926	0.2237	0.0496	0.1714	0.1292	0	0	0	0	0	0	1.2578	1.0014	0	0.2407	0	0	0.0858	0.0911	0	0	0.1661	0.0711	0.21	0.0182	0
gi|401709938|ref|NM_001270978.1|	1.35343	0.613585	0.000703796	0.0193416	39.5055	IST1	>gi|401709938|ref|NM_001270978.1| Homo sapiens IST1, ESCRT-III associated factor (IST1), transcript variant 5, mRNA	0.1431	0.0148	0.0201	0.1331	0.4926	0	0.1076	0.1424	0.111	0.0464	0.2232	0.0438	0.2934	0	0.0174	0.2731	0.4935	0.2314	0.1114	0.0337	0.2371	1.0989	0.4001	0.3935	0.2843	0.4409	0.3839	0.1333	0.0579	0.0809	0.4781	0.2271	0	0.0909	0.5338	0	0.3891	0.3989	0	0.1121	0.0677	0.1714
gi|402534575|ref|NR_073110.1|	1.71603	2.33637	7.68527e-05	0.00390319	4.3139	PSD	>gi|402534575|ref|NR_073110.1| Homo sapiens pleckstrin and Sec7 domain containing (PSD), transcript variant 4, non-coding RNA	0.7254	0.1508	3.7593	1.6274	0.3709	5.6159	1.6509	1.146	0.2098	0.2244	0.3827	3.6112	0.3523	0.2829	1.0104	0.8222	0.5964	0.2133	0.2742	7.5024	0	2.0617	0.7017	0	0.37	0	0.3287	0.6423	1.5633	0	0.1589	0.4929	0.9565	0.2021	0.3588	0.352	0.5329	1.3628	0.7751	0.1898	0.672	0.7622
gi|402692820|ref|NM_001270999.1|	3.0724	-0.583445	0.000186834	0.00750218	10.4874	ZFAND2B	>gi|402692820|ref|NM_001270999.1| Homo sapiens zinc finger AN1-type containing 2B (ZFAND2B), transcript variant 3, mRNA	0	0.1032	0	0	0	0	0	0	0	0	0	0	0	0.3807	0	0	0	0	0	0	0.6884	0	0	0.8876	0.7761	0	0	0	0	0	0	0	0.7455	0	0	0	0	0	0	0.8052	0.2292	0
gi|40354194|ref|NM_199187.1|	2.27921	5.61316	2.82504e-11	2.65609e-08	1.58575e-06	KRT18	>gi|40354194|ref|NM_199187.1| Homo sapiens keratin 18 (KRT18), transcript variant 2, mRNA	2.6021	3.4466	3.3134	2.9264	3.5405	2.362	3.0573	2.7403	3.3466	2.9704	2.3997	2.5648	2.8745	2.9339	2.4529	2.6537	2.8393	2.8393	2.6863	0.7446	3.365	4.163	3.881	2.8305	3.8484	4.0129	3.3411	4.7787	4.4517	2.4586	3.8488	2.3829	5.2086	2.7974	3.5381	1.8584	2.4055	2.993	3.1446	3.5788	2.9224	3.2335
gi|404501454|ref|NM_001271289.1|	2.68355	-0.77231	0.000329137	0.0112879	18.4751	ZNF512	>gi|404501454|ref|NM_001271289.1| Homo sapiens zinc finger protein 512 (ZNF512), transcript variant 6, mRNA	0	0.2012	0	0	0.1704	0.1224	0	0.0255	0.1305	0.1877	0	0	0.0828	0	0.0453	0	0	0.0634	0.0984	0.0472	0	0	0.6113	0	0	0	0.1402	0	0	0	0	0.2852	0	0	0	0	0	0	0	0	0	0.1418
gi|409971396|ref|NM_001271581.1|	1.16102	3.81582	1.78261e-05	0.00130391	1.00062	DNAJC10	>gi|409971396|ref|NM_001271581.1| Homo sapiens DnaJ heat shock protein family (Hsp40) member C10 (DNAJC10), transcript variant 2, mRNA	1.1125	1.6833	0.3509	0	2.0155	1.299	1.2737	0.9935	1.6809	1.4718	0.9147	1.1178	1.6203	1.4317	0.5723	1.8504	1.3333	1.7678	1.5356	1.216	0.3142	1.9517	0.5675	0.4963	1.4204	1.3147	1.5806	3.2984	2.8313	0	0.566	1.473	1.2123	1.3325	0.77	1.3399	0.5732	1.2033	0.9202	1.2476	1.4541	1.905
gi|409971444|ref|NR_073377.1|	1.73087	0.210416	6.2543e-05	0.00339565	3.51067	TPRA1	>gi|409971444|ref|NR_073377.1| Homo sapiens transmembrane protein adipocyte associated 1 (TPRA1), transcript variant 4, non-coding RNA	1.7262	1.3548	1.4822	1.2001	1.8859	0.0334	0.4668	1.3118	0.5602	0.7367	0.011	1.8381	1.3347	2.4758	1.5772	0	2.6621	1.8799	0.2461	0	0.9318	0.1174	0	0	0.1109	0.4434	0.0163	0	0.03	0.9865	0	0.4303	0.1472	0.6568	0.6524	1.5017	0.3881	0.1106	0.0217	0.0017	0.5956	0.7254
gi|410110903|ref|NM_001271611.1|	2.7893	0.366599	4.96925e-07	7.31124e-05	0.0278934	STX10	>gi|410110903|ref|NM_001271611.1| Homo sapiens syntaxin 10 (STX10), transcript variant 4, mRNA	0.0393	0.2065	0	0.3565	0.2433	0.1897	0.561	0	0.2973	0.4372	0	0	0.127	0.4264	0.3588	0	0	0	0	0	0.2902	0.7663	0	0	0.6614	0.5073	0.8968	0	0	0.2765	0	0	0.463	0.4444	0.5666	0.529	0.3981	0	0	0.0884	0.2358	0.9788
gi|410442516|ref|NM_017607.3|	3.33364	0.856954	6.38968e-06	0.000596391	0.358665	PPP1R12C	>gi|410442516|ref|NM_017607.3| Homo sapiens protein phosphatase 1 regulatory subunit 12C (PPP1R12C), transcript variant 1, mRNA	2.4807	0.6412	0.0446	1.23	0.8233	0.1146	0.0143	2.1364	1.6661	1.3854	0.2403	1.7098	0.5143	1.1295	1.4485	3.1262	2.6307	1.1987	2.7555	4.381	0.0385	0.4526	1.119	0.0766	0.0269	0.0706	1.4538	0.2341	0.0512	0.0118	0.025	0.0305	0.0603	0.042	0.0114	0.0305	0.0041	0.0024	0.0009	0.0019	0.0012	0.0006
gi|411147392|ref|NM_001271707.1|	1.85376	1.65112	1.60578e-05	0.00121043	0.901358	MKRN2	>gi|411147392|ref|NM_001271707.1| Homo sapiens makorin ring finger protein 2 (MKRN2), transcript variant 2, mRNA	0.3171	0.5614	0.6216	0	0.2866	0.9414	0.2658	0.4976	0.9842	0	0.2962	0.2334	0.7523	0.3444	0.0905	0.2236	0.3565	0.6281	0.5898	0.3111	0	0.0113	0	0	0.8938	0	0.4953	2.159	1.1323	0	0.5224	1.0594	0.0529	0	0.7332	1.2874	0.6077	0.193	0.8156	0.7031	0.3365	0
gi|41399284|ref|NM_199440.1|	2.49243	2.54856	2.42135e-09	9.33382e-07	0.000135915	HSPD1	>gi|41399284|ref|NM_199440.1| Homo sapiens heat shock protein family D (Hsp60) member 1 (HSPD1), transcript variant 2, mRNA	1.2651	1.2507	1.1053	1.9799	0.9096	1.0202	0	1.4683	1.5763	1.6165	1.2246	1.121	1.5578	1.5381	1.5821	1.1675	2.0269	1.6675	1.2041	0.3814	0.7304	1.9814	1.4379	0	0.9186	0	1.0089	0	0	0	1.0132	1.327	1.7271	1.1334	1.4131	1.0295	0.4262	0.965	0.5497	1.2572	1.1624	0.5412
gi|414144891|ref|NM_000065.3|	2.53384	-0.411188	5.51696e-05	0.00310918	3.09678	C6	>gi|414144891|ref|NM_000065.3| Homo sapiens complement component 6 (C6), transcript variant 1, mRNA	0.0129	0.3605	0.033	0.4241	0	0.0779	0.0903	0.0435	0	0.1814	0.1487	0.1841	0	0.0368	0.3547	0.2896	0	0.1078	0.3649	0.4268	0.1229	0	0	0	0	1.0874	0	0	0.7115	0	0	0.0494	0	0.0509	0	0	0.0235	0	0.0629	0.0363	0.0759	0.4524
gi|419638828|ref|NR_073435.1|	2.2182	0.178347	0.000652725	0.0182858	36.6387	SNX4	>gi|419638828|ref|NR_073435.1| Homo sapiens sorting nexin 4 (SNX4), transcript variant 2, non-coding RNA	0.0169	0.2682	0.4102	0.1617	0	0.1819	0	0.0203	0	0.3596	0.2954	0	0	0.3698	0.172	0	0.0535	0.2113	0.11	0	0.255	0	0	0	0.3358	0.6956	0	0.1105	0	0	0	0	0	0	0	0.1716	0	0	0.1817	0.2183	0.0914	0
gi|424036675|ref|NM_001271805.1|	1.45831	-1.08654	0.000140853	0.00606659	7.90635	PFKFB1	>gi|424036675|ref|NM_001271805.1| Homo sapiens 6-phosphofructo-2-kinase/fructose-2,6-biphosphatase 1 (PFKFB1), transcript variant 3, mRNA	0.3059	0.056	0	0.3766	0.185	0	0.159	0	0.2606	0.2351	0.1671	0.0279	0.0824	0.2032	0.0732	0.2475	0.2444	0	0.3602	0.4659	0.1497	0.101	0	0	0	0.4947	0.0891	0.1993	1.0661	0	0.0855	0.1973	0	0	0	0.2194	0.02	0.0977	0.0425	0.1981	0.1197	0.0064
gi|428673535|ref|NM_001271878.1|	1.1596	2.82019	9.66204e-05	0.00460386	5.4235	KHDRBS1	>gi|428673535|ref|NM_001271878.1| Homo sapiens KH RNA binding domain containing, signal transduction associated 1 (KHDRBS1), transcript variant 2, mRNA	0.5739	1.0517	1.1228	0.7773	0.0158	0.8391	1.328	0.8121	1.0153	0.8272	1.059	1.7074	0.7097	0.6576	1.5865	0.8903	1.1378	1.0761	1.0729	0.9917	1.0983	1.1766	0.8558	0	1.4267	0	1.3587	2.0463	2.2472	1.0673	0.6042	1.131	0.7354	0.7601	2.1477	2.5088	1.4033	0.2474	0.6485	0.9947	1.3625	2.2461
gi|429836880|ref|NR_073520.1|	1.02528	1.01619	7.75182e-05	0.00392664	4.35125	TK2	>gi|429836880|ref|NR_073520.1| Homo sapiens thymidine kinase 2, mitochondrial (TK2), transcript variant 7, non-coding RNA	0.8093	0.8784	0.6086	0.5221	1.3581	0.3786	0.6094	0.3994	0.4367	1.0128	0.6983	0.6413	0.6265	0.6827	0.2814	0.4946	0.6795	0.5996	0.5269	0.8229	0.483	0.2379	0.0428	0	0.2219	0.1934	0.3623	0.3374	0.1987	0.1946	1.0015	0.3793	0.2726	0.1755	0.2586	0.2285	0.5269	0.1504	0.0685	0.2471	0.228	0.32
gi|430768592|ref|NM_001271961.1|	3.6428	1.83846	4.61628e-11	3.80312e-08	2.59121e-06	SLC39A1	>gi|430768592|ref|NM_001271961.1| Homo sapiens solute carrier family 39 member 1 (SLC39A1), transcript variant 6, mRNA	0.3993	0.008	0	0	0.2166	0.4218	0	0.0511	0.5261	0.1645	0.2054	0.4562	0.1743	0.6094	0.6747	0	0.3082	0.1979	0	0.1934	0.2788	0.3246	0.3041	0.376	0.4703	0.5352	0	1.0175	0.0612	0.378	0.2575	0.7575	0.6508	0.1986	0.1988	0	1.0181	0.7621	0.0954	0.5549	0.9322	0.0419
gi|431822405|ref|NM_001271971.1|	3.5611	3.31913	8.80757e-05	0.00430856	4.94387	HSP90AB1	>gi|431822405|ref|NM_001271971.1| Homo sapiens heat shock protein 90kDa alpha family class B member 1 (HSP90AB1), transcript variant 4, mRNA	0	0.6344	0.3408	0.5111	0	0	0	0.1396	0.8519	0.9175	0.3934	0	0	0	0.2198	0	0.4889	0.3554	0	0	0	0	0	0	0.3232	0	0	0	0	0	0	0	0	0.2907	0	0.4045	0	0.4611	0	0.3285	0	0.2391
gi|440546417|ref|NM_001024599.4|	1.1069	-0.0390723	2.29934e-06	0.000253968	0.129066	HIST2H2BF	>gi|440546417|ref|NM_001024599.4| Homo sapiens histone cluster 2, H2bf (HIST2H2BF), transcript variant 1, mRNA	2.8194	2.0307	2.4648	1.4316	1.84	1.6773	2.202	2.0937	2.1316	3.1101	1.806	2.1857	2.8571	3.3026	5.3561	0.9512	2.7992	1.5622	2.2475	2.1351	3.227	1.0645	1.0209	0.4954	1.6691	0.7103	1.2121	1.4467	2.3111	1.6943	0.8843	1.8747	0.6884	0.7821	1.7057	2.6175	0.8487	1.6824	1.5026	1.5109	1.7931	1.7142
gi|440918730|ref|NR_073571.1|	1.87084	0.553599	0.000136662	0.00595406	7.67112	ABHD10	>gi|440918730|ref|NR_073571.1| Homo sapiens abhydrolase domain containing 10 (ABHD10), transcript variant 4, non-coding RNA	0	0.0018	0.0462	0	0	0	0	0	0.0894	0	0.1199	0.0362	0.0967	0.0833	0	0.0909	0	0	0	0	0.2949	0.2755	0.5116	0	0.2096	0.4374	0.1515	1.3246	0.0671	0.2956	0	0	0	0.1193	0.2223	0.1381	0.393	0.2561	0.0504	0.2163	0.3337	0.189
gi|441478321|ref|NR_073590.1|	1.91589	3.04747	4.63698e-11	3.80312e-08	2.60283e-06	QARS	>gi|441478321|ref|NR_073590.1| Homo sapiens glutaminyl-tRNA synthetase (QARS), transcript variant 3, non-coding RNA	1.2546	0.7865	1.0245	1.4232	1.9146	0.7841	0.8019	1.1748	0.8296	0.5718	0.6346	1.3732	1.2327	0.9003	1.3808	1.0792	1.4134	1.6067	1.7963	1.7364	0.4895	0.6251	0.8455	0.4771	0.5299	2.4853	0.5829	1.9929	0.8707	0.2183	1.4769	0.9485	2.7758	0.7322	1.5412	1.6798	0.7872	1.0122	1.1013	1.3342	1.0261	0.9153
gi|442535517|ref|NM_001272103.1|	1.33485	1.67536	4.19402e-06	0.000422117	0.235419	HERPUD1	>gi|442535517|ref|NM_001272103.1| Homo sapiens homocysteine inducible ER protein with ubiquitin like domain 1 (HERPUD1), transcript variant 4, mRNA	0.7981	1.0252	1.1363	1.9695	2.2635	1.131	0.7879	1.4243	1.4636	0.9062	0.6373	1.3877	1.864	0.5418	0.8542	2.1161	1.3868	1.8024	2.5315	1.1479	0.2904	1.0422	1.034	0.4383	0.9752	0	1.2187	1.1051	1.6188	0.9645	1.3261	0.8482	1.0554	1.2737	1.8281	0.5753	1.7176	0.5705	1.5132	0.8748	1.2427	1.0284
gi|442734444|ref|NM_001276262.1|	1.90344	0.51785	0.00018253	0.00738318	10.2458	RGS3	>gi|442734444|ref|NM_001276262.1| Homo sapiens regulator of G-protein signaling 3 (RGS3), transcript variant 9, mRNA	0.2839	0.1264	0.2798	0.6424	0.4917	0	0.4491	0.022	0.3476	0	0	0.2612	0.1049	0	0.0767	0	0.5043	0	0.1169	0.8459	0	0.4698	0	1.2777	0	1.2754	0.4948	2.3761	2.3698	0.2777	0.3936	0.2972	1.4284	0	0.7088	0.6043	0.1583	0.2911	0.6974	0.0845	0.2884	0.4836
gi|442796459|ref|NM_001276276.1|	1.61123	3.58156	0.00027658	0.00990856	15.525	MAZ	>gi|442796459|ref|NM_001276276.1| Homo sapiens MYC associated zinc finger protein (MAZ), transcript variant 4, mRNA	0.165	0.4444	0.5134	0.5681	2.1466	0.6771	1.6789	0.9783	0	0.9438	1.1656	0.459	0.3168	0.5348	0.5478	0.4555	1.0927	1.0694	1.9929	0.7834	0.7496	1.8876	0.6125	2.0311	1.556	2.2149	0.2915	5.0985	5.4888	0	1.2829	1.7955	2.1439	0.499	0.5453	0.9397	0.8337	0.6326	1.3416	0.7996	0.2438	0.5816
gi|443497971|ref|NR_074086.1|	3.80235	0.963889	6.40403e-10	3.12484e-07	3.59471e-05	CALU	>gi|443497971|ref|NR_074086.1| Homo sapiens calumenin (CALU), transcript variant 7, non-coding RNA	0	0.0005	0.0148	0	0.0901	0	0.0666	0.0161	0.1347	0.0276	0	0.0098	0.1319	0.0206	0	0	0.1141	0	0	0.0245	0.098	0	0	0	0.1069	0	0	0	0	0	0	0.0945	0	0	0	0.149	0.0223	0.0815	0	0	0.0659	0.0116
gi|44662812|ref|NM_203411.1|	1.1925	-0.204038	1.49372e-05	0.00114647	0.838453	TMEM88	>gi|44662812|ref|NM_203411.1| Homo sapiens transmembrane protein 88 (TMEM88), transcript variant 1, mRNA	0.8257	0.7584	1.6936	1.5309	1.924	1.5815	0.573	0.956	1.999	0.4295	1.1178	1.1597	0.3898	0.4767	0.2644	0.911	0.3366	0.163	1.5184	4.0671	0.3915	0.4825	0.7468	0.6585	0.9505	0.6977	0.8608	0.995	1.3672	1.13	0.7155	0.8269	1.2664	0.171	0.6091	0.9009	0.474	0.7332	0.7549	0.0986	0.3648	0.4812
gi|446713902|ref|NM_003530.4|	1.05511	0.493912	3.11676e-05	0.00198586	1.7495	HIST1H3D	>gi|446713902|ref|NM_003530.4| Homo sapiens histone cluster 1, H3d (HIST1H3D), mRNA	0.7087	2.0958	1.5093	1.3913	3.0516	1.8261	1.2848	0.7942	0.7948	1.7923	0.7456	1.1273	1.7802	1.4282	5.2423	0.7622	1.5452	1.2465	0.8094	0.3448	1.8216	0.2004	0.5226	0.8095	2.3927	1.9805	1.4537	1.6589	2.4743	1.5182	0.7135	1.6318	1.2414	1.0477	1.0597	1.143	0.517	0.8318	0.7403	1.1447	0.5597	1.3455
gi|44889482|ref|NM_004065.2|	1.39323	-0.762843	2.56936e-05	0.00169916	1.44223	CDR1	>gi|44889482|ref|NM_004065.2| Homo sapiens cerebellar degeneration related protein 1 (CDR1), mRNA	0.3114	0.1459	0.7667	0.2264	0.1552	0.5571	0.5576	0.634	0.4627	0.1593	0.2216	0.601	0.0477	0.5518	0.4833	0.2517	0.3752	0.1437	0.5766	0.642	0.6886	0.3242	0.1334	0.2977	0.1675	0.195	0.1885	0	1.209	0.0542	0	0.3338	0.2483	0.2944	0	0.1031	0.0262	0.7677	0.2473	0.0415	0.2567	0.1195
gi|4505696|ref|NM_000441.1|	1.57972	-0.263348	0.000457248	0.014202	25.6662	SLC26A4	>gi|4505696|ref|NM_000441.1| Homo sapiens solute carrier family 26 member 4 (SLC26A4), mRNA	0	0.0063	0.0161	0.1202	0.6465	0.0534	0.2194	0.0549	0.0604	0.1245	0.0365	0.0155	0.5164	0.0058	0.0985	0.1283	0.2991	0.5947	0.2022	0.1645	0	0.0898	0.0807	0.1519	0	0.1863	0	0.1904	0.124	0.0288	0	0.0584	0.1774	0	0	0.1958	0.063	0.0611	0.0327	0.01	0.0458	0.006
gi|451172089|ref|NM_001276460.1|	-1.01857	0.504686	0.000523081	0.0157075	29.3616	FAM26F	>gi|451172089|ref|NM_001276460.1| Homo sapiens family with sequence similarity 26 member F (FAM26F), transcript variant 2, mRNA	1.2397	0.2276	0.8016	0	1.0806	1.9289	2.9003	0.731	0.7922	0	1.156	1.1217	0	0.5154	0	3.1791	0	1.5875	1.1889	2.1925	3.0329	3.1124	2.1362	1.3146	1.2476	0.8883	3.131	1.2639	4.5637	1.6922	1.069	2.7071	4.5719	0	4.3888	1.2448	2.5684	2.3792	1.9871	1.4655	2.3891	1.1609
gi|452405677|ref|NM_001276504.1|	2.00058	-0.899035	0.000113101	0.00518411	6.34861	SDHD	>gi|452405677|ref|NM_001276504.1| Homo sapiens succinate dehydrogenase complex subunit D (SDHD), transcript variant 3, mRNA	0	0.0308	0.1765	0.094	0.5379	0	0	0.333	0.4219	0	0	0.0502	0	0.1587	0.0595	0	0.0537	0	0	0.0921	0.2268	0.2302	0.381	0	0.5753	0.3768	0.1782	0.8864	0	0.3431	0	0	0.4053	0	0.5004	0.3511	0	0	0	0.0428	0.0601	0
gi|454608153|ref|NR_077235.1|	3.71812	-0.706127	9.47447e-05	0.00453505	5.31821	C4orf46	>gi|454608153|ref|NR_077235.1| Homo sapiens chromosome 4 open reading frame 46 (C4orf46), transcript variant 3, non-coding RNA	0.1789	0	0	0	0	0	0.4848	0	0	0.0068	0	0	0	0	0.0757	0	0	0	0	0	0	0	0.116	0	0	0	0	0	0	0	0	0	0.4426	0	0	0	0	0	0	0	0	0
gi|454608593|ref|NR_077246.1|	1.49101	0.398831	5.97278e-08	1.28183e-05	0.00335264	RPS14P3	>gi|454608593|ref|NR_077246.1| Homo sapiens ribosomal protein S14 pseudogene 3 (RPS14P3), non-coding RNA	0.2556	1.1621	0.6399	1.6391	2.0984	0.4253	1.6657	0.7075	0.3542	1.0918	1.2405	0.6114	0.3659	0.5987	0.64	1.0013	0.7508	0.8973	1.0337	0.78	0.8622	1.7574	0.5094	0.4422	0.391	2.5331	0.4421	2.0675	1.2753	0.3437	1.2911	0.5386	1.1668	0.4825	0.944	1.0904	0.3839	0.8614	1.028	0.7957	0.5041	0.257
gi|45504385|ref|NM_012367.1|	1.74406	-2.11317	0.000985196	0.0242512	55.301	OR2B6	>gi|45504385|ref|NM_012367.1| Homo sapiens olfactory receptor family 2 subfamily B member 6 (OR2B6), mRNA	0.1376	0.0017	0.2221	0	1.0602	0.1049	0.1014	0.0172	0	0.1616	0	0	0	0.018	2.661	0	0.1852	0	0	0	0.1437	0.0973	0	0.2494	0.4446	0.3597	0.48	0.3909	0.3165	0	0	0.1352	0.2086	0	0.1973	0.1447	0	0	0	0.0828	0.0206	0.0414
gi|4557322|ref|NM_000040.1|	3.42419	-1.91073	1.84318e-09	7.47905e-07	0.000103461	APOC3	>gi|4557322|ref|NM_000040.1| Homo sapiens apolipoprotein C3 (APOC3), mRNA	1.5245	3.5617	1.5723	2.8024	1.7897	1.702	0.7201	1.4446	0.2474	0.818	0	0.1464	1.068	0.5417	1.3601	1.5144	0	0.9388	0.9413	0.3953	0.2927	0	0	0	0	0.6493	0	0	0	0	0	0	0.3708	0	0	0	0	0	0	0	0	0
gi|4557648|ref|NM_000197.1|	2.29647	-0.819035	2.22738e-06	0.000248154	0.125027	HSD17B3	>gi|4557648|ref|NM_000197.1| Homo sapiens hydroxysteroid 17-beta dehydrogenase 3 (HSD17B3), mRNA	0.103	0.0124	0.1716	0.4007	0.1445	0	0.1601	0	0	0.1336	0.0572	0.0171	0.0587	0.0025	0.0217	0	0.0011	0.4456	0.1522	0	0	0.0866	0.658	0	0.4375	0.6365	0.3175	0.5416	0.5643	0.0749	0.104	0.11	0.6214	0.1702	0	0.2196	0	0	0.2644	0.0048	0.0146	0.0013
gi|4557818|ref|NM_000277.1|	-1.68184	2.96293	0.000746309	0.0201744	41.8918	PAH	>gi|4557818|ref|NM_000277.1| Homo sapiens phenylalanine hydroxylase (PAH), mRNA	0.0097	0.6974	0.6946	0.3346	1.0137	0.6917	2.1301	0.031	0	0.2211	0.8914	0.0277	0.0652	2.5406	0.1728	0.041	1.2932	0.6262	0.0253	0.037	0.1953	0.6543	0	0.6105	0	2.6162	0	0.1617	0	0	1.6271	2.6552	0.4923	2.1721	0.3519	0.0623	0.5034	0.0413	0.4337	6.9702	0.1675	0.1963
gi|45593145|ref|NM_001496.3|	1.36917	-0.0237409	2.58585e-05	0.00170684	1.45149	GFRA3	>gi|45593145|ref|NM_001496.3| Homo sapiens GDNF family receptor alpha 3 (GFRA3), mRNA	0.9833	0.7233	0.9866	1.0744	0.2389	2.5074	0.5102	2.2081	0	0.162	0.0826	1.2391	0.0288	0.3441	0.7609	1.826	0.2449	0.1062	1.4719	2.7197	0.0806	0.9361	0.247	0.1618	0	0.1576	0.1052	0.1817	0.1726	0.739	0.3168	0.6846	0.2338	0.0902	0.37	0.7358	0.2644	0.103	1.188	0	0.1906	0.0886
gi|45643128|ref|NM_206826.1|	1.50672	2.63324	1.13277e-07	2.17243e-05	0.00635845	GNL3	>gi|45643128|ref|NM_206826.1| Homo sapiens G protein nucleolar 3 (GNL3), transcript variant 3, mRNA	0.9943	0.9077	1.1213	0.2461	0.8646	0.2848	0.4907	0.8301	1.4005	1.2534	0.5671	1.332	1.4613	1.357	0.5256	0.5329	1.0965	1.6933	0.8988	0.7387	1.601	1.9801	0.5772	1.3344	1.1823	2.4997	1.5394	0.9108	0	1.6293	1.6861	1.2148	1.5049	2.3471	1.4978	2.2648	1.1904	1.242	0.7265	2.0752	1.7179	1.0312
gi|459447376|ref|NR_102279.1|	1.02228	-0.295545	0.00031492	0.0108875	17.6771	HOXB-AS1	>gi|459447376|ref|NR_102279.1| Homo sapiens HOXB cluster antisense RNA 1 (HOXB-AS1), long non-coding RNA	1.1136	0.4721	1.2076	1.2773	1.4319	1.8863	1.1763	0.6966	0.8127	0.6766	0.6868	1.277	0.6482	0.4504	0.8326	1.2203	1.0713	0.5904	1.1009	2.6878	0.4367	1.238	1.2069	0	0.8224	0	0.5883	0.3002	3.0504	0.3787	0.473	0.8195	1.0728	0.1376	1.2573	0	0.8036	1.2629	1.0611	0.2045	0.7259	0.4599
gi|460417293|ref|NM_001277140.1|	5.03508	2.35396	1.09029e-08	3.18397e-06	0.000612	ACTR3	>gi|460417293|ref|NM_001277140.1| Homo sapiens ARP3 actin-related protein 3 homolog (yeast) (ACTR3), transcript variant 2, mRNA	0.0057	0.0105	0.0172	0	0.1052	0	0.0841	0	0.0529	0.1009	0.0785	0	0	0.0573	0.0175	0.0587	0.0451	0.1068	0.0566	0.1138	0	0	0	0	0.4537	0.3483	0	0	0	0.0761	0	0	0	0	0	0.2331	0.036	0	0	0	0.0206	0
gi|460838700|ref|NM_001008391.3|	1.00247	0.543351	0.000144802	0.00617867	8.12802	CCDC73	>gi|460838700|ref|NM_001008391.3| Homo sapiens coiled-coil domain containing 73 (CCDC73), mRNA	0.0981	0.0683	0.0877	0.038	0.398	0.1843	0.2766	0.0693	0	0.1644	0.3436	0.1246	0.1561	0.1542	0.1021	0.126	0.0445	0.1206	0.0307	0.0452	0.2422	0.1604	0.124	0.2411	0.165	0.7222	0.2164	0.885	0.398	0.2161	0.5607	0.2106	0.223	0.1815	0.2829	0.1141	0.1251	0.4137	0.1209	0.0966	0.2215	0.0636
gi|47419919|ref|NM_213646.1|	-1.45147	3.84987	1.95368e-07	3.40772e-05	0.0109664	WARS	>gi|47419919|ref|NM_213646.1| Homo sapiens tryptophanyl-tRNA synthetase (WARS), transcript variant 4, mRNA	1.4444	1.344	1.1892	1.7078	1.3696	0.9268	0.5496	1.2645	1.6265	0.9035	2.4851	1.2557	2.5974	1.1209	1.3963	2.4206	1.9607	1.5275	1.3081	2.0242	1.3458	4.0064	1.8857	1.5894	4.1616	1.0431	6.9355	0	2.5273	1.8783	1.7459	1.7344	2.4787	2.1023	4.0408	2.108	2.1539	2.3526	2.0946	3.7316	2.6286	5.6237
gi|4757733|ref|NM_004833.1|	-1.52499	1.74109	1.70242e-06	0.000197665	0.0955603	AIM2	>gi|4757733|ref|NM_004833.1| Homo sapiens absent in melanoma 2 (AIM2), mRNA	1.8029	0.6306	0.3786	0	0.3125	0.5057	0.5853	0.7359	2.2	0.3979	1.197	0.5622	2.002	0.6196	0.3227	1.3538	1.418	0.8567	0.3663	0.1414	0.4347	0.9188	1.5371	1.8919	2.9706	0.7433	4.4982	0.8866	1.9011	1.0091	0.5466	1.3531	1.8104	0	2.4971	1.8056	2.2959	2.3196	1.8908	0.3134	3.5816	4.1331
gi|47578121|ref|NM_177948.2|	2.76329	0.261823	0.000541995	0.0160838	30.4233	ARMCX3	>gi|47578121|ref|NM_177948.2| Homo sapiens armadillo repeat containing, X-linked 3 (ARMCX3), transcript variant 3, mRNA	0	0	0	0	0	0	0	0	0	0	0	0	0.2148	0.1071	0	0	0	0.2516	0	0	0.1675	0	0.1692	0	0.3072	0	0	0	0	0	0	0	0.5024	0	0	0.1476	0.633	0	0	0.0402	0	0
gi|480306391|ref|NM_001277732.1|	1.76383	3.00621	8.62766e-06	0.000739065	0.484288	AOC3	>gi|480306391|ref|NM_001277732.1| Homo sapiens amine oxidase, copper containing 3 (AOC3), transcript variant 3, mRNA	0.7497	0.5085	2.4441	2.6064	1.9814	4.1791	1.0096	1.7637	1.1188	0	1.6503	1.4251	0	0.458	0	1.6005	0.0009	0.4085	0.023	5.1336	0.7037	2.6802	1.8675	0	1.957	0.82	0.778	0.8437	4.5357	1.3002	0.8579	0.77	1.7798	0.0117	0	0.3824	0.9996	1.8222	2.0345	0.4789	0.6494	0
gi|480540381|ref|NR_102428.1|	2.9998	-0.0302583	9.10005e-06	0.00076759	0.510804	CIB1	>gi|480540381|ref|NR_102428.1| Homo sapiens calcium and integrin binding 1 (CIB1), transcript variant d, non-coding RNA	0.2586	0.0142	0	0	0	0	0	0.0802	0	0.1933	0	0.1108	0.1966	0.1247	0.1596	0	0.1329	0	0.2117	0.4079	0	0.7249	0	0	0	0	0.5438	0	1.4347	0	0	0.4998	0.7159	0.394	0	0	0	0	0	0	0	0
gi|48255942|ref|NM_001001392.1|	6.05136	0.866548	1.03296e-08	3.0867e-06	0.00057982	CD44	>gi|48255942|ref|NM_001001392.1| Homo sapiens CD44 molecule (Indian blood group) (CD44), transcript variant 5, mRNA	0	0	0	0	0	0	0.0744	0	0	0	0	0	0	0	0	0.0661	0	0	0	0.0314	0	0	0.2113	0	0	0	0	0	0	0	0	0.0922	0	0	0	0.103	0	0	0	0	0	0.2166
gi|49574503|ref|NM_005601.3|	-1.04249	2.93724	2.94966e-07	4.75747e-05	0.016557	NKG7	>gi|49574503|ref|NM_005601.3| Homo sapiens natural killer cell granule protein 7 (NKG7), mRNA	2.9666	2.4626	2.2069	2.887	3.1373	2.93	2.2236	3.1562	2.0977	1.8564	3.127	3.0383	3.2362	1.5447	0.9753	3.4543	2.5302	2.411	2.9412	3.8224	1.7456	4.1909	3.9972	4.0889	3.2502	1.8082	4.8433	2.9871	5.5928	3.7277	3.836	3.1744	6.039	2.9935	5.2548	2.2724	4.425	4.1494	3.5164	3.8379	3.6202	4.5055
gi|497239608|ref|NM_001278116.1|	2.26886	0.40649	0.000476685	0.0146902	26.7573	L1CAM	>gi|497239608|ref|NM_001278116.1| Homo sapiens L1 cell adhesion molecule (L1CAM), transcript variant 4, mRNA	0.8585	0.086	0.8462	1.0892	0	2.4441	0.3998	1.1832	0.0742	0	0.7814	0.9488	1.0707	0	0.1257	1.8086	0.5866	0.1504	0.642	2.8559	0	0.031	0.0318	0	0.1627	0	0.0387	0	0.1206	0.02	0	0	0	0	0	0	0.0088	0.0453	0.0034	0	0	0.3481
gi|497240518|ref|NM_000118.3|	1.37008	1.39388	8.15601e-05	0.00407465	4.57813	ENG	>gi|497240518|ref|NM_000118.3| Homo sapiens endoglin (ENG), transcript variant 2, mRNA	0.8488	1.2229	1.5545	2.7004	2.6151	1.7265	2.123	1.2905	0.516	2.4632	1.7514	1.2754	1.5686	0.6932	1.1584	1.2835	0.6274	0.9819	1.5253	2.2786	0.2583	0.8915	0.8923	0.9927	0.4715	0.4108	0	0.9157	0.7984	1.1112	1.059	0.4958	0.5987	0.565	0.4576	0.6663	0.3475	0.361	0.6674	0.3298	0.6194	0.9194
gi|498917227|ref|NM_005734.4|	1.70259	2.37843	0.00063978	0.0180638	35.9121	HIPK3	>gi|498917227|ref|NM_005734.4| Homo sapiens homeodomain interacting protein kinase 3 (HIPK3), transcript variant 1, mRNA	1.4543	1.4972	1.9435	0.0486	0.3457	1.6309	0.1868	2.5721	1.9501	0.9506	1.9181	1.6771	2.4034	0.6447	2.8437	2.8097	1.8643	1.2908	2.3456	2.9494	0.83	0.0527	0.0453	0.118	0.0834	0.1153	0.1154	0.3067	0.0744	0.3052	0.0467	0.0402	0	0.1855	0.0398	1.1317	0.148	0.0246	0.0035	1.6468	0.0217	0.177
gi|499590363|ref|NM_001278202.1|	2.56884	0.886386	6.75666e-05	0.00360742	3.79265	CLCC1	>gi|499590363|ref|NM_001278202.1| Homo sapiens chloride channel CLIC like 1 (CLCC1), transcript variant 3, mRNA	0	0	0	0	0	0	0	0	0	0	0.0948	0.022	0	0.0761	0.0651	0	0.1837	0.082	0	0.0726	0.205	0	0	0	0.1657	0	0.3519	1.2984	1.1706	0.3703	0.1706	0	0	0	0.114	0.1375	0.0653	0	0	0.1003	0.0812	0.0978
gi|501355596|ref|NR_103472.1|	3.88092	-0.978127	8.86869e-05	0.00433251	4.97818	C11orf49	>gi|501355596|ref|NR_103472.1| Homo sapiens chromosome 11 open reading frame 49 (C11orf49), transcript variant 7, non-coding RNA	0.6623	0	0	0	0	0.0773	0	0	0	0	0	0	0	0	0	0.2173	0	0	0	0.0031	0	0	0	0	0	0	0.8716	0	0.0438	0	0	0	0	0	0	0	0	0	0	0.4758	0	0.0854
gi|50355986|ref|NM_152326.2|	1.94332	1.06667	4.64276e-08	1.02855e-05	0.00260607	ANKRD9	>gi|50355986|ref|NM_152326.2| Homo sapiens ankyrin repeat domain 9 (ANKRD9), mRNA	2.3248	2.5024	1.5353	5.0889	3.0732	2.2129	2.5578	3.4666	2.4119	2.0969	1.6889	2.1355	2.4213	1.6848	0.5632	2.1564	1.5029	2.6891	2.3062	1.9425	2.9897	0.0679	0.5842	0.9846	0.3776	0.5865	0.3371	0.616	0.1684	0.6485	0.6313	0.1767	0.2895	1.35	0.1406	0.9954	0.0917	0.1062	0.4199	2.1358	0.0118	1.5672
gi|50557651|ref|NM_173194.2|	2.48596	0.170535	2.19774e-05	0.00153476	1.23364	KCNIP2	>gi|50557651|ref|NM_173194.2| Homo sapiens potassium voltage-gated channel interacting protein 2 (KCNIP2), transcript variant 5, mRNA	0	0	0.0222	0.2731	0	0	0.0869	0.0122	0	0	0.1702	0.2387	0	0.8468	0	0.8224	0	0.1834	0	0.6837	0	0.4244	0.186	0	0.425	0	0.2985	0.2354	1.6326	0.1358	0	0.8525	0	0.179	0	0	0.1851	0	0.2546	0	0	0.0012
gi|507588241|ref|NM_001278341.1|	2.69657	1.22398	1.37536e-08	3.86987e-06	0.000772015	MCRS1	>gi|507588241|ref|NM_001278341.1| Homo sapiens microspherule protein 1 (MCRS1), transcript variant 3, mRNA	0.7307	0.2323	0.25	0	0	0.8729	1.3504	0.1018	0.1903	0.4785	0	0	0.1867	0.3815	0.4288	0	0.41	0.351	0.2245	0.1932	0.8415	0.7851	0.1913	0.5175	0	0	1.0135	1.4669	2.0058	0.2832	0.2644	0.2691	0	0	0.2358	0.3449	0.3622	0.4236	0.3557	0.2842	0.3532	0.2893
gi|507588260|ref|NR_103508.1|	1.6836	-0.514463	0.00010318	0.00483866	5.79169	PHYKPL	>gi|507588260|ref|NR_103508.1| Homo sapiens 5-phosphohydroxy-L-lysine phospho-lyase (PHYKPL), transcript variant 1, non-coding RNA	0.1505	0.3443	0	0.6885	0.6086	0.3758	0	0.2429	0.2717	0.3029	0	0.2634	0.3197	0.2107	0.1662	0.5294	0.4371	0.6401	0	0.4031	0.4534	0.261	0.1119	0.2729	0	0.3595	0	1.173	0	0.3523	0.8491	0	0	0.1837	0.2782	0	0.081	0.0903	0.0432	0.2767	0.2152	0
gi|508083042|ref|NM_001278303.1|	1.69743	0.894285	0.000252559	0.00925443	14.1767	DIABLO	>gi|508083042|ref|NM_001278303.1| Homo sapiens diablo IAP-binding mitochondrial protein (DIABLO), transcript variant 6, mRNA	0.288	0.1736	0.2839	0.5184	1.2972	0.2079	0.7151	0.3926	0.399	0	0.1993	0	0	0.0655	0	0	0.1233	0.6057	0.4438	0.7381	0	0	0.7147	0.6761	0.8662	0	0.255	0.8906	2.4029	0	0	0.3127	0	0.9094	0.3454	1.5292	0.3898	0.8281	0.7279	0.1305	0	0.8168
gi|510025486|ref|NM_001278439.1|	1.96154	-0.547761	0.000127051	0.00562939	7.13164	CLASRP	>gi|510025486|ref|NM_001278439.1| Homo sapiens CLK4 associating serine/arginine rich protein (CLASRP), transcript variant 2, mRNA	0.0394	0.0136	0.0938	0.2464	0	0	0.1758	0	0.1626	0	0.2175	0.2565	0.7436	0	0.0737	0	0.0906	0.3508	0.4159	0	0	0	0.3327	0.3848	0.7906	0.4524	0.3417	0	0	0	0	0	0	0.6833	0.3355	0.2999	0.1004	0.139	0.118	0.396	0.2533	0.3588
gi|51317381|ref|NM_001499.2|	1.22211	0.527999	0.00058365	0.0168655	32.7614	GLE1	>gi|51317381|ref|NM_001499.2| Homo sapiens GLE1, RNA export mediator (GLE1), transcript variant 2, mRNA	1.9064	1.7659	1.5538	0.6572	0.4809	0.8262	1.1328	2.732	1.757	1.2307	0.5109	1.355	1.5791	1.0638	3.3231	1.4929	1.7705	1.4328	1.1358	1.3004	0.7048	0.5517	0.1002	1.2253	0.3939	0.348	0.3536	0	0.3401	1.1988	0.2725	0.9477	0.2185	0.5654	0.2109	1.3698	0.6185	0.3217	0.0474	1.4365	0	0.4051
gi|513788280|ref|NM_001278548.1|	4.13306	-0.0660538	0.000319474	0.0110251	17.9327	MAPK8	>gi|513788280|ref|NM_001278548.1| Homo sapiens mitogen-activated protein kinase 8 (MAPK8), transcript variant 5, mRNA	0	0	0	0	0	0	0	0	0	0	0	0	0	0	0	0	0	0	0	0	0	0	0	0	0	0	0.0436	0.7532	0	0	0	0	0	0	0	0	0	0	0	0	0	0
gi|514052674|ref|NM_001278558.1|	2.09721	1.24712	0.00017834	0.00724409	10.0106	WSB2	>gi|514052674|ref|NM_001278558.1| Homo sapiens WD repeat and SOCS box containing 2 (WSB2), transcript variant 3, mRNA	0.0346	0.0021	0	0.1007	0	0	0.2078	0.1604	0.1009	0	0.1497	0.1966	0	0	0	0.1392	0.0625	0	0	0.4629	0.5075	0.6683	0.7285	0	0.4176	0.7789	0	1.4443	1.7941	0.2471	0	0	0.067	0.2336	0.5384	0.5025	0.2319	0.4204	0.1264	0.2137	0	0
gi|514052676|ref|NM_001278559.1|	1.11218	1.79303	3.92789e-09	1.36407e-06	0.00022048	ZNF316	>gi|514052676|ref|NM_001278559.1| Homo sapiens zinc finger protein 316 (ZNF316), mRNA	0.5976	0.7565	1.2174	1.1495	0.578	0.6245	0.5671	0.5277	0.3179	1.0552	0.6559	1.2209	0.7209	1.438	0.7735	0.4437	1.4743	0.861	0.8515	1.0905	0.3521	0.7483	0.1647	0.4095	0.5237	0.3174	0.2791	0.7198	0.4749	0.2344	0.4726	0.2562	0.2826	0.4249	0.1579	0.4699	0.4694	0.2287	0.0692	0.3595	0.5286	0.4043
gi|514052682|ref|NR_103732.1|	1.94605	-1.86812	0.000552301	0.0162644	31.0018	LOC100506076	>gi|514052682|ref|NR_103732.1| Homo sapiens uncharacterized LOC100506076 (LOC100506076), transcript variant 2, long non-coding RNA	0	0.096	0.169	0.2321	0.9823	0	0	0.3655	0	0	0	0	0	0	0	0.3883	0.1462	0.3737	0.2081	0	0	0.272	0	0	0	0	0.5741	0.7766	0.3492	0	0	0.3524	0.9663	0	0	0	0.3977	0.2497	0.097	0	0.1096	0
gi|514388120|ref|NR_103759.1|	4.36507	-0.280981	2.01937e-05	0.00143435	1.13351	KLF10	>gi|514388120|ref|NR_103759.1| Homo sapiens Kruppel like factor 10 (KLF10), transcript variant 3, non-coding RNA	0	0	0	0.146	0	0	0	0	0	0	0	0	0	0	0	0.0753	0.0383	0	0.0881	0.2283	0	0	0	0	0	0	0.1364	0	0	0	0	0	0.6435	0	0	0	0	0	0	0	0	0
gi|51944970|ref|NM_001004060.1|	3.73197	-0.0968574	5.28083e-05	0.00300687	2.96423	NOMO2	>gi|51944970|ref|NM_001004060.1| Homo sapiens NODAL modulator 2 (NOMO2), transcript variant 1, mRNA	0.869	0.0002	1.1507	0.0074	0.0213	0.8515	0.0199	0.0014	0.0168	2.7254	0.0464	0.0261	0.0159	0.0923	2.4073	0.0301	2.1765	1.4129	0.0217	2.8004	0	0.021	0	0	0.0427	0.0954	0.0148	0	0.07	0.0155	0	0	0.0727	0.023	0	0.0463	0.0075	0.007	0.0017	0.0035	0	0.0007
gi|520975371|ref|NM_001278649.1|	1.30562	0.361818	0.000650522	0.0182506	36.5151	OSBPL2	>gi|520975371|ref|NM_001278649.1| Homo sapiens oxysterol binding protein like 2 (OSBPL2), transcript variant 3, mRNA	0.3176	0.1095	0.0209	0	0.8592	0.2405	0.3747	0.1304	0.1126	0.1077	0.0696	0.0542	0.3638	0.0442	0.1677	0.2395	0.0704	0.1186	0.1598	0	0	0.7777	0.2537	0.8294	0.318	0	0	0.9403	0.486	0.6182	0.1124	0.4604	0.4412	0.2267	0	0.2342	0.1782	0.2248	0.0169	0.0725	0.1609	0.2639
gi|520975509|ref|NR_103803.1|	1.36539	3.04779	7.18686e-07	9.78937e-05	0.0403413	EBPL	>gi|520975509|ref|NR_103803.1| Homo sapiens emopamil binding protein like (EBPL), transcript variant 4, non-coding RNA	2.5429	2.4748	3.2508	2.3294	3.2767	0.5805	3.4119	2.1876	1.8072	2.6438	2.0425	2.6544	2.2029	2.6477	3.4732	1.5316	3.2033	3.1553	2.1502	1.1868	2.4436	3.2676	1.7857	2.4158	2.9155	4.1177	2.0617	4.5372	4.2811	1.4793	2.0709	2.5689	3.1853	3.1683	2.7595	3.4839	1.7611	2.1043	2.406	1.6678	2.316	0.844
gi|523425713|ref|NM_001278666.1|	1.62376	0.445882	0.000868612	0.0222657	48.7569	RAB23	>gi|523425713|ref|NM_001278666.1| Homo sapiens RAB23, member RAS oncogene family (RAB23), transcript variant 3, mRNA	0	0	0.0996	0.2616	0	0.4083	0.292	0	0	0	0.2207	0.1023	0	0.1778	0.0663	0.1683	0.0599	0	0.122	0.6805	0.2022	0.026	0.4118	0	0.4247	0.6919	0.1284	0.1746	0.4898	0	0.2023	0	0.0845	0	0.2618	0.0972	0.2494	0	0	0.1463	0	0.0282
gi|523425735|ref|NM_001278709.1|	3.87764	-0.970065	0.000362852	0.0120476	20.3676	PSMD2	>gi|523425735|ref|NM_001278709.1| Homo sapiens proteasome 26S subunit, non-ATPase 2 (PSMD2), transcript variant 3, mRNA	0	0	0	0	0	0	0	0	0	0	0	0	0	0	0	0	0	0	0	0	0	0	0	0	0	0	0	0.1035	0.051	0	0	0	0.0403	0	0	0	0	0	0	0	0	0
gi|525313693|ref|NM_001278790.1|	2.57466	0.524307	0.000188432	0.00753943	10.5771	GORASP1	>gi|525313693|ref|NM_001278790.1| Homo sapiens golgi reassembly stacking protein 1 (GORASP1), transcript variant 3, mRNA	0.0006	0	0.1758	0.0932	0.5422	0	0.1584	0.2031	0	0.213	0	0.1167	0.1294	0.0006	0.1704	0.2257	0	0.3987	0.3584	0.002	0	0	0	0	0.2985	0	0.2535	0	0.2671	0	0	0	1.3389	0	0	0	0.2061	0	0.0007	0	0.1794	0
gi|525314164|ref|NM_001278710.1|	1.9497	1.26685	1.97759e-05	0.00141695	1.11006	NRN1	>gi|525314164|ref|NM_001278710.1| Homo sapiens neuritin 1 (NRN1), transcript variant 2, mRNA	0.8612	0.1153	0	1.1572	0.6997	0.414	0.5953	0.5905	2.229	0.6641	0	0.1036	0.4915	0.1221	1.3596	0.888	2.2223	0.5442	0.3359	1.2282	0.3778	0.7895	0	1.0032	0	0	0.4719	2.766	1.801	0.7469	0.6366	0.3797	0.2443	1.4979	0.3323	1.6194	0	0	0.5012	0	0.0973	1.216
gi|525314473|ref|NM_001081755.2|	-3.42444	-0.0108825	0.00012699	0.00562939	7.12818	ELN	>gi|525314473|ref|NM_001081755.2| Homo sapiens elastin (ELN), transcript variant 5, mRNA	0	0	0	0	0	0	0	0.0008	0	0	0	0	0	0	0	0.0311	0	0	0	0	0.4444	0	0.0822	0	0	0	0.0406	0	0	0	0.3672	0.0157	0.3289	0.2373	0	0	0.4427	0	0	0.0047	0.0007	0
gi|525342676|ref|NM_031439.3|	1.4549	2.21447	1.05838e-08	3.13833e-06	0.000594089	SOX7	>gi|525342676|ref|NM_031439.3| Homo sapiens SRY-box 7 (SOX7), mRNA	1.0413	1.4518	1.6663	2.1205	2.0728	1.521	0.9816	1.3045	0.9393	1.1829	1.7557	1.7861	0.7021	0.775	0.7935	1.9996	1.0322	0.67	1.0117	3.3625	0.4158	0.7875	0.6617	0.8168	1.0008	0.4539	1.23	0.8164	1.6429	0.8247	0.6091	0.724	0.4469	0.4268	0.9332	0.6126	0.8984	0.8401	1.0871	0.413	0.4586	0.8018
gi|525345444|ref|NR_103995.1|	3.42919	-1.22316	0.000352122	0.0117622	19.7653	REXO4	>gi|525345444|ref|NR_103995.1| Homo sapiens REX4 homolog, 3'-5' exonuclease (REXO4), transcript variant 5, non-coding RNA	0	0	0	0	0	0	0	0	0	0	0	0	0	0	0	0	0	0	0	0	0	0	0	0	0	0	0	0	0	0.2775	0	0	0	0	0	0	0	0	0.0453	0.173	0	0.1956
gi|525507382|ref|NM_001136479.2|	3.70234	1.14527	7.78316e-06	0.000698694	0.436884	ANP32E	>gi|525507382|ref|NM_001136479.2| Homo sapiens acidic nuclear phosphoprotein 32 family member E (ANP32E), transcript variant 3, mRNA	0.0373	0.0443	0.0815	0	0.5561	0	0	0	0.1232	0.1512	0	0.085	0	0.1	0	0	0	0	0	0.4603	0	0	0	0	0	0	0	0.0569	0.0394	0.3698	0	0	0	0	0.2495	0	0.335	0	0	0.1135	0.3613	0.1034
gi|528524478|ref|NM_001281720.1|	3.17102	1.40758	1.1906e-11	1.3113e-08	6.6831e-07	UBB	>gi|528524478|ref|NM_001281720.1| Homo sapiens ubiquitin B (UBB), transcript variant 6, mRNA	0.4862	0.4059	1.3185	0.9216	1.484	1.333	0.9061	0.5229	0.5723	0.6363	0.4869	0	0.3052	1.4341	0.4347	0.3361	0.6263	0.668	1.6182	0.9121	1.433	0.6576	0	1.8974	1.1883	1.4937	0	1.234	0.0405	0	0.4751	0.8619	1.7771	1.2183	1.5028	0.5973	0	0	0.672	1.0255	0.5533	1.1561
gi|529250199|ref|NR_104043.1|	3.03815	-0.154243	0.000171979	0.00707519	9.65354	CNEP1R1	>gi|529250199|ref|NR_104043.1| Homo sapiens CTD nuclear envelope phosphatase 1 regulatory subunit 1 (CNEP1R1), transcript variant 4, non-coding RNA	0	0	0.0426	0	0	0	0	0.1659	0	0	0	0	0.1018	0	0.2314	0	0	0	0	0	0	0	0	0	0.301	0	0.4518	0	0.8983	0	0	0	0	0	0	0	0.542	0	0	0	0.0893	0
gi|531034788|ref|NM_001282149.1|	2.8824	-0.667603	0.000392672	0.0127843	22.0415	ABR	>gi|531034788|ref|NM_001282149.1| Homo sapiens active BCR-related (ABR), transcript variant 5, mRNA	0.0805	0.2521	0.2473	0.2761	1.9391	0	0.0111	0.6409	0.2442	0.5735	0	0.1274	0.2715	0	0.0015	0.2186	0	0	0.6425	0.4137	0.3376	0	0	0	0	0	0	0.0633	0	0	0	0	0.0943	0	0.3938	0	0.2831	0	0	0	0	0
gi|531990793|ref|NM_001282157.1|	1.97614	1.14581	1.28087e-06	0.00015625	0.0718977	FTSJ1	>gi|531990793|ref|NM_001282157.1| Homo sapiens FtsJ RNA methyltransferase homolog 1 (E. coli) (FTSJ1), transcript variant 4, mRNA	0.5352	0.619	0.1171	0.1779	0.3223	0.5816	0.2632	0.1586	0.1675	0.1274	0.4265	0.2503	0.7776	0.576	0.4832	0	0.5122	0.4414	0.1927	0.1833	0.2319	0.648	0.825	0.8796	0	0	0.7399	2.4456	3.3317	0.1599	0.9102	0.8934	0	0.3728	0.4168	0.3721	0.7392	0.5605	0.5026	0.0486	0.5771	0.1223
gi|532164723|ref|NM_013271.4|	2.55572	1.24477	1.5284e-08	4.20834e-06	0.000857922	PCSK1N	>gi|532164723|ref|NM_013271.4| Homo sapiens proprotein convertase subtilisin/kexin type 1 inhibitor (PCSK1N), mRNA	2.1804	2.392	2.9208	5.3941	1.8779	4.0246	3.0706	4.4393	0.1614	0.1267	1.2234	2.5556	0.3572	5.9377	3.4949	2.7668	0.6323	1.2657	3.2633	3.4849	0.4816	0.4063	0.1726	0	0	1.2913	0.0705	0	3.5668	2.6148	0	0.4169	0.8113	0	0.2584	0.1253	0.1081	0.1948	0.9075	0.0626	0	0.5322
gi|532524978|ref|NM_001256433.2|	2.02087	0.480991	4.51211e-05	0.00268001	2.53274	PCYT2	>gi|532524978|ref|NM_001256433.2| Homo sapiens phosphate cytidylyltransferase 2, ethanolamine (PCYT2), transcript variant 7, mRNA	0.0617	0.3097	0.0366	0.2149	0.1472	0.4498	0.1268	0.0535	0	0.2285	0.1039	0.2779	0.0697	0.3254	0.1061	0.1722	0.021	0.0438	0.0695	0	0.2586	0.2626	0	0	0.6207	0	0.1222	0.7218	0	0	0	0.206	0.7651	0.3183	0	0.2723	0.4371	0	0.2988	0.2611	0.0545	0.7791
gi|532524981|ref|NM_001282205.1|	2.21319	2.49148	4.51951e-09	1.52823e-06	0.000253689	SIGMAR1	>gi|532524981|ref|NM_001282205.1| Homo sapiens sigma non-opioid intracellular receptor 1 (SIGMAR1), transcript variant 6, mRNA	0	0.4396	1.9106	0.4412	0.6552	0	0	0.0791	0.5574	0.1888	0.7328	0.488	0.8085	0.9377	1.243	0	0.5634	0.8408	0	0.1832	1.6117	0.5287	0	2.1093	1.2633	1.5627	1.862	2.045	2.5891	0.8528	0.2775	1.0392	1.6345	1.1676	0.5007	1.8891	0.5675	1.4527	0.2532	1.3472	0.6465	1.6338
gi|532525019|ref|NR_104108.1|	3.30664	-0.0662926	0.000222933	0.00848335	12.5137	QSIGMAR1	>gi|532525019|ref|NR_104108.1| Homo sapiens sigma non-opioid intracellular receptor 1 (SIGMAR1), transcript variant 11, non-coding RNA	0	0.3546	0	0.2823	0	0	0	0.1616	0	0	0.4023	0	0	0.1658	0.8789	0	0	0	0	0	0	0	0	0	0	0	0	0	1.4704	0	0	0	0	0.8091	0	0.5485	0	0	0	0.159	0.2454	0
gi|532691773|ref|NM_001282234.1|	1.50825	0.151796	3.08632e-05	0.00197299	1.73241	PSMA6	>gi|532691773|ref|NM_001282234.1| Homo sapiens proteasome subunit alpha 6 (PSMA6), transcript variant 4, mRNA	0.3239	0.3094	0.398	0.3059	1.2045	0.7315	0.5503	0	0.1324	0.476	0	0.504	0.7618	0.5764	0.2965	0.5521	0.2562	0.2983	0.3505	0.4867	0	0.3182	0.53	1.1623	0.3416	1.1219	1.5213	1.3655	1.9421	0.2554	0.3141	0	2.2288	0	0.5006	0	0.1818	0.4528	0.5474	0.7779	0.2616	0.5354
gi|533112472|ref|NM_001282272.1|	2.96703	-1.10345	0.000627066	0.0177736	35.1985	ASH2L	>gi|533112472|ref|NM_001282272.1| Homo sapiens ASH2 like histone lysine methyltransferase complex subunit (ASH2L), transcript variant 4, mRNA	0	0	0	0.0677	0.2035	0	0	0.0145	0	0	0	0	0	0	0.1475	0	0	0	0	0	0	0	0	0	0	0	0	0	0	0.2214	0	0.235	0	0	0	0	0	0	0	0.0643	0	0
gi|533869215|ref|NM_001282293.1|	1.1778	1.46078	0.00016382	0.00683021	9.19556	ABCB8	>gi|533869215|ref|NM_001282293.1| Homo sapiens ATP binding cassette subfamily B member 8 (ABCB8), transcript variant 4, mRNA	0.4527	0.2634	0.0249	0	0.4173	0.285	0.3364	0.1991	0.4984	0.6822	0.1865	0.2016	0.165	0.047	0.0629	0.0482	0.0271	0.506	0.256	0.1618	0.3181	0.2916	0.4162	0	0.6806	0	0.0793	0.5108	0	0	0.1571	0.1072	0.3396	0.8033	1.074	0.5827	0.3268	0.2359	0.143	0.2764	0.482	0.7196
gi|53729333|ref|NM_001005416.1|	2.52504	-2.36437	0.000729704	0.0198399	40.9598	Q030216	>gi|53729333|ref|NM_001005416.1| Homo sapiens membrane associated ring-CH-type finger 2 (MARCH2), transcript variant 3, mRNA	1.1662	0.7824	0	0.424	0	1.0492	0.0313	0.4742	0	0.5403	0.2603	0.2621	0.299	0	1.0945	0	0.6578	0.7403	0.0103	0	0	0	0	0	0	0	0	0	0	0	0	0	0	0	0	0	0	0	0	0	0	0
gi|53729353|ref|NM_006522.3|	1.44989	-1.36601	0.00040179	0.0129636	22.5533	WNT6	>gi|53729353|ref|NM_006522.3| Homo sapiens Wnt family member 6 (WNT6), mRNA	0.0122	0.7636	1.4815	0.4847	0.1698	0.283	1.6324	0.3967	0.0374	0.0254	0.0511	0.3914	0.2999	0	0.0636	0.1184	0.3028	0.0885	0.0372	0.8929	0.1951	0.054	0	0.1746	0.1293	0.2354	0	0	1.5433	0	0	0	0.1426	0.3659	0.086	0.8346	0.0185	0.0481	0.0179	0.0107	0.0192	0.0186
gi|537544622|ref|NM_001172335.2|	3.52535	-1.22159	0.000526988	0.015772	29.5809	PLS3	>gi|537544622|ref|NM_001172335.2| Homo sapiens plastin 3 (PLS3), transcript variant 3, mRNA	0	0	0	0	0	0	0	0	0	0	0	0	0	0	0	0	0	0	0	0.3675	0	0	0	0	0	0	0.3682	0.1413	0	0	0	0	0	0	0	0	0	0	0	0	0	0
gi|537544665|ref|NR_001434.3|	1.02398	4.55827	8.75488e-07	0.000115576	0.0491429	HLA_H	>gi|537544665|ref|NR_001434.3| Homo sapiens major histocompatibility complex, class I, H (pseudogene) (HLA-H), non-coding RNA	5.9566	5.3402	4.881	5.8335	5.4569	6.8973	6.0907	5.5616	5.8423	4.3764	4.6632	5.4781	5.2652	3.6743	5.6588	5.2039	6.9313	6.9376	6.4158	5.8282	4.1011	4.4545	4.1719	2.6717	3.1756	3.5691	3.207	3.3792	3.32	3.2426	3.2984	3.1765	4.5183	2.2556	1.7777	3.3608	4.3759	4.3672	3.4334	3.2508	2.4987	5.0002
gi|538917487|ref|NM_001282386.1|	3.20721	2.01909	2.7536e-09	1.03054e-06	0.000154565	IDH1	>gi|538917487|ref|NM_001282386.1| Homo sapiens isocitrate dehydrogenase (NADP(+)) 1, cytosolic (IDH1), transcript variant 2, mRNA	0.4218	0.8791	0.4653	0.3203	0	0.8389	0.653	0.3891	0	0.6997	0	0.5442	0.4511	0.2623	0.6384	0.3944	0.1118	0.4008	0.7128	1.5599	0	0	0.3087	0	0	0.5775	0	0	1.2857	0	1.8929	0.2211	1.3701	0.319	0.3912	0	0.2749	0.4654	0.5526	1.1415	0.048	0.7472
gi|543173112|ref|NM_001282570.1|	1.39211	0.901748	1.17547e-05	0.0009362	0.659816	ZCCHC17	>gi|543173112|ref|NM_001282570.1| Homo sapiens zinc finger CCHC-type containing 17 (ZCCHC17), transcript variant 6, mRNA	0.8184	0.5872	0.5681	0.6643	0	0.5259	0.2291	0.377	1.1925	0.5122	0	0.3299	1.24	0.1382	0.5175	0.8461	0.1786	0.2467	1.3352	1.0206	1.1235	0.3052	0	1.0087	0.9674	0.6291	0.2758	0	2.6415	0	0.2878	0.5021	1.3547	0.9238	0.6046	0.7161	0.1984	0.5518	0.6945	1.648	0.8477	0.4985
gi|543173166|ref|NM_001282538.1|	2.95828	1.20492	0.000106751	0.00497486	5.99216	GNB1	>gi|543173166|ref|NM_001282538.1| Homo sapiens G protein subunit beta 1 (GNB1), transcript variant 3, mRNA	0	0.0513	0	0	0	0	0	0	0	0	0.1584	0	0	0.1785	0	0.3465	0.0555	0	0	0	0	0	0.205	0	0.3447	1.0344	0.245	1.8302	0	0.2631	0.3807	0.3067	0	0.253	0	0	0	0.2314	0	0.0855	0	0.3329
gi|544063448|ref|NM_001282653.1|	5.22713	0.392918	4.34104e-07	6.58812e-05	0.0243671	STIP1	>gi|544063448|ref|NM_001282653.1| Homo sapiens stress induced phosphoprotein 1 (STIP1), transcript variant 3, mRNA	0.4114	0	0	0	0.4797	0	0	0	0.2383	0.2097	0	0	0	0.154	0	0.3371	0.6717	0	0	0.5846	0	0	0	0	0.3513	0	0	0	0	0	0	0.3742	0.848	0	0	0	0.2165	0	0	0	0	0
gi|544063460|ref|NM_001282621.1|	3.38736	2.62349	1.25832e-06	0.000153986	0.0706319	PGRMC1	>gi|544063460|ref|NM_001282621.1| Homo sapiens progesterone receptor membrane component 1 (PGRMC1), transcript variant 2, mRNA	0.0783	0.0277	0	0.6249	0	0	0.5996	0.0814	0.2213	0.2009	0.6082	0.1505	0	0.3934	0.1375	0	0	0	0.2506	0.2485	0.429	1.0051	0.9879	0	0	0	0.4896	2.2361	2.0776	0	0.3515	0.3588	0	0	0	0.2386	0.4738	0.211	0	0.2063	0.6612	0.9521
gi|544063471|ref|NM_001282631.1|	2.86566	1.16471	5.37319e-06	0.000520417	0.301608	ARSE	>gi|544063471|ref|NM_001282631.1| Homo sapiens arylsulfatase E (chondrodysplasia punctata 1) (ARSE), transcript variant 3, mRNA	0	0.6783	0.3141	0	0	0.0312	0.4961	0	0.2034	0.3027	0.201	0	0.6874	0	0.0538	0	0.3601	0	0	0.0358	0.2425	0	0	1.2357	0.2777	1.3352	0	1.1545	0	0.3982	0.839	0.5556	0	0.9216	0	0	0	0.1223	0.3678	0	0.5136	0
gi|544186124|ref|NM_002021.2|	3.21858	-2.15398	0.000195436	0.00775865	10.9702	FMO1	>gi|544186124|ref|NM_002021.2| Homo sapiens flavin containing monooxygenase 1 (FMO1), transcript variant 2, mRNA	0	0	0.0503	0	0	0.1576	0.146	0.0087	0	0	0	0	0	0	0	0	0	0	0	0	0	0	0	0	0	0	0	0	0.2028	0	0	0.0933	0	0	0	0	0	0	0	0	0	0
gi|544346206|ref|NM_001282787.1|	1.60436	3.44099	7.18313e-05	0.00375706	4.03203	NFIB	>gi|544346206|ref|NM_001282787.1| Homo sapiens nuclear factor I B (NFIB), transcript variant 4, mRNA	0.4579	0.9768	0.2632	1.71	2.0359	1.7816	2.087	0.6643	0.4643	0.2749	0	0.8771	0.0557	0	0	0.3663	0	0.002	0.9218	1.2214	0.0447	1.7319	0.9158	0	1.0166	1.4849	0.4495	1.8455	0.9513	0	0.017	0.0232	1.9922	1.0209	0.5317	0	0.5133	0.566	1.0842	0	0.5006	0
gi|544346214|ref|NM_001282774.1|	5.06404	0.154159	6.03013e-06	0.000571236	0.338483	POLR1B	>gi|544346214|ref|NM_001282774.1| Homo sapiens polymerase (RNA) I subunit B (POLR1B), transcript variant 4, mRNA	0	0	0	0.0039	0	0	0	0	0	0	0	0	0	0	0	0	0.1668	0	0	0	0	0.0284	0	0	0	0	0	0.0999	0.0531	0	0	0	0.0556	0	0	0	0	0.1291	0	0	0.3366	0.0393
gi|544583516|ref|NM_020463.3|	-3.98648	-1.02665	0.000198667	0.00783049	11.1516	PPP4R3B	>gi|544583516|ref|NM_020463.3| Homo sapiens protein phosphatase 4 regulatory subunit 3B (PPP4R3B), transcript variant 2, mRNA	0	0	0	0	0.021	0	0.0182	0.0005	0.0057	0.0069	0.0137	0.0006	0.0058	0	0	0	0	0	0.0159	0	0.0234	0.0093	0.9723	0	0.0214	0.0846	0.5192	0	0	0.0071	1.3112	0.0267	0	0.0238	0	0	0.0024	0.0035	0.0008	0.0041	0.0693	0.005
gi|544583572|ref|NM_001242773.2|	-1.11986	1.32703	0.000239919	0.00887563	13.4671	TMEM139	>gi|544583572|ref|NM_001242773.2| Homo sapiens transmembrane protein 139 (TMEM139), transcript variant 2, mRNA	0.4211	0.3561	0.2979	0.6649	0	0.574	1.7627	0.3831	0.8392	0.6415	0.3959	0.4638	0	0.4242	0	1.4236	0.9185	0.4111	0	0	1.6115	0.8809	1.0779	1.6432	0.2224	2.2243	0.4397	2.7646	0	1.2207	0.4682	0.4471	2.7207	1.3471	0.7122	0.904	0.9283	1.5182	1.3009	1.4319	0.5734	1.4053
gi|544711066|ref|NM_001282909.1|	6.06611	2.70681	1.37501e-07	2.50018e-05	0.00771819	CCT8	>gi|544711066|ref|NM_001282909.1| Homo sapiens chaperonin containing TCP1 subunit 8 (CCT8), transcript variant 4, mRNA	0	0	0	0	0	0	0	0.0538	0.1598	0.1776	0.2381	0	0	0	0	0	0	0.1819	0	0	0	0.9407	0	0.4975	0	0	0	0	0	0	0	0	0	0	0	0	0	0	0	0	0.1048	0
gi|545478467|ref|NM_001282960.1|	1.52748	3.4044	0.000942549	0.0234863	52.9071	CCAR1	>gi|545478467|ref|NM_001282960.1| Homo sapiens cell division cycle and apoptosis regulator 1 (CCAR1), transcript variant 3, mRNA	0.5928	0.4073	0.9595	0.5316	1.464	0.2499	1.0904	0.4055	0.7675	0	0.0127	0.8293	0.5554	0.0005	0.0018	1.4699	0.6349	0	1.8837	0.0042	0.7529	0.0304	0.0232	1.2799	0	1.6281	0	0.1303	2.4997	0.6238	1.9793	1.0613	0.2656	1.4686	1.0989	0.5091	0.1955	0.002	0.0019	1.5238	0.0042	0.2306
gi|545478639|ref|NM_001282944.1|	3.2794	-0.120427	4.59934e-05	0.00269446	2.5817	PMPCA	>gi|545478639|ref|NM_001282944.1| Homo sapiens peptidase, mitochondrial processing alpha subunit (PMPCA), transcript variant 2, mRNA	0	0	0.4632	0.5919	0	0	0	0	0	0	0	0	0	0.2533	0	0	0	0	0.3981	0	0	0	0	0	0.3987	0	0	1.2722	0	0.3318	0	0	0	0	0	0	0.243	0	0	0	0.3596	0
gi|545479166|ref|NR_104262.1|	1.86753	3.69633	6.05776e-11	4.67029e-08	3.40034e-06	CCAR1	>gi|545479166|ref|NR_104262.1| Homo sapiens cell division cycle and apoptosis regulator 1 (CCAR1), transcript variant 4, non-coding RNA	0.7346	1.516	1.0547	0.9566	1.7809	0.5732	0.8993	0.8666	0.9601	0.5341	0.7342	1.3243	1.3159	1.5086	2.169	1.4335	0.779	1.3681	1.4222	1.3017	1.3505	0.7168	1.0039	0.9205	0.7598	1.5225	0.9234	1.4738	2.6466	1.3215	1.6475	0.8655	1.5338	0.8663	1.2487	1.2802	0.9875	0	1.2899	0.9982	1.5203	0.3879
gi|545687834|ref|NM_001283012.1|	4.2736	0.0229583	0.000106859	0.00497486	5.99819	DEPTOR	>gi|545687834|ref|NM_001283012.1| Homo sapiens DEP domain containing MTOR-interacting protein (DEPTOR), transcript variant 2, mRNA	0	0	0	0	0	0	0	0	0	0.0713	0	0	0	0	0	0	0	0	0	0	0	0	0	0	0	0	0.1335	0	0	0	0	0	0	0	0	0	0	0	0	0	0	0
gi|545688328|ref|NM_001283018.1|	4.13066	-2.27045	1.65211e-08	4.51672e-06	0.000927365	NAPB	>gi|545688328|ref|NM_001283018.1| Homo sapiens NSF attachment protein beta (NAPB), transcript variant 1, mRNA	0.1816	0	0	0	0.014	0	0.0117	0	0	0.0073	0	0.0006	0.2346	0.0009	0.2482	0.0085	0.8737	0.4917	0.4283	0	0	0	0	0.0823	0	0	0	0	0	0	0	0.0176	0	0	0.006	0.7775	0	0	0	0	0	0
gi|545746423|ref|NM_001042440.3|	1.31406	3.59799	0.000450096	0.014082	25.2648	CAST	>gi|545746423|ref|NM_001042440.3| Homo sapiens calpastatin (CAST), transcript variant 6, mRNA	2.8018	3.0051	1.9712	3.1991	2.0671	2.4458	3.6013	2.733	1.202	4.4743	2.1399	2.247	1.9409	1.8721	1.3919	3.684	1.4235	3.5816	3.7824	2.6124	1.8332	0	2.1412	0.1091	0	1.767	2.1407	2.5098	2.1863	2.5236	2.5721	0.6263	0	1.6708	1.2513	1.5068	0.7733	1.1174	2.0629	1.583	1.8419	1.3656
gi|546231963|ref|NM_173510.3|	1.09549	3.18172	0.000278165	0.00994686	15.614	CCDC117	>gi|546231963|ref|NM_173510.3| Homo sapiens coiled-coil domain containing 117 (CCDC117), transcript variant 1, mRNA	2.6492	3.513	2.7548	2.9016	3.1747	3.2617	2.786	3.4388	3.137	3.0381	3.5079	3.3568	3.2633	3.2109	2.411	3.0738	2.7532	3.1125	2.5627	3.078	1.8318	0.4824	0.8628	1.3026	1.3328	1.7759	1.4143	0.7448	0.6931	0.5425	0.5967	1.6218	0.386	1.3953	0.2606	1.609	1.7635	0.7872	0.8029	2.4504	1.1564	2.1458
gi|546232165|ref|NM_006869.3|	1.02562	4.28346	2.66823e-06	0.000288109	0.149773	ADAP1	>gi|546232165|ref|NM_006869.3| Homo sapiens ArfGAP with dual PH domains 1 (ADAP1), transcript variant 1, mRNA	4.5267	5.3104	5.784	5.7859	4.6558	5.288	4.3883	5.0066	4.6562	4.6621	5.1486	4.8427	4.5975	4.4867	4.4739	4.3624	4.7787	4.7838	4.5078	2.1603	2.9848	2.4298	3.992	2.7765	2.6286	3.2589	2.5453	3.7179	2.9658	2.8329	1.9094	2.5264	2.0543	3.2971	2.7267	4.0507	3.1098	3.18	2.3275	3.3543	1.9808	2.6226
gi|546232257|ref|NM_001243279.2|	4.09129	-0.332162	4.17194e-06	0.000420995	0.234179	ACSF3	>gi|546232257|ref|NM_001243279.2| Homo sapiens acyl-CoA synthetase family member 3 (ACSF3), transcript variant 4, mRNA	1.1265	2.5674	0.0671	0	0.0186	0.9996	0.2203	0	1.1134	0.0047	0.7816	0.5732	1.5096	0.0723	0	1.8054	0	1.1199	1.6437	0	0	0	0.0095	0	0.0192	0	0.0149	0	0	0	0	0.0162	0	0	0.0074	0.0288	0	0	0	0.0026	0	0
gi|546232325|ref|NR_045667.2|	2.45442	-1.86714	0.000228187	0.00858246	12.8086	QACSF3	>gi|546232325|ref|NR_045667.2| Homo sapiens acyl-CoA synthetase family member 3 (ACSF3), transcript variant 6, non-coding RNA	0	0.0613	0.0132	0.0726	0	0	0.0543	0	0.068	0.6395	0.3123	0	0.0907	0	0	0	0.0355	0	0	0	0	0	0.0827	0.1202	0	0.24	0	0	0	0	0	0	0	0	0.418	0.2049	0	0	0	0	0	0
gi|548923964|ref|NR_047512.2|	2.9784	-0.433373	7.31198e-05	0.00380639	4.10436	APBB1	>gi|548923964|ref|NR_047512.2| Homo sapiens amyloid beta precursor protein binding family B member 1 (APBB1), transcript variant 11, non-coding RNA	1.7146	0.8345	0.6205	0.3385	0	1.3079	0.1402	2.0378	0.2188	0.93	0.7585	1.0204	0	1.019	1.1017	1.9139	0.5168	0	0.0053	3.7883	0	0	0	0	0	0	0	0	0	0	0	0.354	0	0.7621	0	0.0676	0.5972	0	0	0.0923	0	0
gi|552953865|ref|NM_001018102.2|	2.05142	0.338574	2.91034e-05	0.00189507	1.63363	POLR2M	>gi|552953865|ref|NM_001018102.2| Homo sapiens polymerase (RNA) II subunit M (POLR2M), transcript variant 2, mRNA	0.1674	0.0792	0.0324	0.2015	0.2327	0	0.1126	0.2126	0.1257	0.3206	0.1354	0.0156	0.0566	0.1707	0	0	0.1202	0.0297	0.1456	0.1137	0.4668	0.3685	0.3767	0	0	0.3608	0.0932	0	0	0.0803	0.2824	0.1682	0	0.1107	0.0892	0.2398	0	0	0.1518	0.3807	0.0302	0.4742
gi|554790319|ref|NM_001286111.1|	4.4851	-0.513272	8.49805e-06	0.0007378	0.477013	ATG5	>gi|554790319|ref|NM_001286111.1| Homo sapiens autophagy related 5 (ATG5), transcript variant 5, mRNA	0	0.0012	0	0.0846	0	0	0	0	0	0	0	0	0	0	0	0.0893	0	0	0	0	0	0	0	0	0	0	0.2003	0	0	0	0	0	0	0	0	0	0	0	0	0	0.0952	0
gi|554790423|ref|NR_104403.1|	6.1205	-0.56333	1.34378e-08	3.82767e-06	0.000754292	QATG5	>gi|554790423|ref|NR_104403.1| Homo sapiens autophagy related 5 (ATG5), transcript variant 7, non-coding RNA	0	0.0011	0	0	0	0	0	0	0	0	0	0	0	0	0	0	0	0	0.0873	0	0	0	0	0	0	0	0	0	0	0	0	0	0	0.0124	0	0	0	0	0	0	0	0
gi|555290052|ref|NM_001286201.1|	2.02385	-0.195691	0.000894661	0.0226592	50.2191	RERGL	>gi|555290052|ref|NM_001286201.1| Homo sapiens RERG like (RERGL), transcript variant 2, mRNA	0.6935	0	0.3694	1.3246	0	1.9587	0	1.218	0	0.3368	0.0939	1.3449	0.2005	0	0.3347	3.1907	0	0	0.8777	2.1903	0	0.2706	0.8941	0	0	0	0	0	3.091	0.6116	0.2445	0.1258	0.4173	0	0	0	0.6955	0.5925	0.6521	0	0.194	0
gi|555290095|ref|NM_014892.4|	1.40823	3.51802	7.16598e-05	0.00375706	4.02241	SCAF8	>gi|555290095|ref|NM_014892.4| Homo sapiens SR-related CTD associated factor 8 (SCAF8), transcript variant 4, mRNA	3.3178	2.7433	2.9514	3.0498	2.5434	2.8175	3.0534	3.5412	2.8291	3.1174	2.944	2.9067	3.3463	2.5985	3.3265	2.796	3.4039	3.3342	3.2328	3.4125	2.692	0.2362	0.5964	0.4637	0.8116	0.6006	0.4643	0.4039	0.3239	0.8541	0.6714	1.4071	0.3351	2.4105	0.2923	2.7484	1.1922	1.0424	0.4047	2.7728	0.4736	2.0433
gi|556503464|ref|NR_104425.1|	2.47982	-1.50469	0.000128777	0.00568623	7.22848	DACT2	>gi|556503464|ref|NR_104425.1| Homo sapiens dishevelled binding antagonist of beta catenin 2 (DACT2), transcript variant 4, non-coding RNA	0.1546	0.0145	0	0.5837	0.1621	0.0577	0.3453	0	0	0.017	0.0192	0	0	0	0	0.0717	0	0.017	0	0.2721	0	0	0	0.119	0	0.7013	0	0.2405	0.5119	0	0	0	0	0	0.1962	0.174	0	0	0	0	0	0
gi|556695375|ref|NM_001286433.1|	1.42281	-0.306511	0.000422621	0.0134194	23.7226	NME4	>gi|556695375|ref|NM_001286433.1| Homo sapiens NME/NM23 nucleoside diphosphate kinase 4 (NME4), transcript variant 2, mRNA	0	0.8387	1.6924	0	0.5058	0	0.4214	0	0	0.6749	0.4904	0	0.7309	0.5829	0.6167	0.3489	0.4938	0.3117	1.2	1.0043	0.9968	0	0	0.5684	0	1.5903	0.2999	0.9187	0.7249	1.1187	0.6567	0	1.4333	1.0827	1.4615	0	0.4939	0.8602	0.6195	0.3992	0.3245	0.2271
gi|556695449|ref|NM_001286389.1|	3.79218	-1.66088	1.28696e-05	0.00101244	0.722397	TMEM179	>gi|556695449|ref|NM_001286389.1| Homo sapiens transmembrane protein 179 (TMEM179), transcript variant 1, mRNA	0.3561	0.4506	0.5102	0.6373	0	0.9827	0	0	0	1.0252	0	0	0	0.1503	0.0406	0.6621	0	0	0	1.6204	0	0.1311	0	0	0	0	0	0	0	0	0	0	0	0.1162	0	0	0	0.0389	0	0	0	0
gi|556695494|ref|NM_001286402.1|	-1.71579	2.31018	0.000162568	0.00678948	9.12529	CIITA	>gi|556695494|ref|NM_001286402.1| Homo sapiens class II, major histocompatibility complex, transactivator (CIITA), transcript variant 1, mRNA	0.8544	0.844	0.2484	0.7583	0.0216	0.4323	0.0344	0.0016	1.233	0	1.1461	0.4077	1.5287	0.0091	0.7072	0.5872	0.5495	1.0017	0.7461	1.4993	0.3337	0.0161	1.165	0.1138	1.3042	0.2753	3.875	0	1.1077	0.6149	0.1146	0.283	2.1165	0.6717	0.9153	0.2624	1.7984	1.3906	1.1885	1.116	1.5012	3.248
gi|557129024|ref|NM_001286455.1|	5.20297	-2.10949	1.25936e-09	5.45461e-07	7.06907e-05	SLC22A23	>gi|557129024|ref|NM_001286455.1| Homo sapiens solute carrier family 22 member 23 (SLC22A23), transcript variant 3, mRNA	0.0182	0	0	0.002	0.0113	0	0	0.0011	0	0	0.0151	0	0	0.568	0	0	0	0	0	0	0.0238	0.0109	0.013	0.07	1.027	0.0692	0.0063	0.0772	0.0373	0.009	0.0283	0.0206	0.0469	0	0.0098	0	0.0024	0.0024	0.0015	0	0.0011	0
gi|557129071|ref|NR_104454.1|	2.69985	1.0093	3.19476e-12	4.39827e-09	1.79328e-07	TMEM14B	>gi|557129071|ref|NR_104454.1| Homo sapiens transmembrane protein 14B (TMEM14B), transcript variant 6, non-coding RNA	0.112	0.1926	0.2064	0.3971	1.3382	0.3515	0.4571	0.1234	0.8187	0.8119	0	0	0	0.3702	0.1763	0.4062	0.4782	0.2707	0	0.2059	1.5191	0.4776	0.2836	0.6647	1.5129	1.6076	1.1573	1.6951	0.5697	0.5916	0.5202	0.2483	1.1306	0.567	0.4536	1.2757	0.3211	0.5183	1.1196	0.4966	0.486	0.4538
gi|55742773|ref|NM_001007033.1|	-1.73354	-2.03338	0.000618139	0.0175983	34.6974	CLEC6A	>gi|55742773|ref|NM_001007033.1| Homo sapiens C-type lectin domain family 6 member A (CLEC6A), transcript variant 1, mRNA	0	0	0.0138	0.0248	0	0	0	0	0.3086	0	0.57	0	0.2018	0	0	0	0.2821	0	0	0	0.3756	0	0	0	0	0	0	0	0.1991	0.137	0	0	0.3923	0.3356	0.0923	0	0.1458	0.3389	0.1054	0	0.0085	0.3737
gi|557440759|ref|NM_001286562.1|	1.60845	0.498756	0.000161591	0.00675596	9.0704	ARMT1	>gi|557440759|ref|NM_001286562.1| Homo sapiens acidic residue methyltransferase 1 (ARMT1), transcript variant 2, mRNA	0.4174	0.0035	0.1984	0.4664	0	0.166	0	0.0339	0.1605	0.5297	0.1558	0.6422	0.1536	0.1995	0.2906	0.6183	0.8593	0.0927	0	0.4726	1.1354	0	0	0	0.2703	0.6194	0	0	0.8439	0	0	0.2175	0.5114	0.4324	0.4523	0	0.1272	0.3168	0.09	0.3077	0	0.6851
gi|557440813|ref|NM_001286587.1|	4.2063	0.648917	1.27105e-05	0.00100197	0.713464	AIG1	>gi|557440813|ref|NM_001286587.1| Homo sapiens androgen-induced 1 (AIG1), transcript variant 2, mRNA	0.0995	0.0253	0.1688	0	0	0	0	0	0	0	0	0	0	0	0	0	0	0.2172	0	0	0	0	0	0	0.39	0	0.4737	0	0	0	0	0	0	0.2179	0.2463	0	0	0	0	0.2283	0	1.0685
gi|557636646|ref|NM_032131.5|	1.99296	-1.18851	0.000776656	0.0205905	43.5953	ARMC2	>gi|557636646|ref|NM_032131.5| Homo sapiens armadillo repeat containing 2 (ARMC2), transcript variant 1, mRNA	0	0	0.2225	0.0313	0	0.1041	0.6371	0	0	0.1604	0	0	0	0.0276	0	0.0465	0.1203	0.0283	0	0	0.1848	0	0	0	0	0	0	0	0.2588	0	0.0941	0	0	0	0	0.1105	0	0	0.0886	0	0.0561	0
gi|55770841|ref|NM_000567.2|	6.60624	-1.22554	1.58382e-19	1.22106e-15	8.89028e-15	CRP	>gi|55770841|ref|NM_000567.2| Homo sapiens C-reactive protein, pentraxin-related (CRP), mRNA	0.2376	3.1553	0.3776	0.8351	0.3664	0.1035	0.1202	0.7138	0.0619	0.4692	0	0.0169	0.3172	0.1966	0.2913	0.3097	0.2886	0.5199	0.223	0.2635	0	0	0	0	0	0	0	0	0	0	0	0	0	0	0	0	0	0	0	0	0	0
gi|557878594|ref|NM_001286691.1|	1.066	2.74472	0.000962474	0.0237677	54.0256	MLLT3	>gi|557878594|ref|NM_001286691.1| Homo sapiens MLLT3, super elongation complex subunit (MLLT3), transcript variant 2, mRNA	0.6532	1.453	1.1421	0.3959	0.5896	1.1825	1.0709	1.571	0.9163	0.5048	1.0691	1.3118	0.2151	1.1875	0.4558	0.996	1.0377	1.1688	1.3934	0.7271	0.1651	0.3425	0	0.3693	0.5937	1.2172	0.4771	1.3283	0.7244	0.9021	0	0.5953	1.5038	1.2557	0.1872	0.5263	1.3494	1.0892	0.4673	1.4592	1.043	0.4477
gi|557878665|ref|NM_001286730.1|	2.88117	2.92106	1.15435e-12	1.85407e-09	6.47958e-08	SLC44A1	>gi|557878665|ref|NM_001286730.1| Homo sapiens solute carrier family 44 member 1 (SLC44A1), transcript variant 2, mRNA	0.0366	0.0095	0.2061	0.159	0.0585	0.1599	0.08	0.0765	0.1485	0.0851	0.102	0.0558	0.0911	0.0394	0.1713	0.0752	0.0425	0.0126	0.0834	0	0.0659	0.1998	0.0631	0.2467	0.3936	0.28	0.3543	0.6244	0.3053	0.1641	0.1498	0.0823	0.3385	0.0607	0.1605	0.0843	0.09	0.0279	0.069	0.226	0.021	0.1464
gi|557947991|ref|NM_001286782.1|	2.31941	2.70661	0.000102982	0.00483727	5.78057	PCMTD1	>gi|557947991|ref|NM_001286782.1| Homo sapiens protein-L-isoaspartate (D-aspartate) O-methyltransferase domain containing 1 (PCMTD1), transcript variant 2, mRNA	0.349	0.0221	0	0	0.7378	0	0	0.0337	0.0792	0.1564	0.6062	0.4426	0.1178	0.2559	0.1455	0	0.0542	0.1034	0.2748	0	0.5719	1.0295	0	0.7647	0	0.0668	0.5926	2.7179	2.8616	0.1675	0	0	2.2698	0.2104	1.1575	0	0.0975	0.909	0.8071	0	0.108	0.1486
gi|558472785|ref|NM_001286808.1|	1.06962	3.40689	3.00297e-05	0.00194062	1.68563	PRRC1	>gi|558472785|ref|NM_001286808.1| Homo sapiens proline rich coiled-coil 1 (PRRC1), transcript variant 1, mRNA	3.2816	3.4276	3.0393	2.7654	2.8202	3.4463	3.4344	3.3026	4.2213	3.3562	3.2946	2.8877	2.9378	2.347	2.7406	2.5603	2.8611	3.7349	3.8078	2.7836	2.0345	2.3087	1.7166	0.9198	2.0674	1.9564	1.1617	3.5194	2.8824	1.8142	0.8405	1.0754	2.5561	2.118	0.4606	2.3965	1.0347	2.4756	2.1631	1.8161	0.4297	1.7039
gi|558472843|ref|NM_001286832.1|	6.15816	-1.58177	1.59631e-09	6.61662e-07	8.96041e-05	RCBTB2	>gi|558472843|ref|NM_001286832.1| Homo sapiens RCC1 and BTB domain containing protein 2 (RCBTB2), transcript variant 4, mRNA	0	0	0	0	0	0	0	0	0	0	0	0	0	0	0	0	0	0	0	0	0	0	0	0	0	0	0	0	0	0	0	0	0	0	0	0	0	0	0	0	0	0
gi|558472845|ref|NM_005766.3|	1.16557	4.38576	2.23892e-07	3.78535e-05	0.0125675	FARP1	>gi|558472845|ref|NM_005766.3| Homo sapiens FERM, ARH/RhoGEF and pleckstrin domain protein 1 (FARP1), transcript variant 1, mRNA	2.2381	3.3108	4.4522	3.0798	3.6554	2.2929	3.7705	2.6159	1.322	2.6162	3.8492	2.4407	3.8013	2.7246	2.03	1.354	2.9676	3.6974	2.1883	3.0721	2.3051	0.379	1.8999	1.1864	0	2.2318	1.8961	1.0791	2.6033	1.5002	1.0513	2.4519	1.4154	3.0056	2.2968	1.4686	2.3132	1.7612	1.4917	2.3974	1.4459	0.5138
gi|559098472|ref|NM_001287046.1|	2.7151	2.00848	1.17217e-10	8.06871e-08	6.57962e-06	SH3GLB2	>gi|559098472|ref|NM_001287046.1| Homo sapiens SH3 domain containing GRB2 like endophilin B2 (SH3GLB2), transcript variant 3, mRNA	4.3044	3.8363	3.5027	2.1791	1.2354	3.2593	2.4165	3.3852	3.8094	4.0379	3.4784	3.4952	4.2221	3.6877	5.1826	4.1431	3.6981	4.2133	4.1994	3.3615	0.7896	0.1983	0.6018	1.0572	0.676	0.9841	0.5839	0	0.2683	0.8547	0	1.2174	1.9774	0.8165	1.0687	0.6949	0.2941	0.2283	1.2791	1.955	0.2012	1.0375
gi|560879481|ref|NR_105034.1|	2.48042	0.660873	1.3347e-06	0.000161285	0.0749191	TPD52	>gi|560879481|ref|NR_105034.1| Homo sapiens tumor protein D52 (TPD52), transcript variant 9, non-coding RNA	0.0049	0.0006	0.0128	0	0.1003	0	0.4354	0	0.1652	0.0326	0.063	0	0.1045	0.1871	0.2523	0	0.0803	0.1313	0.1005	0	0.4564	0.3758	0.2643	0.427	0.3666	0	0.0749	0.6414	0	0.4068	0	0	0	0.0769	0	0.0846	0.0291	0.0478	0	0.2387	0.0188	0.0436
gi|56118222|ref|NM_001007794.1|	6.45358	-1.38507	4.09732e-17	1.87587e-13	2.29991e-12	CEPT1	>gi|56118222|ref|NM_001007794.1| Homo sapiens choline/ethanolamine phosphotransferase 1 (CEPT1), transcript variant 2, mRNA	0	0.0067	0.7505	0.9728	0.7069	0	0.7519	0	0	0	0	0.1422	0.2235	0	0	0	0.0021	0	0	0.0625	0	0	0	0	0.087	0	0	0	0	0	0	0	0.0555	0	0	0	0	0	0	0	0.0016	0.0004
gi|562815401|ref|NM_000445.4|	1.37488	4.81532	3.80244e-06	0.000389396	0.213438	PLEC	>gi|562815401|ref|NM_000445.4| Homo sapiens plectin (PLEC), transcript variant 1, mRNA	3.4567	2.6755	3.6092	2.8228	2.129	3.0913	2.9508	2.9194	1.9328	1.7136	2.9219	3.1812	2.6164	2.6797	2.9972	2.4771	2.7652	2.8646	3.1035	3.3515	1.9146	0.6955	1.2173	2.7595	0.4522	1.0802	0.559	0.4853	0.0696	0.8986	0.8111	0.3865	0	1.7589	0.5058	1.5253	1.322	1.4918	0.737	1.4137	1.3098	1.2796
gi|564473400|ref|NM_001287216.1|	2.08016	1.77297	0.000239724	0.00887563	13.4562	AMD1	>gi|564473400|ref|NM_001287216.1| Homo sapiens adenosylmethionine decarboxylase 1 (AMD1), transcript variant 5, mRNA	0	0.1515	0.4559	0.4811	0.3475	0	1.0742	0	0	0.7398	0.5763	0.557	1.0283	0.4332	0.5984	0.3322	0.4711	0.4443	0.5536	0	0	0	0	0.558	0.6305	1.3486	0.2921	0.8214	0	0	0	0	0.0364	0	0.3545	0	0.2542	0.6394	0.3885	0.4208	0.5973	0.3776
gi|564730572|ref|NM_001012516.2|	1.32768	3.09724	4.46301e-05	0.00265904	2.50518	ITM2C	>gi|564730572|ref|NM_001012516.2| Homo sapiens integral membrane protein 2C (ITM2C), transcript variant 2, mRNA	4.3926	2.0876	0.4155	2.5083	1.5673	2.9972	0.8535	2.6989	1.0239	0.8959	0.5057	2.0701	1.5191	2.9984	0.4341	2.7689	0.4566	1.1557	2.9903	1.2015	2.7396	2.0337	2.4139	0	0.9108	0	1.3286	2.1089	0.9255	1.8073	2.2769	1.8803	1.2008	0.6504	2.5596	1.3267	2.465	4.1775	2.7622	1.002	1.0251	1.4555
gi|565671795|ref|NR_109826.1|	-1.53504	-1.56905	0.000612313	0.0174711	34.3703	CCDC7	>gi|565671795|ref|NR_109826.1| Homo sapiens coiled-coil domain containing 7 (CCDC7), transcript variant 3, non-coding RNA	0	0.1245	0.0799	0	0	0	0.1874	0	0	0	0	0	0	0	0	0.1159	0.0147	0.2411	0.0056	0.0667	0	0.4455	0.2527	0.3287	0	0.2444	0.1933	0.3053	0	0	0.485	0.5697	0	0.7297	0	0.1399	0.5358	0.0949	0	0.4748	0.3986	0.1309
gi|566035353|ref|NM_001287488.1|	2.57789	1.39236	4.18232e-07	6.39762e-05	0.0234762	C6orf48	>gi|566035353|ref|NM_001287488.1| Homo sapiens chromosome 6 open reading frame 48 (C6orf48), transcript variant 9, mRNA	0.206	0.3512	0.9472	0.3925	0	0.523	0	0.262	0	0	0.5827	0	0.4733	2.272	1.4029	0	0.3385	0.6919	0.8178	0	1.4192	2.2466	1.652	3.1253	0	3.9764	1.0297	3.4058	4.4684	0.8595	2.0269	1.4829	2.9352	0	1.1037	1.5177	0.9477	2.112	1.057	1.2429	0	0
gi|566559998|ref|NR_109840.1|	1.75763	1.37291	0.000161086	0.0067495	9.04208	TMEM168	>gi|566559998|ref|NR_109840.1| Homo sapiens transmembrane protein 168 (TMEM168), transcript variant 3, non-coding RNA	0.0409	0.0128	0.3788	0.1598	0.8533	0.0765	0.6977	0.0086	0	0.2121	0.2324	0.0151	0	0.0372	0.1209	0	0.1487	0.0325	0.1024	0.3795	0.2538	0	0	0.2333	0.1678	0.7611	0	1.1964	0.8324	0.0666	0	0.1355	0.2994	0.0877	0	0	0.0209	0.4305	0.0681	0.043	0.1018	0.1528
gi|567757596|ref|NM_001287756.1|	2.19729	0.570503	1.3154e-08	3.78403e-06	0.00073836	FDFT1	>gi|567757596|ref|NM_001287756.1| Homo sapiens farnesyl-diphosphate farnesyltransferase 1 (FDFT1), transcript variant 11, mRNA	0.2684	0.107	0.4242	0.2143	0	0.1261	0.4307	0.0162	0.3031	0.4125	0	0.2237	0.3159	0.0237	0.0409	0.0993	0.0307	0.272	0	0	0.2762	0	0.4796	0.7415	0.5375	0	0.4561	0.7564	0.5099	0.5794	0	0.1576	1.0817	0	0	0.8789	0.2647	0.0706	0.6223	0.5832	0.3149	1.1659
gi|56786137|ref|NM_000619.2|	-1.03796	-0.518035	7.50745e-05	0.00383816	4.21408	IFNG	>gi|56786137|ref|NM_000619.2| Homo sapiens interferon gamma (IFNG), mRNA	0.0696	0.1623	0.0195	0.0954	0.253	0	0.0704	0	0.2074	0.0383	0.1486	0.1851	0.7577	0.0349	0.0182	0.3407	0.5393	0.5663	0.4827	0.0826	0.1107	0.7929	0	1.0152	0.8425	0.3731	1.5267	0.4084	1.1436	0.5413	0.3624	0.4299	1.5164	0.3097	1.3141	0	0.9639	0.937	0.4314	0.8572	0.9408	1.3249
gi|568384798|ref|NM_172058.3|	3.88497	-0.611205	5.89631e-05	0.00326099	3.30972	EYA1	>gi|568384798|ref|NM_172058.3| Homo sapiens EYA transcriptional coactivator and phosphatase 1 (EYA1), transcript variant EYA1B, mRNA	0	0	0	0	0	0	0.737	0	0	0	0	0	0	0.0323	0	0	0	0	0	0	0	0	0	0	0	0	0	0	0	0	0	0	0	0	0	0	0	0	0	0	0	0
gi|568384799|ref|NM_172059.3|	2.59207	-0.960044	0.000265589	0.00958605	14.908	QEYA1	>gi|568384799|ref|NM_172059.3| Homo sapiens EYA transcriptional coactivator and phosphatase 1 (EYA1), transcript variant EYA1D, mRNA	0	0	0	0	0	0	0.02	0.0581	0	0	0.045	0	0	0	0.016	0	0.025	0	0	0	0	0	0	0.2549	0	0	0.037	0	0.2255	0	0.0731	0	0	0	0	0	0	0	0.1277	0	0	0
gi|568397034|ref|NM_138709.2|	2.11887	1.15361	8.44328e-06	0.000734699	0.473938	DAB2IP	>gi|568397034|ref|NM_138709.2| Homo sapiens DAB2 interacting protein (DAB2IP), transcript variant 2, mRNA	2.3289	1.814	1.7879	0.1431	0.0884	0.8736	0	1.8652	1.9001	0	1.7122	1.1931	1.8175	1.0007	2.8143	1.8022	0.8392	2.4926	2.1414	0.8722	0	0.1068	0.2365	0	0.7167	0.1729	0	0	0.1069	0.2999	0.2843	0.6532	0	0.8605	0.1603	1.8759	0.2259	0	0.1721	1.0451	0.2911	0.9926
gi|571026677|ref|NM_001288778.1|	4.08445	-1.30152	0.000107435	0.00499566	6.03054	E4F1	>gi|571026677|ref|NM_001288778.1| Homo sapiens E4F transcription factor 1 (E4F1), transcript variant 3, mRNA	0.401	0	0.0052	0	0	0.009	0	0	0	0.0096	0	0	0	0	0.0011	0.4407	0.0011	0	1.5799	1.0004	0	0	0	0	0	0	0	0	0	0	0	0	0	0	0	0	0	0	0	0	0	0
gi|571330813|ref|NR_110150.1|	2.99191	-0.929085	0.000987277	0.0242869	55.4179	ADAMTS9-AS1	>gi|571330813|ref|NR_110150.1| Homo sapiens ADAMTS9 antisense RNA 1 (ADAMTS9-AS1), transcript variant 1, long non-coding RNA	0	0.0023	0	0.0275	0	2.0715	0	0.0447	0	0	0	0.523	0	0	0.0148	0	0	0	0	1.8496	0	0	0	0	0	0	0	0	0.156	0	0	0	0	0	0	0	0.022	0	0	0	0	0
gi|571330840|ref|NR_110151.1|	1.725	-1.72509	0.000267584	0.00964904	15.02	QADAMTS9-AS1	>gi|571330840|ref|NR_110151.1| Homo sapiens ADAMTS9 antisense RNA 1 (ADAMTS9-AS1), transcript variant 2, long non-coding RNA	0	0	0.036	0	0.0959	0.4947	0.2618	0	0	0.014	0.0447	0	0.0289	0	0	0.0444	0	0.0177	0.0329	0.1442	0	0.0642	0.0579	0.131	0	0	0	0.1827	0.1832	0	0.053	0.0498	0.104	0	0	0	0	0.0115	0	0	0.0153	0
gi|572153113|ref|NR_110217.1|	1.33829	-1.03311	0.000811996	0.0212613	45.579	LOC101927196	>gi|572153113|ref|NR_110217.1| Homo sapiens uncharacterized LOC101927196 (LOC101927196), transcript variant 4, long non-coding RNA	0.2362	0.5952	0.8362	0.2158	0.5107	0.0877	0	0.0128	0	0	0	0	0.5221	0	0.1633	0.0596	0.222	0.8683	0.2368	0.11	0.1261	0.4074	0.1117	0	0	0.609	0	0.8743	0.3863	0	0.1487	0.5059	0.1898	0.184	0.1615	0	0.3531	0	0.3777	0	0.0764	0.0067
gi|572882853|ref|NR_110242.1|	3.28855	-0.110107	4.33693e-05	0.00261219	2.43441	OBP2B	>gi|572882853|ref|NR_110242.1| Homo sapiens odorant binding protein 2B (OBP2B), transcript variant 3, non-coding RNA	0	0.0317	0.3329	0	0	0	1.7695	0	0	0.2805	0	0	0.1045	0	0	0	0.3093	0	0	0	0	0.3551	0	0	0.157	0.8613	0.2785	0	0	0	0	0	0	0.2726	0.1119	0.2371	0	0	0	0	0	1.246
gi|572882922|ref|NR_110232.1|	2.01962	0.705992	0.000195383	0.00775865	10.9672	ACSF2	>gi|572882922|ref|NR_110232.1| Homo sapiens acyl-CoA synthetase family member 2 (ACSF2), transcript variant 7, non-coding RNA	1.0468	0.5258	0.2482	2.4628	2.5448	0	0.9872	1.8415	0	0.4096	1.0346	0.8842	0	0.5719	0	0	0.1505	0.6006	1.323	0	0.7478	1.0378	0.9454	0	0.6	1.6199	0.633	2.0611	3.8066	0.9384	1.3258	0.3736	2.0459	0	1.1755	0	0	0.1987	1.6267	0.9423	0	0
gi|573014786|ref|NM_001289006.1|	2.25926	0.534165	8.59481e-06	0.000738898	0.482444	TM9SF1	>gi|573014786|ref|NM_001289006.1| Homo sapiens transmembrane 9 superfamily member 1 (TM9SF1), transcript variant 3, mRNA	0.2457	0.1208	0	0	0.3446	0	0	0	0.1767	0.5984	0	0	0.1712	0.2784	0	0.3964	0.1066	0	0.5607	0.1482	0	0.2964	0.5884	0	0.5231	0.9932	0.6725	0.0942	0	0	0	0	0	0.5755	0	0.3717	0.0953	0.1799	0.5002	0.3703	0	0.0783
gi|573014816|ref|NM_001288977.1|	2.02452	1.00511	0.000238417	0.00884552	13.3828	XRCC6	>gi|573014816|ref|NM_001288977.1| Homo sapiens X-ray repair cross complementing 6 (XRCC6), transcript variant 3, mRNA	0.1099	0.3457	0.3183	0.2497	0.4583	0.9794	0.3121	0.7462	0.6626	0.3715	0.2239	0	0.6918	0.4067	0.3601	0	0.3836	0.8319	0.5878	0	0	0	0	0	0	1.4177	0.6032	1.543	0.082	0	0.6557	0.965	1.5842	0	0	0	0	0.5392	0	0.4653	0.711	0.2258
gi|574278941|ref|NM_001289093.1|	3.15335	1.23909	0.00029934	0.01046	16.8026	HARS	>gi|574278941|ref|NM_001289093.1| Homo sapiens histidyl-tRNA synthetase (HARS), transcript variant 6, mRNA	0	0	0	0	0	0	0	0	0	0	0	0	0	0	0	0	0	0.2142	0	0.591	0	0.0178	0	0.5907	0	0.0733	0	2.7617	1.3727	0	1.2905	0	1.0467	0	0	0	0	0.7319	0.4306	0	0	0
gi|574279252|ref|NM_001289094.1|	6.71018	-1.22526	1.93726e-10	1.16684e-07	1.08742e-05	QHARS	>gi|574279252|ref|NM_001289094.1| Homo sapiens histidyl-tRNA synthetase (HARS), transcript variant 7, mRNA	0	0	0	0	0	0	0	0	0	0	0	0	0	0	0	0	0	0	0	0	0	0	0	0	0	0	0	0	0.0584	0	0	0	0	0	0	0	0	0	0	0	0	0
gi|574584523|ref|NM_001289161.1|	4.40603	-2.52555	1.80821e-08	4.87433e-06	0.00101499	MICB	>gi|574584523|ref|NM_001289161.1| Homo sapiens MHC class I polypeptide-related sequence B (MICB), transcript variant 3, mRNA	0	0	0	0	0	0	0	0	0	0.1952	0	0	0	0	0	0	0	0	0	0	0	0	0	0	0	0	0	0	0	0	0	0	0	0	0	0	0	0	0	0	0	0
gi|574584814|ref|NM_006087.3|	3.79391	-2.68486	2.77292e-07	4.51015e-05	0.015565	TUBB4A	>gi|574584814|ref|NM_006087.3| Homo sapiens tubulin beta 4A class IVa (TUBB4A), transcript variant 3, mRNA	0	0	0	0	0	0	0	0.4769	0	0	0	0	0	0	0	0.8196	0	0	0	0.5893	0	0	0	0	0	0	0	0	0	0	0	0	0	0	0	0	0	0	0	0	0	0
gi|574584837|ref|NM_001289156.1|	2.86094	-2.42323	0.000975577	0.0240451	54.7611	MPI	>gi|574584837|ref|NM_001289156.1| Homo sapiens mannose phosphate isomerase (MPI), transcript variant 3, mRNA	0	0	0	0	0	0	0	0	0	0	0	0	0	0	0.0333	0	0	0	0	0	0	0	0	0	0	0	0	0	0	0	0	0	0	0	0.0805	0	0	0	0	0	0	0
gi|574956974|ref|NM_002673.5|	1.25224	4.52106	0.000639857	0.0180638	35.9164	PLXNB1	>gi|574956974|ref|NM_002673.5| Homo sapiens plexin B1 (PLXNB1), transcript variant 1, mRNA	3.5538	3.5734	4.2965	3.5999	3.2372	3.1669	2.91	3.1806	2.891	3.1484	3.1553	3.7686	3.5757	3.1049	3.9574	2.6124	2.9366	4.2564	3.7067	3.4686	2.0309	0.6818	1.1999	1.8783	0.7757	1.1501	1.5041	0.103	0	0.8316	1.6719	1.0873	0	2.3558	0.0231	2.3234	1.4688	1.3953	1.8793	3.0974	2.2583	2.4083
gi|574956982|ref|NM_001817.3|	-1.76116	-1.90251	0.000793127	0.0208978	44.5198	CEACAM4	>gi|574956982|ref|NM_001817.3| Homo sapiens carcinoembryonic antigen related cell adhesion molecule 4 (CEACAM4), mRNA	0	0.1546	0	0	0	0.3001	0	0	0.2413	0	0	0	0	0.0021	0.1626	0	0.5179	0.0201	0	0	0	0.0631	0	0	0.2674	0	0.3526	0	0.3396	0.7556	0.2378	0.3054	1.0356	0.0287	0.1917	0	0.598	0.1652	0.1389	0.3662	0.6221	0
gi|574957093|ref|NM_001252.4|	1.46083	1.37725	8.13675e-05	0.00407345	4.56732	CD70	>gi|574957093|ref|NM_001252.4| Homo sapiens CD70 molecule (CD70), mRNA	0.6995	0.4145	1.053	1.6697	1.1091	0.405	2.1144	0.1062	1.0328	0.2831	0	1.092	1.9423	0.5564	0	0.9934	0.8529	0.3477	0	0.0746	0.6584	1.6834	1.1659	0.5611	0.8146	0.2846	1.5208	0	3.4306	0.6589	0.2763	0.8665	2.0289	2.5615	0.2688	1.0855	0.8907	1.7243	0.9952	0.633	1.4962	1.8404
gi|574957110|ref|NM_007248.3|	7.5514	-0.542148	2.68976e-11	2.64702e-08	1.50982e-06	TREX1	>gi|574957110|ref|NM_007248.3| Homo sapiens three prime repair exonuclease 1 (TREX1), transcript variant 5, mRNA	0	0	0	0	0	0	0	0	0	0	0	0	0	0	0	0	0	0	0	0	0	0	0	0.0718	0	0	0	0	0	0	0	0	0	0	0	0	0	0	0	0	0	0
gi|574957125|ref|NM_001190487.2|	1.30265	5.20766	1.47077e-10	9.44918e-08	8.2557e-06	MTRNR2L6	>gi|574957125|ref|NM_001190487.2| Homo sapiens MT-RNR2-like 6 (MTRNR2L6), mRNA	4.8804	5.8153	4.8999	7.3157	6.7454	6.9723	7.2661	5.9675	4.9666	6.3007	6.591	5.7334	4.3023	3.8355	4.0367	6.9447	5.3133	5.7608	7.0885	6.1403	3.935	6.3675	5.1538	4.6712	1.3772	4.7937	2.8832	4.8793	5.173	3.83	3.5967	3.6661	3.1189	3.2306	4.4301	2.6469	3.6119	2.7516	4.2996	2.512	3.1963	3.0787
gi|574957126|ref|NM_004585.4|	-1.16119	5.6112	2.31221e-07	3.87527e-05	0.0129789	RARRES3	>gi|574957126|ref|NM_004585.4| Homo sapiens retinoic acid receptor responder 3 (RARRES3), mRNA	6.3783	4.7726	4.0531	5.16	4.5739	6.2992	4.1533	5.5863	5.1316	3.2359	4.717	5.3081	4.5257	4.2449	3.4702	6.3532	4.3289	4.4674	4.4354	6.392	3.7426	5.2522	6.9872	4.7937	7.4737	5.6273	7.8565	4.4665	6.7512	5.8528	5.4	5.8393	8.3434	5.8705	7.4939	3.5259	6.5691	5.1919	6.2565	6.122	6.219	9.5499
gi|574957195|ref|NM_004139.4|	1.67183	0.221917	6.54472e-05	0.00353837	3.67368	LBP	>gi|574957195|ref|NM_004139.4| Homo sapiens lipopolysaccharide binding protein (LBP), mRNA	0.1761	1.3895	0.1788	1.0656	0.7174	0.2462	0.1298	0.1721	0.0686	0.3869	0.2906	0.0414	1.0947	0.0139	0.0511	0.0611	0.329	0.3895	0.3375	2.9727	0.1758	0.1227	0.0596	0.229	0.0733	0.3254	0.0711	0	2.2944	0.3831	0	1.3249	0.3429	0	0.7424	0.2897	0.4256	0.3142	0.1043	0.0206	0.233	0.0067
gi|576796282|ref|NM_022652.3|	1.75958	2.57532	8.84129e-08	1.77507e-05	0.00496279	DUSP6	>gi|576796282|ref|NM_022652.3| Homo sapiens dual specificity phosphatase 6 (DUSP6), transcript variant 2, mRNA	1.2687	0.6288	0.4228	1.473	0.8334	0.9741	0.1849	1.0112	0.5311	0.8673	0.6499	0.6229	0.7373	0.5861	0.1963	1.6826	1.1219	0.9426	0.483	1.4092	1.5824	0.2213	0.7963	0	0.9822	0.6841	1.2249	0	1.469	1.4183	0.8225	0.5264	0.5603	1.0387	1.1297	0.8354	1.2895	1.0743	0.3618	0.4045	1.406	0.2135
gi|577019449|ref|NM_001289790.1|	2.04342	0.174393	0.000392898	0.0127843	22.0541	GPI	>gi|577019449|ref|NM_001289790.1| Homo sapiens glucose-6-phosphate isomerase (GPI), transcript variant 4, mRNA	0.0132	0.6521	0.0396	0.2723	1.436	0	0.1854	0.0181	0.0237	0	0	0.0243	0.0611	0.0249	0.1466	0.4779	0.1178	0.0518	0	0	0.173	0	0.0946	0	0.044	0.2088	0	0.503	0.3914	0	0	0.1767	0.3034	0.1493	0.0201	0.3521	0	0.0662	0.1281	0.1997	0.119	0.0717
gi|57863258|ref|NM_001008897.1|	1.59965	2.78884	1.06166e-07	2.05653e-05	0.00595933	TCP1	>gi|57863258|ref|NM_001008897.1| Homo sapiens t-complex 1 (TCP1), transcript variant 2, mRNA	0.9956	0.6706	0.8239	0.5478	0.8432	1.0711	1.4691	0.5539	0.4532	1.5056	0.5393	1.227	0.8564	1.0166	1.5213	1.5071	1.0544	1.4815	1.203	1.3581	1.4889	3.3835	0.7036	1.3651	1.4434	1.2015	0.427	1.8068	2.8456	1.5885	1.7771	1.0492	2.1136	1.4382	1.495	0.9123	1.2898	1.5554	1.2495	0.769	0.4525	1.2621
gi|582968238|ref|NR_109855.1|	1.26823	-1.00743	0.00018026	0.00731439	10.1184	LINC_PINT	>gi|582968238|ref|NR_109855.1| Homo sapiens long intergenic non-protein coding RNA, p53 induced transcript (LINC-PINT), transcript variant 8, long non-coding RNA	0.2247	0.1875	0.289	0	0.2609	0.7514	0.2407	0.7366	0	1.3255	0.2283	0.3446	0.3486	0.3798	0.646	0	0.3962	0	0.989	0	0.1239	0.2276	0.4129	0	0.2169	0.5717	0	0.3677	0	0	0.2456	0	0.2039	0.6333	0	0	0.4321	0.033	0.633	0.0992	0.0391	0.3444
gi|58331170|ref|NM_001009186.1|	1.8373	3.97567	1.30428e-10	8.66853e-08	7.3212e-06	CCT6A	>gi|58331170|ref|NM_001009186.1| Homo sapiens chaperonin containing TCP1 subunit 6A (CCT6A), transcript variant 2, mRNA	1.2259	1.2417	1.7518	0.6027	1.0008	0.5242	1.6673	0.8007	1.7207	2.2814	2.0159	1.8691	1.6164	1.7282	2.0543	1.7652	1.8945	0.8106	1.344	0.6171	1.2026	2.1806	2.1553	1.377	2.3325	1.5952	2.571	2.7839	3.9629	1.4165	0.9818	2.9305	2.5721	2.1828	1.4302	1.979	1.3014	1.7603	1.1124	1.6637	2.1917	1.8787
gi|58331180|ref|NM_134265.2|	1.59445	1.36018	6.34337e-05	0.00343916	3.56066	WSB1	>gi|58331180|ref|NM_134265.2| Homo sapiens WD repeat and SOCS box containing 1 (WSB1), transcript variant 2, mRNA	0.2461	0.3327	0.3625	0.7962	0	1.1359	0.7865	0.3638	0	0	0.5651	0.2915	0.3412	0.43	0.7702	0.8177	0.7954	0.1373	0.5993	1.3634	0.6873	0	0.4943	0.3561	0	0	0.3784	2.2614	1.2492	0.775	0.4426	0	0	0.2082	0.5511	0.2155	0.2302	0.8908	0.6518	0.0373	0.0707	0.2423
gi|584277002|ref|NM_001289933.1|	3.60912	-2.41557	0.000133158	0.005855	7.47445	ZASP	>gi|584277002|ref|NM_001289933.1| Homo sapiens ZO-2 associated speckle protein (ZASP), mRNA	0	0	0	0	0	0	0	0	0	0	0	0	0	0	0	0	0	0	0	0	0	0	0	0	0	0	0	0	0	0	0	0	0	0	0	0	0	0	0	0	0	0
gi|584593314|ref|NR_110578.1|	3.39278	0.905028	0.000492823	0.0150177	27.6631	CSNK1D	>gi|584593314|ref|NR_110578.1| Homo sapiens casein kinase 1 delta (CSNK1D), transcript variant 3, non-coding RNA	0	0.0304	0	0	0	0	0	0.0474	0	0	0	0.0808	0	0.0458	0	0	0	0	0.1851	0	0	0	0	0	0	0	0	0	0	0	0	0	0	0.2422	0.2245	0.2372	0	0	0	0	0.0969	0.2276
gi|586597923|ref|NM_001024209.3|	-3.30197	-1.56704	2.43314e-05	0.00163402	1.36577	SPRR2E	>gi|586597923|ref|NM_001024209.3| Homo sapiens small proline rich protein 2E (SPRR2E), mRNA	0	0	0	0	0	0	0	0	0	0	0	0	0	0	0	0	0	0.1132	0	0	0	0.1481	0	0	0	0	0	0	0	0	0	0	0.6146	0	0	0.8234	0.3896	1.6204	0.0423	0	5.2147	0.022
gi|588480524|ref|NM_001290145.1|	4.42265	0.0443193	1.70322e-05	0.00126261	0.956052	POLDIP2	>gi|588480524|ref|NM_001290145.1| Homo sapiens polymerase (DNA) delta interacting protein 2 (POLDIP2), transcript variant 2, mRNA	0	0.1927	0	0	0	0	0.369	0	0	0	0	0	0	0	0	0	0	0	0	0.319	0	0	0	0	0	0	0	1.1689	0	0	0	0	0	0	0	0	0	0	0	0.1394	0	0
gi|588480535|ref|NR_110769.1|	1.78046	2.37834	3.12808e-05	0.00198979	1.75585	EI24	>gi|588480535|ref|NR_110769.1| Homo sapiens EI24, autophagy associated transmembrane protein (EI24), transcript variant 5, non-coding RNA	0.2638	0.1134	0.3704	0.2134	0.4683	0.1712	0.2681	0.6171	0.7155	0	0	0.3796	0.4225	0.4618	0.5483	0.642	0.7564	0.2253	0.1504	1.0199	0.4804	1.1925	0.8162	1.32	1.4254	0	0.4193	2.2377	1.6691	0.7784	0.472	0.2904	0.9767	0.7484	1.0834	1.1256	0.573	0.8439	0.8324	0.699	0.3409	0.3739
gi|589269112|ref|NM_001290194.1|	3.38769	0.242753	7.10624e-06	0.000648519	0.398887	MYADM	>gi|589269112|ref|NM_001290194.1| Homo sapiens myeloid-associated differentiation marker (MYADM), transcript variant 12, mRNA	0.4578	0.0466	0	1.5278	0	0	0	0	0.5718	0.2441	0	0	0	0.2288	0.102	0.2721	0.2807	0	0.2804	0.9723	0	0	0	0.6464	0.2864	0	0	0	0	0.1419	0.3862	0	0	0	0	0	0	0.118	0.2305	0.2349	0	0.3311
gi|589269308|ref|NR_110851.1|	-1.03828	1.38605	0.000656668	0.0183562	36.8601	LOC101928738	>gi|589269308|ref|NR_110851.1| Homo sapiens uncharacterized LOC101928738 (LOC101928738), long non-coding RNA	1.0875	1.006	0.8869	0.7618	1.265	0.5798	0.5968	0.1983	1.5228	1.2361	0.0695	0.7351	1.2027	0.3713	1.2779	0.1995	0.6809	2.4493	0.3131	0.0576	1.8373	2.6671	0.466	2.6733	2.4463	3.6761	0.3365	4.0134	0.608	0.493	2.3378	0.8732	0.1526	1.1074	2.076	1.5656	0.6315	0.3229	1.4992	1.4774	0.1451	3.2794
gi|590122051|ref|NM_015114.2|	1.07932	4.0558	0.000284589	0.0100645	15.9745	ANKLE2	>gi|590122051|ref|NM_015114.2| Homo sapiens ankyrin repeat and LEM domain containing 2 (ANKLE2), mRNA	3.8468	3.6854	3.1041	3.4784	3.1595	3.0712	3.4354	3.3033	3.4193	4.1057	3.6726	3.8169	3.7142	1.8835	2.6313	3.2803	3.332	3.1669	2.9019	3.5164	3.0016	0.0215	2.2621	1.7552	2.7992	0.9102	2.6383	1.3373	2.7449	1.9501	0.0391	0.995	0.8125	0.0315	1.477	2.5638	1.5203	2.2754	1.1344	2.1954	0.7636	2.847
gi|597955376|ref|NM_001190964.2|	3.88561	-1.60465	0.000294895	0.0103625	16.553	ZMYM2	>gi|597955376|ref|NM_001190964.2| Homo sapiens zinc finger MYM-type containing 2 (ZMYM2), transcript variant 3, mRNA	0	0	0	0	0	0	0	0	0	0.0651	0	0	0	0	0	0	0	0	0	0	0	0	0	0	0	0	0	0	0	0	0	0	0.0721	0	0	0	0	0	0	0	0	0
gi|597955378|ref|NM_007185.6|	-3.21663	-2.51875	0.000177508	0.00722555	9.9639	CELF3	>gi|597955378|ref|NM_007185.6| Homo sapiens CUGBP, Elav-like family member 3 (CELF3), transcript variant 1, mRNA	0.0013	0	0	0.0071	0	0.0186	0	0	0	0	0	0	0	0	0.0014	0	0	0	0	0.0147	0	0	0	0	0	0	0	0	0	0	0	0.0394	0	0	0	0	0	0.0104	0.1775	0	0	0
gi|605052015|ref|NM_001291332.1|	2.18611	-0.57784	5.70252e-05	0.00319043	3.20094	MROH7	>gi|605052015|ref|NM_001291332.1| Homo sapiens maestro heat like repeat family member 7 (MROH7), transcript variant 3, mRNA	0.1034	0.0022	0.0091	1.4651	0.2306	0.5631	0	0.5787	0.1844	0	0	0.2433	0.0486	0.2962	0.4962	0.8074	0.6204	0.0062	0.1968	0.0267	0	0	0.0813	0.4018	0.0387	0.4697	0.0253	0.3861	0.1959	0.1368	0	0	0.2455	0	0	0	0	0	0.0017	0.4917	0.0215	0
gi|605052026|ref|NM_012268.3|	1.08951	2.05807	6.74898e-05	0.00360742	3.78834	PLD3	>gi|605052026|ref|NM_012268.3| Homo sapiens phospholipase D family member 3 (PLD3), transcript variant 2, mRNA	3.0957	2.8507	2.9313	2.481	2.2699	2.5856	2.9819	2.5404	2.8798	2.1648	2.6492	2.3729	2.189	1.7353	1.4724	3.0053	2.3867	1.9599	2.1297	3.6252	1.2321	0.7017	1.0398	0.9256	0.9572	0.8214	1.1372	1.3527	1.2219	0.9532	0.8482	1.0252	0.3654	1.8743	0.4021	0.9498	0.7724	1.2396	0.8349	1.921	1.2487	1.1101
gi|605052063|ref|NR_111929.1|	1.50423	-0.845462	2.20249e-08	5.73659e-06	0.0012363	FAM228B	>gi|605052063|ref|NR_111929.1| Homo sapiens family with sequence similarity 228 member B (FAM228B), transcript variant 3, non-coding RNA	0.975	0.6901	1.1524	1.1757	1.8939	1.2632	1.0594	0.9646	0.3496	0.918	0.8306	1.153	0.6652	0.6843	0.4659	0.457	0.8804	0.7425	1.263	1.4363	0.1936	0.1551	0.4191	0.4477	0.3084	1.2023	0.1699	1.0513	0.5921	0.5823	0.1844	1.1944	0.3371	0.3332	0	0.4447	0.4062	0.4198	0.2058	0	0.0995	0.0207
gi|612149802|ref|NM_021006.5|	-1.35372	1.63667	0.000779522	0.0206522	43.7561	CCL3L1	>gi|612149802|ref|NM_021006.5| Homo sapiens C-C motif chemokine ligand 3 like 1 (CCL3L1), transcript variant 1, mRNA	0.7198	1.3282	1.2203	1.5701	2.413	1.1332	2.224	0	2.2028	2.0971	2.3401	1.4472	0	0.677	0.8567	1.2607	2.7148	0	0	1.7197	0.617	0.4572	0.9987	1.2979	2.4853	0.4788	0	0.0862	3.9026	2.9328	1.0467	3.4264	2.0921	8.0063	1.7152	0	3.1735	0.7434	3.4489	1.6702	0.4665	1.8765
gi|612339365|ref|NM_207007.3|	-1.1539	3.27483	2.23668e-05	0.00155063	1.25549	CCL4L1	>gi|612339365|ref|NM_207007.3| Homo sapiens C-C motif chemokine ligand 4 like 1 (CCL4L1), transcript variant CCL4L, mRNA	3.0097	2.8757	2.962	2.7301	2.6177	3.3363	3.1784	1.1412	5.5276	3.102	3.2749	4.2312	1.0589	2.9285	2.4352	3.5985	3.1535	1.6895	1.4508	4.1404	2.661	3.8136	2.511	3.5063	3.2312	1.6367	4.2978	2.9918	5.3818	4.3375	3.4196	4.0809	4.7887	8.1117	3.5617	0	5.167	5.5499	4.8051	3.5897	3.615	5.2416
gi|613410182|ref|NM_178172.5|	1.61944	0.883345	9.48232e-05	0.00453505	5.32262	GPIHBP1	>gi|613410182|ref|NM_178172.5| Homo sapiens glycosylphosphatidylinositol anchored high density lipoprotein binding protein 1 (GPIHBP1), transcript variant 1, mRNA	0.4713	0.2471	0.4026	0.4965	0.4494	0.3982	0.2176	0.4587	0.2472	0.3025	0.3849	0.4711	0.0297	0.1187	0.1288	0.6947	0.0084	0.2463	0.5091	3.213	0.0743	0.0993	0.5009	0.2281	0.2468	0	0.057	0.2241	2.2726	0.0375	0.3526	0.1759	0.1227	0.0773	0.587	0.1269	0.235	0.1104	0.4934	0.0387	0.1446	0.0269
gi|614458224|ref|NM_001291556.1|	2.61496	1.18741	0.00019657	0.00777379	11.0339	PCK2	>gi|614458224|ref|NM_001291556.1| Homo sapiens phosphoenolpyruvate carboxykinase 2, mitochondrial (PCK2), transcript variant 3, mRNA	0.2264	0	0	0	0	0	0	0.3824	0	0.1915	0	0	0	0.0496	0.0645	0	0.382	0	0	0	0.2077	0	0.1305	0.3188	0	0.4793	0.1439	0	3.1325	0.1287	0	0	0.8525	0	0	0.3082	0.0591	0	0	0.1838	0.031	0
gi|615276304|ref|NM_024302.4|	3.16998	0.938222	0.000147602	0.00627531	8.2852	MMP28	>gi|615276304|ref|NM_024302.4| Homo sapiens matrix metallopeptidase 28 (MMP28), transcript variant 1, mRNA	2.5166	2.0374	0.4451	3.6071	2.4626	3.7713	1.238	4.3102	1.3795	0.0386	0.0142	1.8699	0	0.7526	0	3.421	0.1841	0	3.1136	1.1818	0.8701	0.2321	0	0	0	0	0	0	0	0	0	0	0	0	0	0	0.0836	0	0	0.4271	0.2005	0.6657
gi|615276328|ref|NM_001291571.1|	2.91424	1.62401	5.98551e-08	1.28183e-05	0.00335979	NBR1	>gi|615276328|ref|NM_001291571.1| Homo sapiens NBR1, autophagy cargo receptor (NBR1), transcript variant 4, mRNA	3.1395	2.3245	0	0.409	0.1174	0	0.1316	3.2624	3.0539	1.6536	2.0941	2.2814	3.6126	0.5255	3.2437	2.3406	2.3768	2.9871	2.7831	1.6158	0	0.1935	0	0.4193	0.3752	0.2843	0	0.2472	0.1166	0.1939	1.1835	0	0	0.3725	0.3396	0.0207	0	0.3305	0.3536	1.5633	0.4339	0.4187
gi|615276336|ref|NM_001280794.2|	2.12938	0.817328	4.40926e-05	0.00263517	2.47501	EPHB6	>gi|615276336|ref|NM_001280794.2| Homo sapiens EPH receptor B6 (EPHB6), transcript variant 2, mRNA	5.0719	0.1581	0.2654	0.3046	0.2087	0.014	0	0.5373	0.4834	0.2124	0.1808	0.3935	0.349	0.1664	0.2448	0.5757	0.2856	0.0427	0.4537	1.8652	0	0	0.0806	0	1.5396	0	0.2583	0	0.4887	0.0197	0.167	0.1491	0	0.1242	0	0	0.2681	0.2596	0.0356	0.0997	0.2612	0.215
gi|61699223|ref|NM_020433.4|	1.23321	2.94898	4.55649e-05	0.0026898	2.55765	JPH2	>gi|61699223|ref|NM_020433.4| Homo sapiens junctophilin 2 (JPH2), transcript variant 1, mRNA	0.7885	0.8298	3.2423	1.8617	0.9889	4.2445	1.4758	1.7009	1.2417	1.0482	0.7548	2.734	0.4886	0.3684	0.8541	1.1747	0.7749	0.2839	0.6891	6.1256	0.4087	1.1889	0.4375	0.7525	0.7354	0.1424	0.3174	0.3193	0.8391	0.4233	0.2443	0.5134	0.4863	0.184	0.4531	0.5791	1.1379	1.1346	0.944	0.3582	0.9258	0.49
gi|619329035|ref|NR_117084.1|	1.40517	2.5712	4.93431e-05	0.00283892	2.76973	MKRN1	>gi|619329035|ref|NR_117084.1| Homo sapiens makorin ring finger protein 1 (MKRN1), transcript variant 4, non-coding RNA	0.7879	0.3285	0.3021	0.3973	1.0678	0.7923	0.5515	0.9448	0.2515	0.3692	0.578	0.3725	0.464	0.6498	0.6121	0.2675	0.7143	0.4234	0.428	0.0818	0.3949	0.4381	2.3092	0.4792	0.6036	1.4124	1.0054	3.0471	3.3103	0.7468	0.6704	0.7059	0.7667	0.6158	1.6831	0.3577	0	0	1.2567	0.7889	0.3809	0.4349
gi|620597378|ref|NR_117100.1|	1.18776	2.93532	0.000676411	0.0187315	37.9683	CASC8	>gi|620597378|ref|NR_117100.1| Homo sapiens cancer susceptibility candidate 8 (non-protein coding) (CASC8), transcript variant 1, long non-coding RNA	0.8686	0.4312	0.2297	0.439	0.1233	0.0559	1.4108	0.0188	1.0426	1.5772	1.2982	0.0295	1.8838	0.6771	0.7087	0.0382	0.5238	0.9968	0.1968	0.0224	0.579	0.2611	1.9642	3.5514	2.2911	3.8792	1.7437	3.3433	1.2121	2.8978	0.8681	1.7078	1.1116	2.189	0.5839	1.775	0.3072	0.6702	1.5672	0.5752	2.4112	1.5049
gi|62388872|ref|NM_001004356.2|	2.3367	1.89723	0.000484966	0.0148605	27.2221	FGFRL1	>gi|62388872|ref|NM_001004356.2| Homo sapiens fibroblast growth factor receptor-like 1 (FGFRL1), transcript variant 1, mRNA	2.2621	2.2205	3.8317	1.0325	2.2865	2.7195	2.1263	1.5838	2.8436	2.3391	3.2449	2.8754	2.1203	2.196	1.9826	1.5068	1.4089	2.193	1.9632	2.0837	0.6721	0	0	0.8649	0	0	0	0.7396	0	0	0	0	0	2.7346	0	1.1539	0	0	0	1.521	0	0.9306
gi|625180317|ref|NM_001291828.1|	3.52461	-2.51883	2.9387e-05	0.00190709	1.64955	GRAP2	>gi|625180317|ref|NM_001291828.1| Homo sapiens GRB2-related adaptor protein 2 (GRAP2), transcript variant 5, mRNA	0	0	0	0	0	0	0	0	0	0	0.271	0	0	0	0	0	0	0	0	0	0	0	0	0	0	0	0	0.104	0	0	0	0	0	0	0	0	0	0	0	0	0	0
gi|62526030|ref|NM_001014841.1|	4.01341	-0.868827	3.03508e-05	0.0019538	1.70365	NCDN	>gi|62526030|ref|NM_001014841.1| Homo sapiens neurochondrin (NCDN), transcript variant 2, mRNA	0.1265	0.0721	0	0	0	0	0	0	0	0	0	0	0	0	0	0	0.2428	0	0	0	0	0	0	0	0	0	0	0	0	0	0	0	0.0586	0	0	0.2257	0	0	0	0	0	0
gi|628601888|ref|NM_001220767.2|	-5.85489	-1.21217	4.0917e-08	9.55921e-06	0.00229675	IKZF1	>gi|628601888|ref|NM_001220767.2| Homo sapiens IKAROS family zinc finger 1 (IKZF1), transcript variant 4, mRNA	0.0005	0	0	0	0	0	0	0	0	0	0	0	0	0	0	0	0	0	0	0.0028	0.1703	0	0.0104	0	0	0	1.1048	0	0	0	0	0.7897	0	0.0383	0.0088	0	0.1238	0.27	0	0.2612	0.3442	0
gi|628601902|ref|NM_001291844.1|	-4.01386	-2.51866	6.6685e-06	0.000617927	0.374316	Qdel	>gi|628601902|ref|NM_001291844.1| Homo sapiens IKAROS family zinc finger 1 (IKZF1), transcript variant Ik-8(del), mRNA	0	0	0	0	0	0	0	0	0	0	0	0	0	0	0	0	0	0	0	0.0062	0.1298	0	0	0	0	0	0.0064	0	0	0	0	0	0	0.1629	0.6575	0	0	0	0	0	0	0
gi|628601931|ref|NR_120333.1|	1.80931	-0.0559853	1.19038e-06	0.000147073	0.0668183	IFRD1	>gi|628601931|ref|NR_120333.1| Homo sapiens interferon related developmental regulator 1 (IFRD1), transcript variant 5, non-coding RNA	0.1854	0.1647	0.1994	0.1954	0.5356	0.2999	0.3666	0.0114	0.3	0.2271	0.1026	0.3206	0.2094	0.1595	0.2404	0	0.2489	1.0465	0.5033	0.0581	0.2575	0.11	0	0.2621	0	0	0	0.6113	0.6	0	0.2707	0.373	0.3137	0.0895	0.4618	0.3846	0	0.1586	0.0821	0.1953	0.0178	0.0367
gi|628601953|ref|NR_120317.1|	2.23446	-0.0601021	2.93634e-09	1.06783e-06	0.000164823	LINC01314	>gi|628601953|ref|NR_120317.1| Homo sapiens long intergenic non-protein coding RNA 1314 (LINC01314), long non-coding RNA	0.0092	0.006	0.014	0.0608	0.0646	0.1973	0.0375	0.1561	0.0416	0.0227	0.0645	0.1901	0.0258	0.0105	0.0138	0.3892	0.0114	0.0229	0.0774	0.298	0.0718	0.0574	0.1038	0.1317	0.0455	0.1149	0.0203	0	0.0915	0.153	0.1039	0.0714	0.1049	0.0524	0.0949	0.0556	0.0659	0.0618	0.0262	0	0.0088	0.0042
gi|62912477|ref|NM_002119.3|	-1.07244	4.06939	1.76497e-05	0.00129346	0.990714	HLA_DOA	>gi|62912477|ref|NM_002119.3| Homo sapiens major histocompatibility complex, class II, DO alpha (HLA-DOA), mRNA	3.1662	2.4177	2.3044	1.583	1.1127	2.3856	1.5467	2.9316	2.2354	1.7115	2.964	2.5951	2.86	2.1777	2.0056	2.962	2.1394	1.8791	1.6684	3.4533	1.7578	1.7442	2.4495	1.8586	1.0196	0.704	5.9998	1.5583	3.8433	3.1509	2.1895	1.7049	3.7121	1.4049	2.9523	1.264	3.9912	3.7842	2.3524	1.8153	2.0296	5.792
gi|631226393|ref|NM_001291874.1|	3.29287	-1.10648	0.000298117	0.0104471	16.7339	IGF2BP2	>gi|631226393|ref|NM_001291874.1| Homo sapiens insulin like growth factor 2 mRNA binding protein 2 (IGF2BP2), transcript variant 6, mRNA	0	0.0001	0	0	0.1235	0.0375	0	0.0008	0	0.0112	0.0336	0	0	0	0	0	0	0	0	0	0	0	0	0	0	0	0	0.0821	0	0	0	0	0	0	0	0	0	0	0	0	0	0.0199
gi|631790837|ref|NR_120400.1|	1.05413	-0.885099	9.75855e-05	0.00463267	5.47767	LOC103191607	>gi|631790837|ref|NR_120400.1| Homo sapiens uncharacterized LOC103191607 (LOC103191607), long non-coding RNA	0.468	0.6761	0.4664	0.3372	1.4245	0.2018	0.7102	0.2276	0.8492	0.9676	0.646	0.1409	0.6023	1.2127	1.0135	0.4818	1.2454	0.9119	0.9014	0.159	1.0181	0.8877	0.3102	1.0125	0	1.165	0.1011	0.8036	1.0025	1.4173	1.2035	0.1532	0.3684	0.3312	0.4257	0.4448	0.4656	0.5694	0.3818	0	0.0549	0.4309
gi|63252894|ref|NM_000366.5|	2.51799	0.314124	2.65381e-06	0.000287898	0.148964	TPM1	>gi|63252894|ref|NM_000366.5| Homo sapiens tropomyosin 1 (alpha) (TPM1), transcript variant Tpm1.5, mRNA	2.5328	3.5695	2.3289	2.1672	1.6249	1.1786	1.2244	3.0939	0.0434	1.4547	0.0185	2.1106	2.8208	1.2358	3.0971	1.71	0.002	2.3175	1.8846	1.4172	0	0	0.6288	1.3055	0	0	0	0.7166	0.5867	1.0921	0	0	0.4979	0	0.0727	0.0211	0	0	0	0	0.5783	0.3002
gi|634743226|ref|NM_001291979.1|	6.79011	-0.890891	2.8636e-13	5.88602e-10	1.60739e-08	NOP14	>gi|634743226|ref|NM_001291979.1| Homo sapiens NOP14 nucleolar protein (NOP14), transcript variant 3, mRNA	0.0005	1.5095	0.0028	0	0	0	0	0	1.0168	0.0038	1.0486	0.0008	0.0082	1.673	2.1322	0.4233	0.4577	1.316	0.0115	0.3922	0	0	0	0	0	0	0	0	0	0.017	0	0	0	0	0	0	0	0	0	0	0	0
gi|635172822|ref|NM_001291994.1|	3.64772	-2.31703	3.51805e-05	0.0021944	1.97475	RUFY3	>gi|635172822|ref|NM_001291994.1| Homo sapiens RUN and FYVE domain containing 3 (RUFY3), transcript variant 5, mRNA	0	0	0	0.4768	0	0.3772	0.0945	0.0013	0	0	0	0	0	0	0	0.0499	0	0.0022	0	0	0	0.01	0	0	0	0	0.0111	0	0	0	0.0154	0	0	0	0	0	0	0	0	0	0.001	0.001
gi|635574629|ref|NR_120457.1|	1.239	3.22407	5.40363e-07	7.83079e-05	0.0303316	ENOPH1	>gi|635574629|ref|NR_120457.1| Homo sapiens enolase-phosphatase 1 (ENOPH1), transcript variant 3, non-coding RNA	1.1048	1.5545	1.4957	0.7057	1.4379	0.7043	1.0233	0.4017	2.0961	1.4722	2.2332	1.8029	1.522	1.257	1.3441	1.3927	1.7422	1.8723	1.018	1.1795	1.2096	2.6156	1.309	0.8678	2.1519	1.3225	2.659	3.0819	1.063	2.1823	1.562	1.4992	2.0609	1.6129	2.0769	2.8668	1.4488	1.5803	1.4388	2.3231	1.7627	2.3096
gi|63999351|ref|NR_002312.1|	2.1085	4.37962	1.98426e-10	1.17676e-07	1.1138e-05	RPPH1	>gi|63999351|ref|NR_002312.1| Homo sapiens ribonuclease P RNA component H1 (RPPH1), RNase P RNA	4.4466	3.2428	4.0623	5.6544	5.3879	5.8486	6.3351	4.2177	2.5443	4.776	4.6361	3.2518	4.3027	4.9382	3.5668	4.2969	6.5573	5.0985	5.008	3.5436	4.054	4.8975	5.4577	6.4984	3.1032	7.3742	3.2057	6.7081	6.2992	4.5307	5.7249	4.6468	5.2317	3.15	6.1651	3.4899	3.9338	4.608	5.798	3.3197	5.1739	4.3063
gi|645066018|ref|NR_120592.1|	3.04876	-0.367326	0.000818967	0.0213741	45.9703	PRSS23	>gi|645066018|ref|NR_120592.1| Homo sapiens protease, serine 23 (PRSS23), transcript variant 6, non-coding RNA	0	0	0	0	0	0	0	0.0005	0	0	0	0	0	0	0	0	0	0	0	0	0	0.0916	0	0	0	0	0.0126	0	0	0	0	0	0	0.4388	0	0	0	0	0	0	0	0
gi|645912965|ref|NM_001293205.1|	2.70367	1.76776	1.54457e-06	0.000182639	0.0867	MVP	>gi|645912965|ref|NM_001293205.1| Homo sapiens major vault protein (MVP), transcript variant 4, mRNA	0	0.3763	0.361	0	0.8013	0.5495	0.4399	0.4195	0	0	0.3081	0.1922	0	0.6398	0	0	1.0705	0.8312	0.3498	0.5349	0.6639	0	0.5014	0.5869	0	0	0.315	0	2.8611	0.2863	0.4038	0.315	0.8878	0.4879	0.6403	0	0	0	0.1575	0.4209	0	0.0891
gi|645912974|ref|NM_001293214.1|	4.856	1.44888	8.88978e-07	0.000116559	0.0499001	TUBB	>gi|645912974|ref|NM_001293214.1| Homo sapiens tubulin beta class I (TUBB), transcript variant 4, mRNA	0	0	0	0	0	0.173	0	0	0	0	0	0	0	0	0.08	0	0	0	0	0	0	0	0	0.4399	0	0	0	0.8963	0.0669	0	0	0.2635	0	0	0	0	0	0	0	0	0	0
gi|645912994|ref|NR_120608.1|	6.86145	2.05601	3.19499e-09	1.15103e-06	0.000179341	QTUBB	>gi|645912994|ref|NR_120608.1| Homo sapiens tubulin beta class I (TUBB), transcript variant 7, non-coding RNA	0.0354	0	0	0	0.2439	0	0.232	0.0355	0	0	0	0.0509	0	0	0	0	0	0.1228	0	0	0	0	0	0	0.2004	0	0.1792	0	0.7539	0	0	0	0.7017	0	0	0	0	0	0	0	0.0627	0
gi|649572679|ref|NR_038235.2|	1.77697	-1.7471	0.00099034	0.0243312	55.5898	LINC01606	>gi|649572679|ref|NR_038235.2| Homo sapiens long intergenic non-protein coding RNA 1606 (LINC01606), long non-coding RNA	0.002	0	0.0146	0.0148	0.0418	0	0	0.0117	0	0.0291	0.0343	0	0.0384	0.0213	2.1152	0	0.0113	0.0384	0	0.0135	0	0.5785	0.0582	0.2798	0.0577	0.1562	0	0.1594	0	0.0317	0.0584	0	0	0	0	0	0.0119	0	0	0.0196	0.005	0.0014
gi|651166630|ref|NM_001293628.1|	2.4852	2.44248	0.000805339	0.0211496	45.2053	PAPOLA	>gi|651166630|ref|NM_001293628.1| Homo sapiens poly(A) polymerase alpha (PAPOLA), transcript variant 5, mRNA	0	0.3128	0.0415	0.1263	0	0	0.2656	0.0525	0.1815	1.0367	0.2532	0.8909	0	1.0488	0.0866	0.3527	0.3222	0	0.3514	0.1576	0	0.038	1.1507	0	0.8291	0.0522	0	3.6252	2.977	0	0	0	0.0886	0	0	0.5061	0.4721	0	0	0.3495	0.2142	0.1299
gi|657188875|ref|NR_121658.1|	3.33229	-1.17974	0.000216343	0.00833958	12.1438	LYRM7	>gi|657188875|ref|NR_121658.1| Homo sapiens LYR motif containing 7 (LYRM7), transcript variant 3, non-coding RNA	0	0.0007	0	0.1091	0.1597	0	0	0	0	0.0922	0	0	0	0.0267	0	0	0	0	0	0	0	0	0	0	0	0	0	0	0	0	0	0	0	0	0	0	0	0	0	0.0186	0	0.0137
gi|661860326|ref|NM_001297430.1|	2.74993	0.702487	3.60777e-06	0.000371851	0.202511	MAEA	>gi|661860326|ref|NM_001297430.1| Homo sapiens macrophage erythroblast attacher (MAEA), transcript variant 3, mRNA	0	0.0048	0.0707	0	0	0.3385	0.1788	0.0408	0	0.2801	0	0.0449	0.1087	0	0.0867	0	0.0737	0.1306	0.3769	0	0	0.5742	0.8662	0	0	0	0	0	0	0.8159	0	0	0	0	0.2412	0	0	0.1831	0.0909	0.2175	0.3606	0.1724
gi|662033851|ref|NM_001297548.1|	-3.86849	-2.58563	2.05772e-05	0.00145277	1.15504	ZNF131	>gi|662033851|ref|NM_001297548.1| Homo sapiens zinc finger protein 131 (ZNF131), transcript variant 1, mRNA	0	0	0	0	0	0	0	0	0	0	0	0	0	0	0	0	0	0	0	0	0	0.0965	0	0	0	0.0663	0	0.0702	0.7529	0	0	0	0.1745	0	0	0	0	0	0	0	0	0
gi|663429551|ref|NM_001300769.1|	1.56294	-1.06396	7.30615e-05	0.00380639	4.10109	LYPLAL1	>gi|663429551|ref|NM_001300769.1| Homo sapiens lysophospholipase like 1 (LYPLAL1), transcript variant 2, mRNA	0.0161	0.117	0.0994	0.0973	0.2457	0.3673	0.4259	0.0401	0.0725	0.8057	0.2416	0.0832	0.0593	0.4272	0	0.0994	0.135	0	0.085	0.1793	0	0.4474	0.2835	0	0	0.9623	0	0.3567	0.2156	0.0823	0.4425	0.1245	0	0.2372	0	0	0.0347	0	0.134	0.365	0.1456	0
gi|66346687|ref|NM_013253.4|	2.8238	1.33931	0.000136696	0.00595406	7.673	DKK3	>gi|66346687|ref|NM_013253.4| Homo sapiens dickkopf WNT signaling pathway inhibitor 3 (DKK3), transcript variant 2, mRNA	1.966	1.8008	3.8437	3.1982	2.0658	2.9158	2.9915	1.227	2.362	2.5387	2.6975	2.9778	0	1.9244	0.004	2.6118	0.0028	0.8439	1.4414	3.9879	2.1161	0	0	0	0	0	0	0	0	0	0	0.6989	0	0.8401	0.0905	1.1433	0	0.003	0	1.0138	0.0038	0.332
gi|666335567|ref|NM_175610.3|	1.0686	2.07503	1.85447e-05	0.00134676	1.04095	TJP1	>gi|666335567|ref|NM_175610.3| Homo sapiens tight junction protein 1 (TJP1), transcript variant 2, mRNA	1.5852	0.8211	0.6131	0.7633	0.4248	0.462	1.1849	0.9421	0.7992	1.9966	1.2319	0.8942	1.6833	1.0112	1.4615	0.8758	1.6708	0.9719	0.9331	1.3705	0.2677	0.169	0.427	0.4883	0.7178	0.3493	0.4411	0.4355	0.8602	0.6355	0.0771	0.4185	0.3622	0.1057	0.0936	0.929	0.0562	0.4963	0.1874	0.3072	0.7995	0.3236
gi|666335583|ref|NM_001301038.1|	4.20297	-2.57301	6.43759e-08	1.3635e-05	0.00361355	BCLAF1	>gi|666335583|ref|NM_001301038.1| Homo sapiens BCL2 associated transcription factor 1 (BCLAF1), transcript variant 4, mRNA	0	0	0.0024	0.0018	0.0099	0	0	0	0	0	0	0	0	0	0	0.2579	0	0	0	0	0	0	0	0	0	0.0486	0	0	0	0	0	0	0	0	0.0117	0	0	0	0	0	0	0
gi|666637996|ref|NM_001301081.1|	3.05149	-1.32389	0.000397725	0.0128728	22.3251	AP2S1	>gi|666637996|ref|NM_001301081.1| Homo sapiens adaptor related protein complex 2 sigma 1 subunit (AP2S1), transcript variant 5, mRNA	0	0	0.5609	0	0	0	0	0.1115	0	0	0	0	0	0.2971	0	0	0.1338	0	0	0.2232	0	0	0	0	0	0.9058	0	0	1.8432	0.5793	0	0	0	0	0.3647	0	0	0	0	0	0	0
gi|66737366|ref|NM_005979.2|	-3.46584	-2.17164	5.53478e-05	0.00311012	3.10678	S100A13	>gi|66737366|ref|NM_005979.2| Homo sapiens S100 calcium binding protein A13 (S100A13), transcript variant 2, mRNA	0	0	0	0	0	0	0.0132	0.2178	0	0	0	0	0	0	0	0	0	0	0	0	0	0	0.0974	0	0	0.3733	0	2.0214	0	1.9632	0	1.4257	0	0	0	0	0	0	0	0	0.2594	0
gi|667478095|ref|NM_182985.4|	-2.00707	0.0360661	5.33995e-07	7.76771e-05	0.0299742	TRIM69	>gi|667478095|ref|NM_182985.4| Homo sapiens tripartite motif containing 69 (TRIM69), transcript variant a, mRNA	0.345	0.0476	0	0	0.3254	0.3161	0.2555	0.4916	0.3063	0.3456	0.3404	0.0149	0.4841	0.1098	0.068	0.1233	0.0717	0.2413	0.3338	0.3729	5.0302	0.8735	0	0.3189	0.3442	0.3349	0.7263	0.3303	0.6153	0.2555	0.4621	0.414	0.9366	0.1006	0.9977	0.0765	0.6445	0.5762	0.1631	0.2993	0.1974	0.5828
gi|667751611|ref|NM_001114185.2|	5.43351	-1.90843	9.82878e-10	4.51045e-07	5.51709e-05	MVK	>gi|667751611|ref|NM_001114185.2| Homo sapiens mevalonate kinase (MVK), transcript variant 2, mRNA	0	0	0	0	0	0	0	0	0	0.1972	0.2534	0.1355	0	0	0	0	0	0	0	0	0	0	0	0	0	0	0	0.0762	0.0941	0	0	0	0	0	0	0	0	0	0	0	0	0
gi|667751626|ref|NR_125409.1|	1.28601	1.76304	3.9351e-11	3.4008e-08	2.20885e-06	LOC102724699	>gi|667751626|ref|NR_125409.1| Homo sapiens uncharacterized LOC102724699 (LOC102724699), long non-coding RNA	2.2722	1.8037	1.862	3.0831	3.223	2.3346	3.0421	2.0349	0.9935	1.9609	2.0296	1.688	1.4164	2.3817	2.0603	2.1337	2.2644	1.9953	2.432	2.1055	1.0182	1.7087	0.7315	0.6257	0.8983	1.2356	0.9111	2.2738	1.784	1.0502	1.3636	1.1041	0.8124	1.2213	0.8465	0.4486	0.5086	0.6472	1.001	1.0795	0.7679	1.1211
gi|66932907|ref|NM_006262.3|	1.60168	0.211619	0.000687716	0.0190308	38.6029	PRPH	>gi|66932907|ref|NM_006262.3| Homo sapiens peripherin (PRPH), mRNA	1.592	0.0005	1.6778	2.5578	0.1403	3.48	0.3192	2.0902	0	0.089	0.1902	0.9619	0.6131	0.127	0.7858	3.0542	0.2373	0	0.4591	3.736	0.2812	0.7476	0.4547	0.4329	0.1672	0	0	0.1879	0	0.6854	0	0	0	0	0.3087	0	0.8326	0.503	1.41	0.2905	0.123	0.5279
gi|66933008|ref|NM_001024382.1|	3.61635	-1.20794	0.000338023	0.01145	18.9739	HMBS	>gi|66933008|ref|NM_001024382.1| Homo sapiens hydroxymethylbilane synthase (HMBS), transcript variant 2, mRNA	0	0	0.1957	0	0	0	0	0	0	0	0	0	0	0	0.1872	0	0	0	0	0	0	0	0	0	0	0.6673	0	0	0	0	0	0	0	0	0	0	0	0	0	0	0	0
gi|673132017|ref|NM_001291861.2|	1.85142	9.05423	0.000238192	0.00884552	13.3702	IGF2	>gi|673132017|ref|NM_001291861.2| Homo sapiens insulin like growth factor 2 (IGF2), transcript variant 4, mRNA	2.7925	8.4613	3.0939	2.9333	8.7996	2.0448	1.6284	1.7859	2.1069	2.2899	9.3787	2.0022	1.2513	1.8212	1.3705	2.3039	1.3514	1.489	1.4245	4.8602	9.7058	2.4546	1.8152	1.9284	1.4735	0.6296	1.1105	1.867	5.1114	1.1956	0.5665	9.2018	1.1204	2.1539	1.3672	1.2327	1.4251	3.6897	6.5979	0.5956	3.4351	1.4936
gi|673921852|ref|NR_125837.1|	1.12105	-0.37831	6.72576e-08	1.41066e-05	0.00377531	LOC101926898	>gi|673921852|ref|NR_125837.1| Homo sapiens uncharacterized LOC101926898 (LOC101926898), long non-coding RNA	1.2961	0.752	1.1112	0.9583	0.7853	0.2379	0.8604	1.0126	1.0348	1.8029	1.1073	0.8897	1.1428	1.8749	1.8438	1.1615	1.5407	1.3247	1.357	1.0367	0.4403	0.5165	0.2594	0.2098	0.5928	0.8373	0.8218	0.3674	0.3092	0.4421	0.5648	0.1894	0.4722	0.7791	0.7512	0.5027	0.5336	0.5917	0.2232	0.2651	0.2858	0.3461
gi|685504950|ref|NM_001009606.3|	2.42422	-2.11371	0.000422306	0.0134194	23.7049	HS3ST6	>gi|685504950|ref|NM_001009606.3| Homo sapiens heparan sulfate-glucosamine 3-sulfotransferase 6 (HS3ST6), mRNA	0	0	0	0	0.1801	2.6131	0.216	1.6893	0	0.0419	0	0.3837	0	0	0.0204	0	0	0	2.1089	0	0	0	0	0	0	0	0	0	0	0	0.6132	0	0	0	0	0	0	0	0.0054	0	0	0.021
gi|692314725|ref|NM_002416.2|	-1.55202	5.63751	1.44673e-12	2.23074e-09	8.12076e-08	CXCL9	>gi|692314725|ref|NM_002416.2| Homo sapiens C-X-C motif chemokine ligand 9 (CXCL9), mRNA	1.7201	3.428	2.0119	1.1177	2.2947	1.2803	2.2472	2.1773	3.2384	2.017	5.89	3.3993	4.3659	2.4822	2.0563	4.3018	3.5586	2.9637	0.4816	2.6562	3.2824	5.456	2.5267	4.0872	3.7283	2.6878	6.4064	3.1929	5.2821	4.7487	2.0769	3.4952	5.7778	3.5705	6.1341	2.3009	4.9678	4.9592	3.1871	5.0258	4.4215	5.8528
gi|695917268|ref|NR_126106.1|	3.81621	2.45589	1.79036e-06	0.000206015	0.100497	PRDX3	>gi|695917268|ref|NR_126106.1| Homo sapiens peroxiredoxin 3 (PRDX3), transcript variant 7, non-coding RNA	0.2361	0.0169	0.3281	0	0	0	0	0	0.2028	0.2172	0.3236	0	0	0.0886	0	0.1561	0	0.3745	0	0	0.3079	0	0	0	0.3438	1.1085	0.5694	4.0936	0	0.4792	0	0	0	0	0.2996	0.897	0	0	0	0	0.2966	1.0466
gi|699964214|ref|NM_001302490.1|	3.26966	-1.09055	0.000114467	0.00523424	6.42525	ACP2	>gi|699964214|ref|NM_001302490.1| Homo sapiens acid phosphatase 2, lysosomal (ACP2), transcript variant 4, mRNA	0.1066	0	0	0	0	0	0	0.271	0	0	0	0.1605	0	0	0.4017	0.2202	0.163	0	0.2873	0	0	0	0	0	0	0	0	0.0879	0.5712	0	0	0	0	0	0	0	0.2186	0	0	0	0	0
gi|700274112|ref|NM_001302509.1|	-1.62695	2.68137	5.05795e-06	0.000497383	0.283913	MMP2	>gi|700274112|ref|NM_001302509.1| Homo sapiens matrix metallopeptidase 2 (MMP2), transcript variant 4, mRNA	0.3395	0	0.2282	0.1488	0	0	0.0218	0	0	0	0.5202	0.4408	0	0.6657	0	0.9248	0	0	0	0	0.4658	1.8233	1.3699	0.9759	1.3995	0.4559	0.7589	0.8124	3.0341	1.5478	0.7899	1.5452	1.2803	0.6779	1.0999	0.2776	2.1897	2.7952	0.3337	0.1286	2.7614	0.3976
gi|700274114|ref|NM_001302510.1|	-1.31047	6.99473	0.000721547	0.0197143	40.5019	QMMP2	>gi|700274114|ref|NM_001302510.1| Homo sapiens matrix metallopeptidase 2 (MMP2), transcript variant 5, mRNA	0.3696	0	0	0.1544	0	0	0.086	0	0.0055	0.3452	0.5525	0	0	0	0	1.0551	0	0	0.573	0.3897	3.6791	6.5203	6.0378	4.8969	5.0966	2.6156	3.9613	3.5837	7.3907	5.6175	3.8116	5.2045	5.0584	5.1363	5.221	2.3193	5.8174	7.622	6.0366	2.3507	7.0517	3.6013
gi|70778917|ref|NM_002216.2|	2.07914	-1.38336	1.67292e-08	4.54138e-06	0.000939041	ITIH2	>gi|70778917|ref|NM_002216.2| Homo sapiens inter-alpha-trypsin inhibitor heavy chain 2 (ITIH2), mRNA	0.152	0.9472	0.2515	0.5612	0.3137	0.2753	0.0706	0.2611	0.0215	0.2753	0.0505	0.036	0.0732	0.1446	0.1525	0.225	0.0683	0.5133	0.2009	0.0635	0.0878	0.0533	0.0402	0.1735	0.0544	0	0.436	0.2284	0	0.0251	0.08	0.052	0.1085	0.0379	0.0274	0.0577	0.011	0.0123	0.0119	0	0.0079	0.0026
gi|70906438|ref|NM_021870.2|	4.1994	-2.22355	8.72111e-08	1.76011e-05	0.00489533	FGG	>gi|70906438|ref|NM_021870.2| Homo sapiens fibrinogen gamma chain (FGG), transcript variant gamma-B, mRNA	0.8269	1.614	0	0.8591	0.5607	0	0	0.4616	0	0	0	0	0	0	0.5666	0.4685	0.392	0.6986	0	0	0	0	0.0915	0	0	0	0	0	0	0	0	0	0	0	0	0	0	0	0	0	0	0
gi|71979669|ref|NM_001048.3|	1.78492	0.0108174	0.000420395	0.0133818	23.5976	SST	>gi|71979669|ref|NM_001048.3| Homo sapiens somatostatin (SST), mRNA	2.8682	0.6289	1.4518	2.8787	0.4099	4.2391	0	4.6621	0	0.9566	0.9823	2.7715	0.3546	0.3903	3.7771	2.0014	0.2068	0.3912	3.7559	1.9759	0	1.4869	0.6953	0	0	0	0.6111	0	0	1.6167	0.2231	0.4064	0.6447	0	0.6491	0.2263	2.1437	0.9712	3.9625	0.0585	0.3744	2.0485
gi|720642743|ref|NM_000639.2|	-1.54712	0.422313	3.64838e-05	0.00225743	2.04791	FASLG	>gi|720642743|ref|NM_000639.2| Homo sapiens Fas ligand (FASLG), transcript variant 1, mRNA	0.3991	0.5464	0.0899	0.6469	0	0	0	1.031	0	0.347	0.9626	0.5088	0.6491	0.1173	0.1264	1.2543	0.7146	0.4894	0.5764	0	0	0.9133	1.4815	1.3205	0.4244	0.6488	1.9867	0	1.8355	0.7653	1.1291	0	2.0188	0.5244	1.5	0	1.2357	0.8564	0.9371	0.9158	0.3797	1.2426
gi|722829124|ref|NM_006433.4|	-1.19478	2.4113	3.77976e-07	5.87509e-05	0.0212165	GNLY	>gi|722829124|ref|NM_006433.4| Homo sapiens granulysin (GNLY), transcript variant 2, mRNA	1.142	2.074	1.07	1.3655	3.5921	2.5966	2.4612	1.1263	1.8628	1.7107	2.5058	1.7548	1.6536	1.067	0.1631	2.2288	2.4653	2.0776	1.0697	1.8959	2.3019	3.8433	2.1605	2.983	4.3044	1.4391	3.8352	2.5187	3.5805	3.2184	2.3222	2.7195	5.1473	3.2797	3.769	1.4577	3.7028	2.048	2.1358	3.3904	2.7312	4.6262
gi|730229391|ref|NM_018937.4|	1.34479	-0.169659	1.24058e-05	0.000983987	0.696361	PCDHB3	>gi|730229391|ref|NM_018937.4| Homo sapiens protocadherin beta 3 (PCDHB3), mRNA	0.0596	0.0403	0.2142	0.5365	0.1983	0.3259	0.2746	0.3848	0.0865	0.1322	0.4178	0.2143	0.1314	0.1539	0.0375	0.2353	0.411	0.0933	0.1505	0.9065	0.1828	0.0833	0.1919	0.2883	2.3162	0.1272	0.1633	0	0.2361	0.0883	0.0964	0.1637	0.1627	0.6048	0.1156	0.0766	0.1696	0.1926	0.1971	0.0203	0.4258	0.0945
gi|730229392|ref|NM_015669.4|	1.04498	-0.394571	9.28461e-05	0.004485	5.21164	PCDHB5	>gi|730229392|ref|NM_015669.4| Homo sapiens protocadherin beta 5 (PCDHB5), mRNA	0.4787	0.2761	1.3089	0.8987	0.1202	0.6167	0.7408	0.3342	0.312	0.23	0.3897	0.4589	0.3007	0.0829	0.298	0.6722	0.2069	0.2253	0.2587	2.04	0.2687	0.0573	0.1221	0	0.4373	0	0.0898	0	0.6754	0.0914	0.1144	0.1696	0.2462	0.0623	0.0947	0.0878	0.0954	0.0982	0.0729	0	0.3081	0.216
gi|731441426|ref|NM_001303008.1|	4.72182	2.18982	6.9536e-13	1.34024e-09	3.90319e-08	DDAH2	>gi|731441426|ref|NM_001303008.1| Homo sapiens dimethylarginine dimethylaminohydrolase 2 (DDAH2), transcript variant 3, mRNA	0.5117	0.0716	1.1941	0	0	0	0.3737	0	0	0	0	0.1692	0.7894	0.3786	0.708	0.8621	0	0.2917	0.252	1.114	0	1.173	0	0.8468	0.2882	0	0.2513	0	1.726	0.5458	0	0.9696	0	0	0	0	0.3505	0	0.2285	0.6285	0.2897	0.4548
gi|733215446|ref|NM_001303059.1|	1.53272	1.69465	4.13785e-06	0.000419753	0.232266	TMED4	>gi|733215446|ref|NM_001303059.1| Homo sapiens transmembrane p24 trafficking protein 4 (TMED4), transcript variant 3, mRNA	0.5031	0.3324	1.3255	0.7772	0	0	0.2151	0.5461	0.4728	0.9633	1.2021	0.6672	0.7164	1.0442	0.6131	0	1.2137	0.1611	0.81	0.4049	0.6315	1.8235	0.6607	0	0.9436	1.6167	0	1.5721	0	1.1694	0.253	1.3803	0	1.1844	0.239	0.9706	0.6827	0.8703	0.502	0.5561	1.134	1.2115
gi|735997338|ref|NM_001303248.1|	1.82653	0.293902	2.36145e-08	6.10323e-06	0.00132553	WDR61	>gi|735997338|ref|NM_001303248.1| Homo sapiens WD repeat domain 61 (WDR61), transcript variant 3, mRNA	0.766	0.3873	0.1235	0	0.8841	0.2108	0.2513	0.0667	0.1936	0.5359	0.4924	0.0971	0.5953	0.4897	0.0781	0.5062	0.7163	0.4767	0.738	0.3628	0.4047	0.6141	0	0.6035	0	0	0.5088	0.7725	0.7833	0.4832	1.3314	1.4183	1.3378	0.6479	0.5285	1.0965	0.8897	0.4637	0.4777	0.3426	1.2272	0.2906
gi|735997385|ref|NM_006988.4|	1.05485	5.43029	6.11747e-05	0.00335443	3.43386	ADAMTS1	>gi|735997385|ref|NM_006988.4| Homo sapiens ADAM metallopeptidase with thrombospondin type 1 motif 1 (ADAMTS1), mRNA	3.0402	2.636	3.9956	3.8536	3.1017	3.3568	2.48	2.9363	2.3768	2.4355	4.1003	3.7981	2.3035	2.211	2.9028	3.5785	2.5146	2.0902	3.2997	7.0861	1.4592	2.8236	2.2052	2.1903	2.5726	0.8372	2.2885	0.7546	3.8504	3.3323	1.83	2.7883	1.6349	2.3238	4.0643	2.3222	2.5187	3.2393	2.8396	2.6794	2.6302	2.5436
gi|735997400|ref|NM_001303249.1|	3.74733	-1.78591	0.000548301	0.0162085	30.7773	SLC25A46	>gi|735997400|ref|NM_001303249.1| Homo sapiens solute carrier family 25 member 46 (SLC25A46), transcript variant 2, mRNA	0	0	0	0	0	0	0	0	0	0	0	0	0	0.0317	0	0	0	0	0	0	0	0	0	0	0	0	0	0	0	0	0	0	0	0	0	0	0	0	0	0	0	0
gi|735997419|ref|NM_001127710.2|	2.56236	-0.982873	1.87612e-06	0.000214602	0.10531	PRG4	>gi|735997419|ref|NM_001127710.2| Homo sapiens proteoglycan 4 (PRG4), transcript variant D, mRNA	0	0	0	0	0	0.0593	0.1615	0	0.037	0	0.0975	0.0172	0.0174	0.0173	0	0.0359	0.0634	0	0.1084	0	0	0.0318	0.0479	0.1488	0.0488	0.1696	0	0.2643	0	0	0.0632	0.0466	0.1644	0	0	0	0	0.0283	0	0	0.008	0.0027
gi|73622127|ref|NM_032992.2|	4.0242	2.07731	7.99782e-13	1.40136e-09	4.48933e-08	CASP6	>gi|73622127|ref|NM_032992.2| Homo sapiens caspase 6 (CASP6), transcript variant beta, mRNA	0.0342	0.4115	0.4252	0.1459	0.6596	0	0.1636	0	0.5344	0	0	0.6695	0	0.4022	0.4435	0	0.1748	0.2452	0.1256	0	0.887	0	0.7122	0	0	1.1214	0.2572	0	2.9573	0.1834	1.2253	0.2369	0.645	0	0.5316	0.2446	0	1.0443	0.8236	0.8504	0.7806	0.3241
gi|74229020|ref|NM_001032731.1|	-1.0021	2.9916	4.41129e-06	0.000441679	0.247615	OAS2	>gi|74229020|ref|NM_001032731.1| Homo sapiens 2'-5'-oligoadenylate synthetase 2 (OAS2), transcript variant 3, mRNA	2.6712	1.3256	0.912	1.2269	1.6242	1.3177	2.5277	0.8858	0.9677	1.3978	1.5915	1.1808	1.1655	0.9935	1.5901	1.8634	0.5128	1.2893	1.4025	1.277	2.0516	3.4705	1.919	2.1752	3.7782	2.272	3.6133	0.8221	3.0093	1.4758	1.2262	2.1759	3.4983	1.4675	2.88	0.9583	1.8737	1.6667	2.1659	1.6659	3.4055	3.7652
gi|742800210|ref|NM_001303456.1|	5.9613	-1.76453	4.45868e-09	1.521e-06	0.000250275	POLR3C	>gi|742800210|ref|NM_001303456.1| Homo sapiens polymerase (RNA) III subunit C (POLR3C), transcript variant 2, mRNA	0	0	0	0	0	0	0	0	0	0	0	0	0	0	0	0	0	0	0	0	0	0	0	0	0	0	0	0	0	0	0	0	0	0	0	0	0	0	0	0	0	0
gi|745399089|ref|NM_032512.3|	3.27677	-0.871999	7.16169e-05	0.00375706	4.02	PDZD4	>gi|745399089|ref|NM_032512.3| Homo sapiens PDZ domain containing 4 (PDZD4), transcript variant 2, mRNA	0.2189	0.0088	0.0027	1.0045	0.1749	2.0087	0	0.8282	0.1673	0.1738	0	0.0018	0	0.0854	0	1.0077	0.0541	0.2066	0	2.3366	0	0	0	0	0	0	0	0	0	0	0	0	0	0	0.3756	0	0	0	0	0	0	0
gi|746816146|ref|NM_001303504.1|	2.51964	1.93685	8.87901e-05	0.00433251	4.98397	PPP4C	>gi|746816146|ref|NM_001303504.1| Homo sapiens protein phosphatase 4 catalytic subunit (PPP4C), transcript variant 3, mRNA	1.1775	1.7678	2.0754	2.3458	2.4337	0.7715	1.8235	1.5777	1.7941	1.1029	1.8781	1.7666	2.0493	1.3093	1.9874	0.0089	0.051	0	1.8469	1.7686	1.2758	0	0	0	0	0.0608	0.1048	0	0	0	0.02	2.1279	0	0.0253	0	2.9615	0.0064	2.4593	1.4022	0	2.3658	0
gi|746817474|ref|NR_024086.2|	1.18674	0.295777	2.21141e-06	0.000247089	0.124131	COPG2IT1	>gi|746817474|ref|NR_024086.2| Homo sapiens COPG2 imprinted transcript 1 (non-protein coding) (COPG2IT1), long non-coding RNA	0.1853	0.1741	0.2245	0.571	0.4675	0.4423	0.2786	0.2296	0.0208	0.3574	0.5133	0.1848	0.267	0.5142	0.3776	0.2535	0.271	0.3502	0.5996	0.5118	0.1805	0.3411	0.1153	0.2003	0.0743	0.6036	0.1367	0.9072	0.4768	0.0385	0.7597	0.0733	0.2977	0.0973	0.2882	0.3787	0.2461	0.0291	0.1557	0.0532	0.1357	0.0213
gi|747019233|ref|NM_001304272.1|	2.26321	-2.36622	0.000373191	0.0122536	20.9479	ARMC7	>gi|747019233|ref|NM_001304272.1| Homo sapiens armadillo repeat containing 7 (ARMC7), transcript variant 3, mRNA	1.0678	1.7265	1.271	0	0	2.3665	0.1373	0.0008	0	0.0115	0.9055	0.0007	0	0.3682	0	0	0.0008	2.1412	1.4651	0.5467	0	0	0	0	0	0	0	0	0.3032	0	0	0	0	0	0.3135	0	0	0	0	0	0	0.5064
gi|747165369|ref|NM_002888.3|	2.03603	0.719083	6.73346e-08	1.41066e-05	0.00377963	RARRES1	>gi|747165369|ref|NM_002888.3| Homo sapiens retinoic acid receptor responder 1 (RARRES1), transcript variant 2, mRNA	3.5582	3.7796	1.7022	3.6787	2.5881	4.3562	0.4323	4.3075	2.1994	3.2931	2.2461	3.4657	2.3562	1.6147	2.6246	2.4598	1.7497	1.609	5.7316	3.9867	0	1.1738	0.3515	0	1.414	0.5621	0.9324	0	0.2964	0.5874	1.127	0.9426	0.7028	0.6298	0.2663	0.7902	1.2225	0	1.3823	0	0	3.3952
gi|748983118|ref|NM_001304358.1|	-1.41656	-1.01601	0.00058648	0.0169219	32.9203	ZFP42	>gi|748983118|ref|NM_001304358.1| Homo sapiens ZFP42 zinc finger protein (ZFP42), transcript variant 2, mRNA	0.2059	0.0446	0.0173	0.0887	0.2221	0.3629	0.2182	0.1	0.008	0.1196	0	0.1215	0.3158	0.1184	0	0.5806	0.1685	0	0.2778	0.0282	0.0715	0.1451	0.0686	0	0.0968	0.1942	0	0	0.2001	0.0386	0.1078	0	0	0.0741	0.1714	0.0715	0.0613	0	0	0.177	0.119	0
gi|749502295|ref|NM_001278473.2|	1.94608	2.21684	0.000367184	0.0121183	20.6108	CHRDL2	>gi|749502295|ref|NM_001278473.2| Homo sapiens chordin-like 2 (CHRDL2), transcript variant 2, mRNA	1.2084	0.5789	3.4064	2.6008	0.834	5.2761	0.7571	1.2252	0.6582	1.3064	1.2333	3.6626	0.4232	0.4408	0.4136	0	0	0.2862	0.5372	7.8054	0	2.7457	0.445	0	0.6224	0	0.5113	0	0	0.4651	0	0.203	0.4817	0.4965	0.5787	0	1.7526	0.5578	1.4453	0	0.4444	0.4439
gi|751247013|ref|NM_001304487.1|	3.80255	-0.591403	2.82615e-09	1.04691e-06	0.000158637	TIMM9	>gi|751247013|ref|NM_001304487.1| Homo sapiens translocase of inner mitochondrial membrane 9 (TIMM9), transcript variant 4, mRNA	0	0.0123	0	0.272	0.4449	0	0	0.1	0	0.1262	0	0	0	0	0.0851	0	0	0	0.1629	0.1402	0	0	0	0.4065	0.3179	0.498	0	0.6853	0	0.2007	0.2864	0.2643	0	0	0	0	0	0.1406	0	0.1775	0.3608	0.027
gi|751368125|ref|NM_001304505.1|	2.86901	0.489717	2.24063e-05	0.00155063	1.25771	HMG20A	>gi|751368125|ref|NM_001304505.1| Homo sapiens high mobility group 20A (HMG20A), transcript variant 3, mRNA	0.1989	0.0131	0	0	0	0	0	0.5138	0.3783	0.6013	0.2236	0.2824	0	0.2609	0	0.771	0.122	0.1779	0.5022	0	0	0	0	0.391	0	0	0	0.0677	0	0.4873	0.4088	0	0	0	0	0.2259	0.2774	0.2393	0.0759	0	0	0
gi|752507720|ref|NM_001304564.1|	3.27603	-0.0558847	2.02474e-06	0.000228884	0.113652	MIEF1	>gi|752507720|ref|NM_001304564.1| Homo sapiens mitochondrial elongation factor 1 (MIEF1), transcript variant 2, mRNA	0.0046	0.0006	0	0.0351	0	0.1136	0	0	0.1003	0	0	0	0	0.0087	0	0	0.0135	0.0243	0.0982	0	0	0	0	0	0.1159	0	0	0.4589	0	0	0	0.0972	0	0.0795	0.137	0	0	0	0.0136	0.0396	0	0.022
gi|754502074|ref|NR_130899.1|	2.0619	-2.02556	0.000709124	0.0194419	39.8045	EVA1B	>gi|754502074|ref|NR_130899.1| Homo sapiens eva-1 homolog B (C. elegans) (EVA1B), transcript variant 3, non-coding RNA	0.6136	1.0205	0.4506	0.9943	0	0.937	0.3565	0.9651	0.6603	0.2958	0.5384	0.2911	0	0.2433	0	1.0048	0.9125	0.2697	0	1.7179	0	0.201	0	0	0	0	0	0	1.7057	0.2338	0	0	0	0.3372	0	0.2788	0	0	0	0	0.1632	0
gi|755571607|ref|NR_130911.1|	1.45241	0.61453	1.07314e-05	0.000874246	0.602374	RSAD1	>gi|755571607|ref|NR_130911.1| Homo sapiens radical S-adenosyl methionine domain containing 1 (RSAD1), transcript variant 2, non-coding RNA	0.4149	0.2225	0.3105	0.3648	0.8257	0.3491	0.7494	0.3619	0.221	0.1246	0.2813	0.5354	0.6483	0.2198	0.3473	0.4432	0.3889	0.5315	0.1573	0.3394	0.7693	0	0.0729	0.5936	0.4802	0.6797	0.5556	0.8892	1.051	0.0952	0.1581	0.458	1.0463	0.7758	0.4749	0.1217	0.1284	0.2534	0.1748	0.3888	0.0914	0.3544
gi|756141055|ref|NR_130915.1|	-1.35079	0.648259	0.000276842	0.00990872	15.5397	LCAL1	>gi|756141055|ref|NR_130915.1| Homo sapiens lung cancer associated lncRNA 1 (LCAL1), long non-coding RNA	0.0029	0.2016	0.2471	0.04	0.0702	0.0299	0.1173	0.0067	0.1171	0.0207	0.1411	0.1137	0.0404	0.2363	0.3476	0	1.6043	0.3258	0.0313	0.0116	0.0984	0.458	0.0548	0.3582	0.1083	0.1549	0.0348	0.2091	0.1414	0.0479	0.1121	0.1083	0	0.3942	0.0521	0.1425	0.015	0.0172	0.1696	0.2826	0.379	0.8326
gi|75709190|ref|NM_000773.3|	1.29066	-0.260937	1.92084e-06	0.000218445	0.107821	CYP2E1	>gi|75709190|ref|NM_000773.3| Homo sapiens cytochrome P450 family 2 subfamily E member 1 (CYP2E1), mRNA	0.5666	2.8587	0.8783	1.5009	1.1121	1.0157	0.8418	0.8075	0.4403	0.6193	0.2173	0.5922	0.5945	0.9744	1.0038	0.8669	0.6699	0.5616	0.8067	1.2814	0.0895	0.2403	0.3249	0.6083	0.5699	0.3568	0.4277	0.3288	0.9765	0.186	0.3224	0.2474	1.525	0.4683	0.139	0.0843	0.2361	0.0492	0.4924	0.0817	0.333	0.3589
gi|76496471|ref|NM_001033853.1|	1.9603	3.87917	1.98866e-11	2.12941e-08	1.11627e-06	RPL3	>gi|76496471|ref|NM_001033853.1| Homo sapiens ribosomal protein L3 (RPL3), transcript variant 2, mRNA	2.1654	2.2351	2.0075	2.4078	0.7785	2.801	1.6368	2.7733	2.9276	1.985	2.0566	2.0958	3.3816	3.0783	3.15	3.9384	3.0925	1.3631	1.641	1.0025	2.0068	2.3181	2.8348	2.9879	1.1897	3.0396	2.079	2.8662	3.4567	1.4219	3.834	2.6554	4.316	2.161	2.463	2.3167	1.9096	2.3686	2.8509	1.742	2.6774	1.7126
gi|765099242|ref|NR_131032.1|	3.75629	-0.395364	3.10047e-06	0.000326549	0.174035	ALG14	>gi|765099242|ref|NR_131032.1| Homo sapiens ALG14, UDP-N-acetylglucosaminyltransferase subunit (ALG14), transcript variant 3, non-coding RNA	0	0.0285	0.1392	0	0	0	0	0	0	0	0	0	0	0	0	0	0	0.2079	0	0	0	0	0.239	0	0	0	0	0	0	0	0	0	0.6266	0	0.3421	0	0	0	0	0.0995	0.122	0
gi|77812681|ref|NM_176867.3|	4.66129	0.883463	3.74709e-08	8.97159e-06	0.00210331	PPA2	>gi|77812681|ref|NM_176867.3| Homo sapiens pyrophosphatase (inorganic) 2 (PPA2), transcript variant 4, mRNA	0.0228	0.0314	0	0	0.2578	0	0	0.0211	0	0	0	0	0	0	0	0	0	0	0	0	0	0.1565	0	0	0	0	0	0	0	0	0	0	0.2978	0.1297	0	0.3015	0	0	0.0351	0.255	0.218	0.0126
gi|779176971|ref|NM_001305625.1|	3.20817	2.07729	1.81159e-10	1.12634e-07	1.01688e-05	CALM2	>gi|779176971|ref|NM_001305625.1| Homo sapiens calmodulin 2 (phosphorylase kinase, delta) (CALM2), transcript variant 3, mRNA	0.114	0.3416	0	1.086	0.4327	1.2588	0.6481	0.4357	0	0.6148	0.6843	0.818	0	0.4337	0.2284	0.5571	0	0.2472	0	0.9117	1.009	1.6798	1.0665	0	2.143	0.9571	1.0402	0	1.5177	1.5564	0.5239	0.9059	1.0001	0.445	0.8993	1.1379	0.3794	1.0902	1.5127	0.2313	0.7397	1.135
gi|78000212|ref|NM_001034024.1|	1.41353	1.73684	2.03212e-08	5.40235e-06	0.00114067	DMAP1	>gi|78000212|ref|NM_001034024.1| Homo sapiens DNA methyltransferase 1 associated protein 1 (DMAP1), transcript variant 3, mRNA	1.8777	1.8705	1.4495	2.303	2.9031	2.4249	1.636	1.8626	0.9641	1.4251	1.3985	1.2721	0.9114	0.8624	0.6612	1.4871	0.9845	1.2484	2.3533	1.6174	0.9248	1.3404	1.5588	0	1.0938	1.6862	0.8707	2.4874	2.4537	0.6401	1.4041	0.8776	1.5622	1.0917	1.2624	0.9443	1.4249	0.788	1.4871	1.5332	0.6063	0.9804
gi|802084046|ref|NR_131224.1|	3.40574	1.37141	3.06943e-05	0.00196545	1.72293	H19	>gi|802084046|ref|NR_131224.1| Homo sapiens H19, imprinted maternally expressed transcript (non-protein coding) (H19), transcript variant 3, long non-coding RNA	0	0	0	0	0	0	0	0	0.107	0	0.1392	0.0372	0	0.5229	0	0	0.1228	0	0	0	0.6464	0	0	0	0.3678	0.367	0	0	3.7925	0	0	0.3084	0	0.875	0.2649	0.919	0	0.0634	0	0.2413	0	0
gi|807201181|ref|NM_003248.5|	3.71541	2.35311	0.00016654	0.00690299	9.34822	THBS4	>gi|807201181|ref|NM_003248.5| Homo sapiens thrombospondin 4 (THBS4), transcript variant 1, mRNA	1.9589	0.0039	5.6468	1.8104	0	3.4222	0.289	1.2812	0.0472	0	0.8872	4.0849	0	0.1269	1.6123	1.1076	0	0	0	7.0674	0	0	0	0	0.4536	0	0	0	1.8258	0	0	0	0	0	0.0695	0	0.6638	0.3121	0.2135	0	0	0
gi|808154172|ref|NM_016563.3|	1.27832	1.96215	0.000901537	0.0228034	50.6051	RASL12	>gi|808154172|ref|NM_016563.3| Homo sapiens RAS like family 12 (RASL12), transcript variant 1, mRNA	1.8344	1.7238	2.9717	2.5168	2.431	3.4608	1.9922	2.101	1.4379	1.8838	2.6401	2.8143	1.2285	1.5437	1.5042	2.1616	1.9025	1.2624	1.465	5.0342	1.441	0.8457	1.1275	0.9717	0.5978	0	0.6124	0	1.0854	0	0.0208	1.0019	0.4764	0.3599	0.649	1.004	1.4127	1.197	0.4559	1.1542	1.5338	1.054
gi|808154219|ref|NM_001307940.1|	2.06234	3.01427	0.000327055	0.0112365	18.3582	POF1B	>gi|808154219|ref|NM_001307940.1| Homo sapiens premature ovarian failure, 1B (POF1B), transcript variant 2, mRNA	4.3644	4.4017	2.8813	0.2062	0.3027	1.5454	0	4.3979	4.4243	3.2627	4.9275	4.1829	4.9782	5.0055	5.9998	5.1553	5.1054	5.2024	4.1804	0.0878	3.6178	0	0	0	0.348	0	0.5472	0	0.2145	1.1201	0	0	0.1745	2.1923	0.3132	5.0914	0.4287	0.4664	0.2101	2.9302	0.4595	0.5644
gi|808175961|ref|NM_001307977.1|	1.01527	2.31426	2.26921e-05	0.0015537	1.27375	WDR74	>gi|808175961|ref|NM_001307977.1| Homo sapiens WD repeat domain 74 (WDR74), transcript variant 2, mRNA	3.8285	4.1287	4.6184	3.1011	2.7893	1.9986	3.7389	2.9736	3.3677	2.9646	2.8853	3.3819	4.0085	3.82	4.2051	1.6998	4.3304	2.9921	3.6992	3.2402	2.2821	0.962	0.7922	1.8965	3.2862	2.7898	2.0232	1.7247	0.7747	2.6246	1.0844	1.68	2.35	2.6313	0.5598	3.8296	2.0827	1.7166	0.2193	2.45	2.0624	1.8729
gi|809281446|ref|NM_001308108.1|	2.87185	-0.936922	0.000573815	0.0166562	32.2094	SNCAIP	>gi|809281446|ref|NM_001308108.1| Homo sapiens synuclein alpha interacting protein (SNCAIP), transcript variant f, mRNA	0	0	0	0	0	0.3182	0.5644	0	0.0144	0	0	0	0	0	0	0	0	0	0	0.3744	0	0.2028	0	0	0.1	0	0	0	0	0.0065	0	0.2845	0	0	0	0	0	0.0025	0.1793	0	0	0
gi|815890854|ref|NM_001142651.2|	1.88059	3.0597	1.8365e-05	0.00133985	1.03087	NEURL1B	>gi|815890854|ref|NM_001142651.2| Homo sapiens neuralized E3 ubiquitin protein ligase 1B (NEURL1B), transcript variant 1, mRNA	1.9922	3.3703	3.303	2.5596	1.6585	3.4138	1.8254	2.7064	1.3481	2.5563	2.0455	2.8896	1.8022	1.8594	2.6701	2.3624	2.1223	2.5219	2.1427	3.3716	1.5828	0	0.2691	0.3042	0.1306	0.2761	0.2626	0.3078	0.5548	0.8025	0	0.4675	0	1.3658	0.4003	1.3812	0.639	0.4033	0.433	2.4899	0.4231	0.8335
gi|815930063|ref|NM_001308312.1|	3.37997	-1.46368	0.00022797	0.00858246	12.7964	AP4B1	>gi|815930063|ref|NM_001308312.1| Homo sapiens adaptor related protein complex 4 beta 1 subunit (AP4B1), transcript variant 4, mRNA	0	0	0	0	0	0	0	0	0.1012	0	0	0	0	0	0	0	0	0	0.1018	0	0	0	0	0	0	0	0.0865	0.1276	0.2926	0	0	0	0	0.1259	0	0	0	0	0	0	0	0
gi|817472973|ref|NM_001282949.2|	2.65324	-0.418368	0.00059947	0.0171809	33.6495	COPS7B	>gi|817472973|ref|NM_001282949.2| Homo sapiens COP9 signalosome subunit 7B (COPS7B), transcript variant 3, mRNA	0	0	0	0	0	0.1558	0	0	0	0	0	0	0	0.0493	0	0	0.0586	0	0	0.1291	0	0.3093	0.3569	0	0	0	0	0	0.6209	0	0	0	0	0	0	0	0.1108	0.177	0	0.1893	0.0661	0.2772
gi|822606580|ref|NM_001309192.1|	2.92674	0.692038	2.25449e-05	0.00155175	1.26549	EPHB2	>gi|822606580|ref|NM_001309192.1| Homo sapiens EPH receptor B2 (EPHB2), transcript variant 3, mRNA	0	0.0006	0.0492	0	0	0	0	0	0.0448	0.0245	0	0.0083	0.1604	0.0287	0.0291	0.0373	0	0.0542	0	0	0.262	0	0	0	0.2378	0	0	0.2526	0	0	0	0	0	0.0632	0	0	0	0.1381	0.0792	0.0266	0	0
gi|82546831|ref|NM_001037126.1|	4.32432	0.568136	1.15399e-10	8.06871e-08	6.4776e-06	EXOC4	>gi|82546831|ref|NM_001037126.1| Homo sapiens exocyst complex component 4 (EXOC4), transcript variant 2, mRNA	3.051	3.0016	0.9119	0.3573	0	0.0203	0.5097	2.9776	2.8861	3.2039	3.4232	1.8306	3.428	2.5613	4.2242	1.0743	3.0093	3.2178	3.1055	3.0565	0.2981	0	0	0	0	0	0	0	0	0	0.3273	0	0	0	0	0.5407	0.2694	0	0.1527	0	0	0.0795
gi|840089749|ref|NR_132278.1|	1.24073	-1.50031	9.02459e-05	0.00438688	5.06568	SNHG25	>gi|840089749|ref|NR_132278.1| Homo sapiens small nucleolar RNA host gene 25 (SNHG25), long non-coding RNA	3.5154	3.2719	4.1278	4.3453	5.2515	1.4572	3.706	1.741	3.5321	2.9508	1.8227	1.3647	3.5089	1.6145	3.9997	2.5551	3.5069	4.6441	4.0298	3.7084	1.5936	2.885	1.3203	0	3.2171	2.6644	1.2696	3.9819	1.414	1.5044	1.4323	1.3464	2.2056	1.8367	1.4707	2.6344	1.1852	2.4734	1.453	1.098	0	0
gi|84043946|ref|NM_030661.4|	3.17059	-0.95888	0.000133479	0.00586031	7.49244	HOXA3	>gi|84043946|ref|NM_030661.4| Homo sapiens homeobox A3 (HOXA3), transcript variant 1, mRNA	0	0	0.8039	0.7329	0.0073	0	0.375	0	0	0	0	0	0	0	0	0	0.0543	0	0	0	0	0	0	0	0	0.5823	0	0.1438	0	0	0.2073	0	0.3711	0	0	0	0	0	0	0	0	0.0005
gi|84871989|ref|NR_002712.1|	-1.0183	0.611381	0.000479061	0.0147263	26.8906	CXCR2P1	>gi|84871989|ref|NR_002712.1| Homo sapiens C-X-C motif chemokine receptor 2 pseudogene 1 (CXCR2P1), non-coding RNA	0.6608	0.6797	0.1409	0.2898	0.7015	0.6096	0.0726	0.6206	0.0291	0.2597	1.4851	0.228	1.2899	1.0171	0.2366	1.9248	0.7823	1.0543	0.2457	0.0567	0.5009	0.2159	1.2993	0.7675	0	0.593	1.5789	0.1757	0.6123	1.1139	1.3666	0.7685	2.0884	0	2.8228	0.4689	1.2159	0.9265	0.3235	0.9263	0.9601	0.7297
gi|85380098|ref|NM_002148.3|	1.26758	1.8366	0.000207248	0.00807784	11.6332	HOXD10	>gi|85380098|ref|NM_002148.3| Homo sapiens homeobox D10 (HOXD10), mRNA	2.8831	2.409	0.0995	0.6447	2.3951	2.2583	4.0327	3.5348	0.5609	0.0515	0.5019	1.7063	0.5424	0.8215	0.3993	0.7277	0.5068	0.5784	1.127	2.5019	3.2218	0.3075	1.2691	0.5624	0.3169	0.2257	0.5843	0.8058	2.553	0.5576	0.1275	2.0512	0.1956	0.0554	1.2599	0.5041	1.243	0.9003	1.5086	0.2488	4.0169	0.9026
gi|87042402|ref|NM_003793.3|	1.70767	2.24755	0.000192218	0.00765455	10.7896	CTSF	>gi|87042402|ref|NM_003793.3| Homo sapiens cathepsin F (CTSF), mRNA	3.9232	2.2877	3.9952	3.6905	3.2755	4.2801	3.7204	2.9226	2.2271	2.2769	2.474	3.4313	2.0672	2.158	2.2767	4.1377	2.7066	0.812	2.5358	5.8792	1.3755	0.2592	0.7733	0.4951	0	1.5623	0.2579	0	0.6916	0.7275	0.6205	0	0	3.6883	0	1.0478	1.7056	1.3355	0.2863	1.5919	0.2886	2.9514
gi|87159813|ref|NM_144583.3|	1.55108	1.81097	0.000558227	0.0164124	31.3344	ATP6V1C2	>gi|87159813|ref|NM_144583.3| Homo sapiens ATPase H+ transporting V1 subunit C2 (ATP6V1C2), transcript variant 2, mRNA	0	0.7321	0.1059	0.6259	1.1406	0	0.2713	0.312	0.5214	0.632	0.4712	0.236	0.6312	1.0308	0.4243	0.2779	1.3501	0	0.4372	0.302	0.7121	0.7254	0.1541	0	0	0	0.2274	0.0947	1.9387	0	0	1.8851	0.7616	0.6498	0.262	0	0.4219	0	0.4946	0.1822	1.7735	0.2945
gi|88853068|ref|NM_000638.3|	2.45004	-0.466135	1.01667e-10	7.35028e-08	5.70678e-06	VTN	>gi|88853068|ref|NM_000638.3| Homo sapiens vitronectin (VTN), mRNA	0.7408	2.4544	0.9845	1.3795	0.9454	0.5261	0.4162	0.6913	0.3452	0.3095	0.0517	0.0089	0.3052	0.2247	1.1104	0.7026	0.4149	0.841	0.1258	3.0107	0.5844	0.0548	0.0966	0	0.1823	0.1705	0	0.266	0.2528	0.129	0.1378	0	0.3796	0.1589	0.0876	0	0.2339	0.1851	0.2326	0.0109	0.1759	0.0945
gi|89257355|ref|NM_000451.3|	1.73631	-1.46641	2.74785e-08	6.87818e-06	0.00154242	SHOX	>gi|89257355|ref|NM_000451.3| Homo sapiens short stature homeobox (SHOX), transcript variant 1, mRNA	0.0377	0.2824	0.2202	0.4619	0.4518	0.2586	0.3104	0.3436	0.0821	0.4511	0.1025	0.0525	0.4394	0.3335	0.0464	0.3272	0.1799	0.2158	0.3191	0.1049	0.1946	0.0339	0.0685	0	0	0	0.0238	0.1479	0.0904	0.0232	0.1164	0.0694	0	0.0504	0.0921	0.0547	0.0158	0	0.0098	0	0.0041	0.0012
gi|89276753|ref|NM_000177.4|	2.03383	5.29504	1.27321e-07	2.33714e-05	0.00714681	GSN	>gi|89276753|ref|NM_000177.4| Homo sapiens gelsolin (GSN), transcript variant 1, mRNA	7.4552	6.801	4.2698	7.2029	5.7439	7.4706	2.6951	7.2267	1.5041	4.7559	3.3301	7.2756	3.2646	3.6592	4.6851	7.7764	3.7452	3.9122	5.6282	6.5979	2.9615	3.1469	4.2252	2.6872	3.5716	1.9076	3.4885	1.9214	4.1106	4.6717	2.7812	2.6633	1.2393	1.9236	4.3072	1.5419	4.044	2.2344	4.1838	2.5611	1.5607	2.7481
gi|89276768|ref|NM_002747.3|	3.4058	-2.12191	0.000492377	0.0150177	27.6381	MAPK4	>gi|89276768|ref|NM_002747.3| Homo sapiens mitogen-activated protein kinase 4 (MAPK4), transcript variant 1, mRNA	0.0003	0.0187	0.093	0.0836	0	0.5918	0	0.0005	0	0	0	0	0	0	0	0.0049	0	0	0	1.4902	0	0	0	0	0	0	0	0.0537	0	0.0063	0	0	0	0	0	0	0.002	0.2519	0	0	0	0
gi|906394181|ref|NM_001311168.1|	1.24731	0.291656	2.83489e-05	0.00185219	1.59128	NDUFB9	>gi|906394181|ref|NM_001311168.1| Homo sapiens NADH:ubiquinone oxidoreductase subunit B9 (NDUFB9), transcript variant 4, mRNA	0.8153	0.7958	0.345	0.5307	0.6937	1.5052	0.9856	1.0543	1.0597	0.7666	0	0.6645	0.5517	2.066	0.2429	1.6376	1.4178	0.5945	0.6898	0.3568	1.6953	0.7857	1.0031	0.6121	1.8095	1.2741	0.8607	0.8373	1.6017	1.2391	0	0	2.6777	0.3014	0.6287	2.1175	1.2701	1.0014	1.3415	1.1902	1.6918	0.9781
gi|908212430|ref|NM_000412.4|	4.37663	-2.00233	2.06749e-11	2.15399e-08	1.16052e-06	HRG	>gi|908212430|ref|NM_000412.4| Homo sapiens histidine rich glycoprotein (HRG), mRNA	0.7039	0.7947	0.7862	1.3583	0.8998	0.2769	0.2521	0.7126	0.0314	0.1576	0	0	0.5214	0.3619	0.4964	0.5793	0.0178	0.6081	0.0319	0.017	0	0	0	0	0	0	0	0	0	0	0	0	0	0	0	0	0	0	0	0	0	0
gi|909618068|ref|NM_001311202.1|	3.43312	1.04221	2.27073e-11	2.30348e-08	1.27461e-06	CLNS1A	>gi|909618068|ref|NM_001311202.1| Homo sapiens chloride nucleotide-sensitive channel 1A (CLNS1A), transcript variant 5, mRNA	0	0.3425	0.1979	0.6333	0.4261	0.3056	0.3548	0.1863	0.71	0.9757	0.5791	0	0.4796	0.1177	0.5987	0	0	0.5096	0	0	0	0	1.3298	0	0.2835	0.4938	0.2512	0.6711	0.8696	0.6997	0.3342	0	0.5613	0.2894	0	1.0452	0.4338	0.4179	0.6786	0.5044	0.2828	0.3382
gi|909618080|ref|NR_132349.1|	1.42997	-1.0031	0.000774765	0.0205545	43.4891	CLTA	>gi|909618080|ref|NR_132349.1| Homo sapiens clathrin light chain A (CLTA), transcript variant 11, non-coding RNA	0.336	0.33	0.3295	0.4789	0	0.2371	0.2566	0	0.189	0.3352	0.6338	0.2849	0	0.0599	0.7869	0	0.2779	0.2934	0	0.1347	0	0.2006	0	0.3985	0.444	1.0009	0	0.7249	0	0	0.5128	0	0	0.2659	0	0.5816	0.3581	0.3629	0.3629	0	0.2339	0.4642
gi|91199542|ref|NM_018682.3|	4.38571	0.171999	6.68485e-05	0.00358089	3.75234	KMT2E	>gi|91199542|ref|NM_018682.3| Homo sapiens lysine (K)-specific methyltransferase 2E (KMT2E), transcript variant 2, mRNA	0	0	0	0	0.0068	0	0.0128	0	0	0	0	0	0	0	0	0	0	0.0022	0	0	0	0.014	0	0.1108	0	0.5485	0	0.7087	0.3021	0	0.0166	0	0.0701	0	0.0077	0	0	0	0	0	0	0
gi|913402913|ref|NM_000506.4|	2.55881	-1.55182	0.000870579	0.0222836	48.8674	F2	>gi|913402913|ref|NM_000506.4| Homo sapiens coagulation factor II, thrombin (F2), transcript variant 1, mRNA	0	1.262	0.4668	0.6291	0.2262	0	0	0.3913	0.3094	0	1.0931	0	0	0	0.3758	0	0	0	0	0	0	0	0	0	0	0.7229	0	0	0	0	0	0.3847	0	0	0	0	0	0	0.1436	0	0	0.0058
gi|913402978|ref|NM_000509.5|	4.25824	-0.340072	8.43091e-11	6.37244e-08	4.73244e-06	FGG	>gi|913402978|ref|NM_000509.5| Homo sapiens fibrinogen gamma chain (FGG), transcript variant gamma, mRNA	1.4204	3.5378	2.1692	2.5868	2.1089	1.0918	0.4482	1.8874	0.2328	0.9966	0.1489	0.0921	1.2599	1.25	1.2372	1.032	0.4996	1.5297	1.0328	0.9636	0.1911	0	0	0	0	0.1676	0	0	0	0	0.133	1.0967	0	0	0	0	0.0181	0	0	0.0462	0	0.0026
gi|91680827|ref|NR_002962.1|	1.2915	-1.45406	0.000561024	0.0164459	31.4914	SNORA23	>gi|91680827|ref|NR_002962.1| Homo sapiens small nucleolar RNA, H/ACA box 23 (SNORA23), small nucleolar RNA	0.8687	1.762	2.5977	0	1.8603	0	1.5972	0	0	2.6021	2.3517	1.2585	2.7151	2.6215	2.8821	2.1581	2.5921	1.0526	2.4254	0	0	1.7852	1.3404	2.242	1.7563	0	2.9276	2.0326	3.1784	0	0	3.2493	2.0134	3.9038	3.8637	3.1055	3.0053	1.633	0	2.4075	2.9992	3.4574
gi|91680835|ref|NR_002967.1|	1.43853	-1.73019	7.45146e-05	0.00383816	4.18266	SNORA31	>gi|91680835|ref|NR_002967.1| Homo sapiens small nucleolar RNA, H/ACA box 31 (SNORA31), small nucleolar RNA	3.59	2.4261	4.1951	2.8167	5.1101	1.6247	3.9331	1.2062	2.6617	1.7608	3.1441	2.2756	3.0022	1.7152	4.94	5.1778	4.2498	4.1155	4.76	2.2005	2.0812	1.7926	0	3.6307	0	1.6373	1.1582	1.4274	0	1.2681	2.3948	1.9328	1.6881	1.1188	1.2816	1.1856	1.0698	1.3511	1.6121	0.5745	0	1.1573
gi|918410311|ref|NR_132414.1|	6.48677	-0.99511	1.64163e-09	6.73206e-07	9.21477e-05	TRIT1	>gi|918410311|ref|NR_132414.1| Homo sapiens tRNA isopentenyltransferase 1 (TRIT1), transcript variant 15, non-coding RNA	0	0	0	0	0.4162	0	0	0	0	0	0	0	0	0	0	0	0	0	0	0	0	0	0	0	0	0	0	0	0	0	0	0	0	0	0	0	0	0	0	0	0	0
gi|918410316|ref|NR_132418.1|	1.32368	0.391979	2.59526e-05	0.00171012	1.45677	LOC100505771	>gi|918410316|ref|NR_132418.1| Homo sapiens uncharacterized LOC100505771 (LOC100505771), transcript variant 2, long non-coding RNA	1.7373	2.44	2.8598	3.2446	3.6599	2.4984	2.6215	2.4444	2.6592	2.7806	2.2184	1.7816	2.6286	3.3823	2.2495	1.3241	2.4507	2.7715	1.5919	1.6663	2.132	1.5828	0.4454	0	1.1917	1.3253	0.9909	3.1641	1.6273	1.8634	0.664	0	0	2.0334	0.6092	2.8864	0.6216	0	0.6377	2.5606	0.3618	1.9858
gi|91982742|ref|NR_003001.1|	2.0128	0.417798	2.74673e-11	2.64702e-08	1.54179e-06	SCARNA7	>gi|91982742|ref|NR_003001.1| Homo sapiens small Cajal body-specific RNA 7 (SCARNA7), guide RNA	1.7018	2.531	2.7267	4.3629	3.0706	4.6059	5.7371	3.4423	1.6258	4.5012	3.7679	2.7786	3.1315	3.5967	2.755	2.4305	3.7682	2.8431	4.061	3.2362	3.3786	2.5367	2.4856	3.2109	0.6129	2.8858	1.2898	4.0737	2.756	1.311	1.839	1.4862	2.0668	1.8406	2.7494	0	2.4046	0.8894	2.3671	1.4223	1.3195	0.9749
gi|91982751|ref|NR_003006.1|	1.91143	-1.3853	2.85206e-05	0.00186026	1.60092	SCARNA6	>gi|91982751|ref|NR_003006.1| Homo sapiens small Cajal body-specific RNA 6 (SCARNA6), guide RNA	0.8273	0.436	0.7539	0.9084	0	1.1067	0.9142	0.7207	0	0.8078	1.5294	1.2423	0.9361	0.9055	1.0352	2.4678	1.0153	1.3542	0.7019	0	0	0.8386	0	1.8554	0.8904	3.4742	0	1.1195	1.1595	0.8471	2.6894	1.5741	0	0.9166	1.9299	1.0028	0	1.2843	0	0.5189	0	1.5844
gi|92091581|ref|NM_002418.2|	4.454	-0.420809	2.00218e-05	0.00142856	1.12386	MLN	>gi|92091581|ref|NM_002418.2| Homo sapiens motilin (MLN), transcript variant 1, mRNA	0	0	0	0	0	0	0	0	0	0	0	0	0	0	0	0	0	0	0	0	0	0	0	0	0	0	0.2007	0	0	0.2006	0	0	2.4581	0	0	0	0	0	0	0.0022	0	0
gi|92091584|ref|NM_022844.2|	2.17822	7.56125	1.09902e-05	0.000886299	0.616903	MYH11	>gi|92091584|ref|NM_022844.2| Homo sapiens myosin, heavy chain 11, smooth muscle (MYH11), transcript variant SM2A, mRNA	3.2974	2.0769	6.8973	4.6573	1.2471	9.789	1.0862	5.4814	1.525	2.3646	1.7686	7.4967	2.2007	1.4268	4.1888	5.0617	0.5906	0.3374	3.6057	11.3076	0	4.1608	1.5294	0.5572	1.4908	0.479	1.1994	0.628	2.5796	1.8037	1.8351	0.8373	0.305	0.299	2.2346	0.7143	3.9449	1.5289	2.8291	0.2637	1.3009	1.172
gi|92091587|ref|NM_002474.2|	1.3625	7.1831	2.36579e-05	0.00160275	1.32797	QMYH11	>gi|92091587|ref|NM_002474.2| Homo sapiens myosin, heavy chain 11, smooth muscle (MYH11), transcript variant SM1A, mRNA	4.3384	3.0103	7.0517	4.4777	3.1916	8.1061	2.5072	4.93	2.7887	4.2033	2.8031	6.8973	3.0985	2.8428	3.827	5.0265	3.0661	2.1486	4.1169	10.159	2.3601	4.3439	3.4608	2.8514	2.4869	0.8215	2.2411	1.1463	3.5258	2.9128	2.6839	2.0357	1.9852	0.7153	3.3203	2.2337	3.8572	3.4858	3.9948	1.9778	3.1484	2.3679
gi|923424570|ref|NM_001130846.3|	3.07983	0.345157	7.24253e-12	8.46015e-09	4.06538e-07	AIFM1	>gi|923424570|ref|NM_001130846.3| Homo sapiens apoptosis inducing factor, mitochondria associated 1 (AIFM1), transcript variant 4, mRNA	0.0097	0.1896	0.1686	0.0712	0.8333	0.3775	0.5374	0.2846	0.0573	0.4173	0.1711	0.0587	0.224	0.1107	0.1531	0.0646	0.0666	0.1743	0.1591	0	0	0	0.1534	0	0.1065	0.3703	0.3887	0.3457	0.954	0.127	0.1112	0.1153	0	0.0791	0.1528	0	0.087	0.0932	0.358	0.3917	0.0878	0.0329
gi|924966809|ref|NM_001313858.1|	5.99206	3.11116	1.91445e-10	1.16684e-07	1.07462e-05	ARL6IP1	>gi|924966809|ref|NM_001313858.1| Homo sapiens ADP ribosylation factor like GTPase 6 interacting protein 1 (ARL6IP1), transcript variant 2, mRNA	0.0114	0	0	0	0.1641	0	0	0.0181	0	0	0	0.042	0.1204	0	0	0.1301	0	0.307	0.0853	0	0	0	0	0	0.3674	0	0	0	0.0568	0.2556	0.6414	0	0	0.2024	0	0.2078	0	0	0.1202	0.2465	0.0963	0.2614
gi|926573119|ref|NM_001142497.2|	3.28088	-0.198426	0.000264804	0.00957336	14.864	MLKL	>gi|926573119|ref|NM_001142497.2| Homo sapiens mixed lineage kinase domain-like (MLKL), transcript variant 2, mRNA	0.6494	0.0001	0	0.6136	0	0	0.3851	0	0	0	0	0	0	0	0	0	1.0172	0	0	0	0.454	0	0.3551	0	0	0	0	0.0624	0	0	0	0	0	0	0	0	0.0038	0	0	0.4032	0	0.0004
gi|927669109|ref|NM_001313945.1|	5.92967	-0.165937	3.34684e-08	8.16545e-06	0.00187865	RHOA	>gi|927669109|ref|NM_001313945.1| Homo sapiens ras homolog family member A (RHOA), transcript variant 5, mRNA	0.2961	0	0	0	0	0	0	0	0.2286	0	0	0	0	0	0	0.2119	0	0	0	0	0	0.1936	0	0	0.1794	0	0.1238	0	0	0	0	0	0.408	0	0	0	0	0	0	0	0	0
gi|927669111|ref|NM_001313946.1|	1.90264	2.24806	2.16812e-10	1.24741e-07	1.21701e-05	QRHOA	>gi|927669111|ref|NM_001313946.1| Homo sapiens ras homolog family member A (RHOA), transcript variant 6, mRNA	1.3187	1.1716	0.4841	1.1224	0.4742	0.9966	0.917	0.371	1.4335	0.505	0.618	0.7352	1.2919	1.2899	1.0947	0.5853	0.432	0.7862	0.9514	1.0827	0.3581	0.9805	0.7851	1.8197	1.3555	1.3338	1.3325	2.3846	1.6104	0.5759	0.3887	1.8349	1.1616	0.9524	0.3011	1.3495	1.1141	1.4062	0.9197	1.1341	1.1719	1.1002
gi|930946438|ref|NR_132754.1|	1.45418	-1.35773	6.13704e-06	0.000578412	0.344484	SCARNA28	>gi|930946438|ref|NR_132754.1| Homo sapiens small Cajal body-specific RNA 28 (SCARNA28), guide RNA	3.0323	2.2646	2.0498	3.1466	0	3.0559	4.8857	2.7176	0	4.2769	3.7455	2.7317	1.4952	3.5816	3.418	4.7219	5.2681	3.8927	4.285	3.5875	2.37	1.6716	4.1775	2.1351	0	1.8801	1.5968	2.7007	4.2368	0	3.6044	0	0	0	3.0585	0	0	2.7858	2.9313	1.0765	2.8576	0
gi|93102356|ref|NR_003023.1|	1.51402	0.462468	3.68603e-09	1.30357e-06	0.000206904	SCARNA2	>gi|93102356|ref|NR_003023.1| Homo sapiens small Cajal body-specific RNA 2 (SCARNA2), guide RNA	1.4003	2.6054	3.1398	3.9286	3.9625	4.2512	3.9831	3.6023	1.9212	2.4295	2.2256	1.3561	2.75	1.7656	2.677	2.5202	2.3577	2.5684	3.1672	1.4097	1.5023	0.6563	0.6702	2.4994	2.002	3.9192	1.4704	3.1026	3.0016	0.6702	2.8194	0.4444	3.1116	2.2475	2.4642	2.2152	2.0687	0.5877	2.3378	2.2966	1.3978	1.6256
gi|934636548|ref|NR_132964.1|	1.01724	9.27058	3.42761e-06	0.000357102	0.192399	SNORA109	>gi|934636548|ref|NR_132964.1| Homo sapiens small nucleolar RNA, H/ACA box 109 (SNORA109), small nucleolar RNA	14.2694	13.0655	14.2694	14.2694	14.2694	14.2694	14.2694	14.2694	13.5683	14.2694	13.8273	14.2694	13.3634	13.8273	13.8273	14.2694	13.8273	14.2694	14.2694	14.2694	12.5053	14.2694	13.5683	13.3634	11.8603	13.8273	12.7601	13.2061	13.2061	13.2061	13.0655	12.8573	11.0513	11.1357	14.2694	9.9266	12.5053	12.9629	13.5683	11.0731	11.7751	11.8285
gi|93587341|ref|NM_000334.4|	1.43838	-1.073	0.000721494	0.0197143	40.4989	SCN4A	>gi|93587341|ref|NM_000334.4| Homo sapiens sodium voltage-gated channel alpha subunit 4 (SCN4A), mRNA	0.0063	0.0005	0.021	0.0181	0.042	0.3492	0	0.0417	0.0171	0.0165	0.0286	0.0064	0.0325	0.0048	0.0059	0	0.0037	0.0087	0.0642	0.7889	0	0.06	0.0701	0.1426	0.045	0	0.0403	0	0.4088	0.0274	0.0515	0.0432	0	0	0.0364	0.0485	0.0084	0.0111	0.0046	0.0173	0.0062	0.0152
gi|93588656|ref|NM_001040200.1|	1.87596	1.28906	0.000967608	0.0238639	54.3138	CLDND1	>gi|93588656|ref|NM_001040200.1| Homo sapiens claudin domain containing 1 (CLDND1), transcript variant 7, mRNA	0.2366	0.236	0.2579	0	0.6862	0.1026	0.1309	0.0155	0	0	0.119	0	0	0.6619	0	0	0.0311	0.168	0.1821	0	0	0	0.7394	0.9293	0	0	0	3.127	1.1165	0.4341	0.5846	0.4204	0	0.6915	0	1.1759	0	0.3269	0	0	0	1.3274
gi|937576203|ref|NM_001315536.1|	1.12316	2.36371	4.43099e-06	0.000441759	0.24872	PDHB	>gi|937576203|ref|NM_001315536.1| Homo sapiens pyruvate dehydrogenase (lipoamide) beta (PDHB), transcript variant 4, mRNA	0.8303	1.8709	1.3382	1.0732	0.9495	1.2403	1.0228	1.1664	0.8211	1.617	1.3729	0.9973	1.6548	2.4068	1.7192	1.5821	1.172	1.8054	0.9442	1.721	1.1109	1.9371	2.1672	1.9852	0.987	2.2346	1.0909	2.6212	3.0492	1.7646	1.9112	2.7346	1.271	1.7345	1.7631	1.8155	1.3504	0.8557	1.7254	1.4848	1.7399	0.6631
gi|937834185|ref|NM_001316306.1|	1.87983	2.95869	2.03956e-05	0.00144524	1.14484	ITGA6	>gi|937834185|ref|NM_001316306.1| Homo sapiens integrin subunit alpha 6 (ITGA6), transcript variant 3, mRNA	0.0195	0.4807	0.0456	0	0.1811	0.2532	0.1484	0.3189	0.2758	0.6595	0.8393	0.6355	0.6756	0.4991	0.5562	0.2403	0.4413	0.5038	0.1018	0	0.35	0.4518	0.4726	0.715	0.5746	1.1243	0.3312	3.2051	1.5263	0.2827	0	0.1996	2.0139	0.1435	0.1496	0.3784	0.0801	0.2846	0.406	0.298	0.0419	0.586
gi|938148790|ref|NM_001316321.1|	4.33177	-2.50967	4.66941e-08	1.02855e-05	0.00262104	CCDC57	>gi|938148790|ref|NM_001316321.1| Homo sapiens coiled-coil domain containing 57 (CCDC57), transcript variant 2, mRNA	0	0	0.0079	0	0	0	0	0	0	0	0.4412	0	0.0066	0	0.2975	0	0	0	0.0108	0.4532	0	0	0	0	0	0	0	0	0	0	0	0	0	0	0	0	0	0	0	0	0	0
gi|938148806|ref|NM_001316318.1|	2.37879	-2.05072	0.000524217	0.0157075	29.4254	PKM	>gi|938148806|ref|NM_001316318.1| Homo sapiens pyruvate kinase, muscle (PKM), transcript variant 8, mRNA	0.2016	0.0444	0.1402	0.1223	0	0	0.1675	0	0.3877	0	0	0.4278	0	0	0	0	0	0.0756	0	0.4053	0	0	0	0	0	0	0	0	0.0291	0	0	0	0	0	0	0.2261	0	0.0997	0	0.0413	0	0.0226
gi|939106602|ref|NM_174871.3|	4.57524	0.794129	7.68015e-06	0.000691716	0.431102	PSMD12	>gi|939106602|ref|NM_174871.3| Homo sapiens proteasome 26S subunit, non-ATPase 12 (PSMD12), transcript variant 2, mRNA	0	0	0	0	0	0	0.222	0	0	0	0	0	0	0	0	0	0	0	0	0	0	0	0	0	0.1858	0	0.1527	0	0	0	0	0	0	0	0	0	0	0	0.0513	0	0	0
gi|939106618|ref|NM_001316350.1|	1.28808	1.78285	0.000281605	0.00999569	15.8071	GNPAT	>gi|939106618|ref|NM_001316350.1| Homo sapiens glyceronephosphate O-acyltransferase (GNPAT), transcript variant 2, mRNA	0.896	0.4655	0.3867	0.7774	1.215	0.7354	1.4811	0.5126	1.0387	0.539	0.545	1.1369	0	0.3601	0.1117	0	1.1509	1.0674	0.2895	0.1949	1.1427	0	1.161	0.8543	1.3866	1.4482	1.0732	1.1492	0.0491	0	1.3516	1.2432	1.3615	0.8755	0.3531	1.2656	0.5808	1.0533	0.8101	1.2196	2.0124	1.3073
gi|94400877|ref|NR_003028.1|	1.4955	1.42916	5.23838e-08	1.14084e-05	0.00294041	SNORA25	>gi|94400877|ref|NR_003028.1| Homo sapiens small nucleolar RNA, H/ACA box 25 (SNORA25), small nucleolar RNA	5.7	4.8544	4.9862	4.7803	7.2732	4.3407	6.4493	3.9887	4.1422	4.4604	6.5838	5.8014	6.227	5.1954	5.7643	6.2432	6.3848	5.6506	4.1592	3.6352	4.3654	4.8544	4.1537	4.3371	4.5153	6.2243	4.5759	6.9182	5.9974	3.1732	5.2484	3.8596	3.9049	3.6761	4.7595	3.5191	3.5068	5.2508	4.5914	2.9409	3.6794	2.959
gi|948284413|ref|NM_001316973.1|	1.81394	3.27203	0.000648439	0.0182506	36.3982	LZIC	>gi|948284413|ref|NM_001316973.1| Homo sapiens leucine zipper and CTNNBIP1 domain containing (LZIC), transcript variant 2, mRNA	2.3418	1.9146	2.2745	2.7684	2.0058	2.8815	2.6918	3.1095	2.5382	2.2439	2.101	1.9957	1.8765	2.879	2.072	3.3947	1.9409	3.1463	3.0228	2.4958	0.0269	0.8991	0.9456	0.2326	1.0589	2.7182	0.0958	2.5453	2.3724	0.294	0.018	0.0788	0.132	0.0166	0.0097	0.0349	0	0.0101	0.8285	0.1427	0.0019	0
gi|94966756|ref|NM_006849.2|	1.21087	1.44696	0.000137726	0.00596664	7.73082	PDIA2	>gi|94966756|ref|NM_006849.2| Homo sapiens protein disulfide isomerase family A member 2 (PDIA2), mRNA	1.3288	0.3782	1.5791	1.9278	1.6538	0.8117	2.4532	0.4574	5.8053	2.0701	1.2853	1.1346	2.0658	0.8175	2.5128	0.3702	0.6749	0.4328	0.5978	0.8778	2.0122	1.1734	0.483	0.7079	0.0783	0.1683	0.1761	0.9518	0.2474	1.3314	0.5703	0.4082	0.5754	2.1055	0.6936	2.8528	0.5109	1.0534	0.9143	0.1782	0.291	0.0611
gi|951233337|ref|NM_001317064.1|	8.29423	1.13131	7.57584e-12	8.58922e-09	4.25247e-07	WDR77	>gi|951233337|ref|NM_001317064.1| Homo sapiens WD repeat domain 77 (WDR77), transcript variant 4, mRNA	0	0	0	0	0	0	0.2434	0	0.1562	0.139	0	0	0.1447	0.0522	0	0	0	0	0	0	0	0	0	0	0	0	0	0	0	0.1967	0	0	0	0	0	0	0	0	0	0.0745	0	0
gi|952009242|ref|NM_001167594.2|	1.12788	2.68532	0.000235401	0.00880141	13.2135	CTSA	>gi|952009242|ref|NM_001167594.2| Homo sapiens cathepsin A (CTSA), transcript variant 3, mRNA	1.4889	1.6796	0.8409	1.9493	1.0522	1.7729	1.1006	1.4319	0.8448	1.3104	1.3416	1.1623	0.9366	0.7674	1.3101	2.1328	0.4545	1.0108	2.0969	0.9554	1.1464	0.575	1.1025	1.8552	1.4467	2.1654	1.2946	3.0682	3.1201	1.8517	0.7656	0.7276	1.0825	0.9777	1.9909	0.9475	0.6765	0.2284	0.6991	1.3234	0.576	0.3877
gi|952977812|ref|NM_001317098.1|	2.50171	-0.419851	0.000480915	0.0147716	26.9947	NAA60	>gi|952977812|ref|NM_001317098.1| Homo sapiens N(alpha)-acetyltransferase 60, NatF catalytic subunit (NAA60), transcript variant 9, mRNA	0.0337	0.0365	0.0348	0.3464	0	0.06	0	0.0636	0	0	0.0103	0.0339	0.14	0.0019	0.0043	0	0	0.1007	0	0	0	0.02	0.0208	0	0.0252	0	0	0	0.0732	0.0153	0	0	0.5387	0.2533	0	0.4504	0.0944	0.2139	0	0.3449	0.0086	0.0796
gi|953768342|ref|NM_001317182.1|	1.86394	0.204879	0.000274726	0.0098513	15.4209	METAP2	>gi|953768342|ref|NM_001317182.1| Homo sapiens methionyl aminopeptidase 2 (METAP2), transcript variant 2, mRNA	0.1885	0.3531	0.2708	0.2067	0.5775	0	0.2641	0	0.5499	0.1129	0.201	0.3414	0	0.2389	0.1037	0.4742	0.4441	0.1066	0	0.1491	0	0	0	0	0.7781	0.8911	0	0.5949	0	0	0.2281	0	0	0	0.254	0.6501	0.3007	0	0.099	0.1145	0.089	0.3421
gi|953953845|ref|NM_001317199.1|	1.35114	1.42766	0.000533682	0.0159229	29.9566	CXXC5	>gi|953953845|ref|NM_001317199.1| Homo sapiens CXXC finger protein 5 (CXXC5), transcript variant 1, mRNA	1.8043	2.5573	2.8654	2.6177	1.5567	1.5571	2.0835	1.7005	1.098	2.9727	1.9269	2.3636	1.3427	1.5392	1.9005	0.801	1.6151	1.4811	1.8277	1.362	0.9192	0.4705	0.3208	0.7986	0	0.5982	0.4017	0.4328	0	0.9356	0	0	0	0.6323	0	2.1727	0.4707	0.3903	0.2379	1.7529	0.7688	0.0831
gi|953953847|ref|NM_016463.8|	1.08511	4.26435	1.20688e-06	0.000148635	0.0677447	QCXXC5	>gi|953953847|ref|NM_016463.8| Homo sapiens CXXC finger protein 5 (CXXC5), transcript variant 2, mRNA	4.2422	4.6593	5.241	4.8334	4.7082	4.0643	4.8456	4.0777	4.006	3.9373	4.2737	4.7339	4.4972	3.8173	3.728	3.3433	4.1123	4.6357	4.0315	3.9764	4.4398	1.6828	1.3261	2.1732	1.0858	2.4957	2.6557	2.6504	1.0728	2.4005	1.6524	1.6611	1.2267	3.7444	1.801	4.7911	2.41	2.2858	1.8342	4.5678	2.5563	2.4576
gi|955654849|ref|NM_001928.3|	1.609	4.10565	2.79904e-07	4.53351e-05	0.0157116	CFD	>gi|955654849|ref|NM_001928.3| Homo sapiens complement factor D (CFD), transcript variant 1, mRNA	5.4756	4.5724	3.6826	6.6234	3.1124	7.702	2.204	6.6806	3.0732	3.023	3.6776	6.0401	3.5924	2.6722	4.1851	8.2985	2.1835	2.4305	6.3693	6.0249	4.6962	1.6018	2.5994	5.1073	2.7712	1.5467	3.1828	3.3689	5.5456	3.0951	1.2729	1.3842	3.8526	2.9781	2.6113	5.4527	2.5921	2.5839	2.8633	4.1668	1.6243	4.2303
gi|960139550|ref|NM_198477.2|	-1.63897	1.06139	0.000333088	0.0113482	18.6969	CXCL17	>gi|960139550|ref|NM_198477.2| Homo sapiens C-X-C motif chemokine ligand 17 (CXCL17), transcript variant 1, mRNA	1.5527	0.5419	0	0.5596	0.5949	0.2384	0.8641	0.2693	0.8235	1.433	0.2253	1.6489	1.0015	0.6896	0	0.176	0.0255	0.6307	0.4873	0	0.4607	2.8792	0.3318	1.2834	0.2431	1.0796	0.6494	0.6296	0	0.6558	0	0.7732	0	3.7046	0.5048	0.2728	0.729	0	1.1207	0.026	6.4097	1.0037
gi|961441536|ref|NR_133933.1|	3.84253	-2.15871	0.000137933	0.00596664	7.74246	PACRGL	>gi|961441536|ref|NR_133933.1| Homo sapiens PARK2 coregulated like (PACRGL), transcript variant 7, non-coding RNA	0	0	0	0	0	0	0	0	0	0	0	0	0	0	0	0	0	0	0	0	0	0.6537	0	0	0	0	0	0	0	0	0	0	0	0	0	0	0	0	0	0	0	0
gi|961658071|ref|NM_001317918.1|	1.43136	2.0971	0.000125664	0.0056038	7.05378	FAM91A1	>gi|961658071|ref|NM_001317918.1| Homo sapiens family with sequence similarity 91 member A1 (FAM91A1), transcript variant 3, mRNA	2.3503	2.6028	1.7153	0.2079	0.4196	1.1801	0.5822	2.4024	2.7179	2.7406	3.3713	2.3023	3.098	3.4292	3.843	2.5445	3.1509	2.7622	2.7179	2.4167	1.788	0.1478	0.3304	1.7035	0.3385	0.3091	0.9924	0	0.2635	1.3304	0.7898	0	0.1421	1.1704	1.0716	2.8169	0.8507	0.8038	0.4467	2.4658	0.5773	0.7988
gi|961658136|ref|NR_134281.1|	1.09303	-0.913627	2.42065e-05	0.00162906	1.35876	LOC101927357	>gi|961658136|ref|NR_134281.1| Homo sapiens uncharacterized LOC101927357 (LOC101927357), long non-coding RNA	0.0905	0.1347	0.3264	0.2924	0.4793	0.2003	0.1973	0.1882	0.072	0.0653	0.2667	0.1528	0.2412	0.0623	0.1559	0.2275	0.1096	0.1885	0.2262	0.0192	0.0702	0.1164	0	0.1564	0.09	0.2277	0.0761	0.6066	0.1973	0.1032	0.0989	0.0599	0.1174	0.1656	0.0533	0.2495	0.0407	0.0435	0.0959	0.1348	0.0102	0.0806
gi|964750847|ref|NM_001317962.1|	3.45721	0.562006	0.000237496	0.00884196	13.3311	PWP1	>gi|964750847|ref|NM_001317962.1| Homo sapiens PWP1 homolog, endonuclein (PWP1), transcript variant 2, mRNA	0	0.0465	0.0855	0	0	0	0	0.1451	0	0	0.2408	0	0	0	0.1253	0	0.0854	0	0	0	0	0	0	0	0	0	0.1653	0	2.847	0	0	0	0.0476	0	0	0	0	0.0942	0	0	0	0
gi|966209190|ref|NM_001317995.1|	4.16955	-1.90967	1.05694e-05	0.000863194	0.593279	FAM114A2	>gi|966209190|ref|NM_001317995.1| Homo sapiens family with sequence similarity 114 member A2 (FAM114A2), transcript variant 4, mRNA	0	0	0	0	0	0	0.1144	0	0.067	0	0	0	0	0	0	0.2143	0	0	0	0	0	0	0.0797	0	0	0	0	0	0	0	0	0	0	0	0	0	0	0	0	0	0	0
gi|966209404|ref|NM_015898.3|	1.05729	4.182	0.000872965	0.0223002	49.0013	ZBTB7A	>gi|966209404|ref|NM_015898.3| Homo sapiens zinc finger and BTB domain containing 7A (ZBTB7A), transcript variant 1, mRNA	3.5478	3.0616	3.1991	3.9137	2.9634	3.3349	3.2051	3.7182	3.375	2.9255	2.336	2.8662	2.7563	2.6028	3.0429	2.7422	2.432	3.3244	3.7238	3.0507	2.531	0	1.1623	1.4537	0.7486	1.1561	1.7863	0	0	1.2352	0.4962	1.209	0.5538	1.7642	0.7314	2.5731	1.9749	1.148	1.0991	2.2202	1.2051	1.965
gi|966751409|ref|NM_000039.2|	3.66396	-1.57664	1.18285e-07	2.24614e-05	0.00663959	APOA1	>gi|966751409|ref|NM_000039.2| Homo sapiens apolipoprotein A1 (APOA1), transcript variant 1, mRNA	0	1.3335	0.5677	1.3413	0.5254	0.8037	0	1.2127	0	0.6371	0	0	0	0.0805	0.8748	0.1979	0.1345	0.1903	0.1982	0.4344	0	0	0	0	0	0	0	0	0	0	0	0	0	0	0	0	0	0	0	0	0	0
gi|966751412|ref|NM_001318018.1|	2.77353	-0.853684	5.53616e-12	6.88412e-09	3.10756e-07	QAPOA1	>gi|966751412|ref|NM_001318018.1| Homo sapiens apolipoprotein A1 (APOA1), transcript variant 3, mRNA	1.3259	3.4758	1.6391	2.2601	2.3746	1.6831	1.5285	1.4572	0.084	0.7015	0.3486	0.5333	1.2972	0.9137	1.2275	1.4969	0.5846	1.7373	1.3308	1.5557	0.7141	0.1933	0.7639	0	0	0.2395	0	0.7254	0	0.8705	0.8713	0.4801	0.2084	0	0	0.2708	0.1407	0	0.019	0.0258	0.0205	0.0089
gi|966751427|ref|NM_007118.3|	4.0593	2.10526	1.43143e-05	0.00111248	0.803491	TRIO	>gi|966751427|ref|NM_007118.3| Homo sapiens trio Rho guanine nucleotide exchange factor (TRIO), transcript variant 1, mRNA	2	2.3254	1.3426	1.3862	0.3004	1.2551	1.0462	2.4879	1.9525	1.5284	2.6849	1.988	1.958	0.0123	0.8675	0.0151	0.003	1.3136	1.8365	2.4556	0.0466	0	0.0105	0.0909	0	0.0696	0.0104	0	0	0.0131	0	0.0304	0	0.0273	0.0059	0.0386	0.0057	0.0026	0.0007	0.0023	0.0015	0.0008
gi|968121899|ref|NM_176795.4|	1.00883	1.22132	0.000409682	0.0131166	22.9963	HRAS	>gi|968121899|ref|NM_176795.4| Homo sapiens HRas proto-oncogene, GTPase (HRAS), transcript variant 2, mRNA	1.4134	1.3734	1.8498	2.3766	1.4773	1.8478	2.258	1.8648	0.6493	1.4154	2.2736	1.6755	0	0.5784	1.9485	0	1.514	1.4793	0.9688	2.1242	1.485	1.4898	1.1858	1.0038	1.394	2.4426	0	2.6522	3.0329	1.8949	0.5693	0.8044	0.0706	1.1393	1.072	2.1197	0	0.8695	0	1.7325	0.7904	1.4794
gi|969812488|ref|NM_001300813.2|	5.57213	-1.90451	4.36168e-10	2.24179e-07	2.4483e-05	SEC24B	>gi|969812488|ref|NM_001300813.2| Homo sapiens SEC24 homolog B, COPII coat complex component (SEC24B), transcript variant 3, mRNA	0	0.4577	0	0	0	0	0	0.3373	0	0	0	0	1.3683	0.8723	0	0	0	0.8712	0	0	0	0	0	0	0	0	0	0	0	0	0	0	0	0	0	0	0	0	0	0	0	0
gi|969812509|ref|NM_001318095.1|	1.87019	-1.06805	0.000896222	0.0226839	50.3067	IL6	>gi|969812509|ref|NM_001318095.1| Homo sapiens interleukin 6 (IL6), transcript variant 2, mRNA	0.0538	0.0081	0.0942	0.3291	0.4456	0.489	0	0.0019	0.7301	0.0853	0	0	0	0.1192	0.3416	0	0.2405	0	0.4053	1.4734	0	0	0	0	0.277	0.0945	0	0.5918	0.9294	0.8209	0.1306	0	0	0.4406	0.5255	0	0.9693	0	0.0565	0.3887	0.4552	0.4797
gi|970259815|ref|NM_001126102.2|	3.50813	-0.0410177	4.02198e-08	9.45362e-06	0.00225762	HP	>gi|970259815|ref|NM_001126102.2| Homo sapiens haptoglobin (HP), transcript variant 2, mRNA	1.0795	2.6453	0.0105	4.0692	2.5098	0	0.0934	1.7057	0.0078	0	0	0	0	0.0806	0	1.5838	0.0044	0.3037	0.5827	0	0	0	0	0.201	0	0.3193	0.188	0.3096	2.0498	0.1879	0.0645	0.097	0	0.2196	0	0	0.0455	0.0765	0	0	0	0
gi|970259832|ref|NM_001318152.1|	1.92224	0.665706	9.64563e-06	0.000797896	0.541428	MRPL40	>gi|970259832|ref|NM_001318152.1| Homo sapiens mitochondrial ribosomal protein L40 (MRPL40), transcript variant 3, mRNA	0.7267	0.7309	0.8916	1.3637	1.6635	0.7411	0.7231	0.3136	0.2904	1.0999	1.3988	0.7919	0.2497	0.1311	0.1875	0.2833	0.6064	0.2379	0	0.5657	0	0	2.1746	0	1.7848	1.8619	0.9554	0	0	0.6398	0.5773	0.7389	1.7779	1.0001	0	0.4228	0.5877	0	0.8623	0.2033	0.9355	0.8117
gi|970259872|ref|NM_005143.4|	4.53863	0.582263	2.72133e-09	1.02845e-06	0.000152753	HP	>gi|970259872|ref|NM_005143.4| Homo sapiens haptoglobin (HP), transcript variant 1, mRNA	2.2154	4.9369	2.5448	2.5212	2.7767	2.3544	1.2473	2.7397	0.6951	1.8582	0	0.2801	2.2077	1.3389	2.3103	1.3146	1.8379	2.6177	2.0897	3.3309	0	0	0	0	0	0	0	0	1.3241	0	0	0	0	0.4233	0	0	0	0	0	0	0.2853	0.3622
gi|970414600|ref|NM_001318156.1|	2.59542	-0.800499	3.93564e-05	0.0024043	2.20916	AQP7	>gi|970414600|ref|NM_001318156.1| Homo sapiens aquaporin 7 (AQP7), transcript variant 2, mRNA	0.0536	0.076	0	1.2595	0.1364	0.6339	0	0.0624	0	0	0	0	0	0.0394	0.4327	0.4909	0.0529	0	0	0.5457	0	0.1626	0.2435	0	0.1612	0.269	0	0	2.7307	0	0.1654	0	0.3188	0	0	0	0	0	0.2855	0.0655	0	0.027
gi|970949427|ref|NM_001242539.2|	1.53839	2.11666	5.50422e-06	0.000530442	0.308963	NCOA6	>gi|970949427|ref|NM_001242539.2| Homo sapiens nuclear receptor coactivator 6 (NCOA6), transcript variant 2, mRNA	0.6439	1.8967	0	0.4069	0.8566	0.261	0.2842	0	0.5553	0.3215	0.4808	0.5852	0.4548	1.1508	1.1985	0	0	0.4088	0.0071	0.2699	0.9836	0.7345	0.4134	0.5932	0.6645	0.6624	0.3278	2.2316	1.8039	0.3288	0	0.1557	0.786	0.3652	0.3253	0.3283	0.5699	0.1989	0.5327	0.5576	0.2477	0.4307
gi|972776096|ref|NM_001318473.1|	-4.63795	-2.24196	6.87496e-07	9.39773e-05	0.0385905	ZFP1	>gi|972776096|ref|NM_001318473.1| Homo sapiens ZFP1 zinc finger protein (ZFP1), transcript variant 5, mRNA	0	0	0	0.0067	0	0	0	0	0	0	0	0	0	0	0	0	0	0	0	0	0	0	0	0	0	0.0588	0	0	0	0.0101	0	0	0	0	0	0	0	0	0.001	0	0	0.0167
gi|972776611|ref|NM_001318536.1|	1.20613	3.60691	4.58865e-06	0.000454713	0.25757	SPRY2	>gi|972776611|ref|NM_001318536.1| Homo sapiens sprouty RTK signaling antagonist 2 (SPRY2), transcript variant 2, mRNA	1.6873	1.8891	1.9297	2.0002	1.7968	1.4582	1.717	2.3817	1.6941	2.4398	0.8282	1.313	1.9265	1.351	1.9774	1.7427	3.0872	2.0587	1.9371	0.4547	2.0293	2.1441	1.9072	1.6048	2.4232	2.2007	1.9929	2.5076	3.6715	1.6886	2.4125	1.5545	2.5834	1.2755	2.5734	2.7643	2.1506	2.1451	2.5034	1.1731	1.5253	2.0986
gi|972781509|ref|NM_001318500.1|	1.07181	-0.440636	0.000290492	0.0102357	16.3059	MRPL48	>gi|972781509|ref|NM_001318500.1| Homo sapiens mitochondrial ribosomal protein L48 (MRPL48), transcript variant 4, mRNA	0.2194	0.4375	1.2162	0.3118	1.3124	0	0.8224	0.6401	1.1356	0.3884	1.0715	1.0701	0.9401	0.8287	0.3459	0.3524	0.9074	1.1989	0.4875	0	0.6981	1.6208	1.0552	0.4982	0.3423	1.2399	0.6531	1.5567	0.7178	0.9132	0	1.202	0	0.3385	1.1092	1.5929	0.9852	1.1679	0.1484	0.6833	0.4986	0
gi|972781925|ref|NM_000508.4|	3.27771	-1.82303	3.17726e-08	7.80108e-06	0.00178346	FGA	>gi|972781925|ref|NM_000508.4| Homo sapiens fibrinogen alpha chain (FGA), transcript variant alpha, mRNA	0.0218	0.9779	0.2095	0.5169	0.1975	0.156	0.0475	0.2442	0.0372	0.0524	0	0	0.0686	0.0899	0.0217	0.1526	0.1002	0.2634	0.0334	0.1254	0.3717	0	0.0386	0	0	0	0	0	0	0	0	0.1146	0	0	0	0	0	0	0	0.0083	0	0
gi|972781934|ref|NM_021871.3|	2.24308	0.867331	2.08437e-07	3.57104e-05	0.0117	QFGA	>gi|972781934|ref|NM_021871.3| Homo sapiens fibrinogen alpha chain (FGA), transcript variant alpha, mRNA	1.4773	3.5234	1.908	2.6987	2.1723	0.9279	0.4736	1.6131	0.1881	1.4256	0.3232	0.0795	1.5471	2.1414	1.39	1.2375	0.7722	1.744	1.2777	0.9142	1.9106	0.1017	1.4896	0	0	1.6929	0	0.2266	0	0.0324	1.4688	1.5557	0	0.3786	0.0619	0	0	0	0.0206	0.3348	0.1576	0.1936
gi|972782871|ref|NR_134667.1|	1.46627	0.492867	0.00010149	0.00478266	5.69681	UCK1	>gi|972782871|ref|NR_134667.1| Homo sapiens uridine-cytidine kinase 1 (UCK1), transcript variant 7, non-coding RNA	0.5403	0.1643	0.4689	0.8204	0.561	0.3403	0.6534	0.7416	0.6532	0.8105	1.1526	0.6212	1.1737	0.6922	0.6638	1.2445	1.2557	0.4233	0.731	0.5062	0.6504	0.6674	0.5634	0.5136	0.2916	0	0.5801	0	0.844	0.9045	0.9008	0.4391	0.6582	0	0.3227	0.5404	0.5792	0.2162	0.3699	0.7172	0	0.2968
gi|974005238|ref|NM_001254952.2|	2.50132	-1.65135	9.33849e-05	0.00449975	5.24188	ATAT1	>gi|974005238|ref|NM_001254952.2| Homo sapiens alpha tubulin acetyltransferase 1 (ATAT1), transcript variant 5, mRNA	0	0	0	0	0	0	0	0	0	0	0	0	0	0	0	0	0.0188	0	0	0.0401	0.0634	0.1474	0.041	0	0.187	0	0.0181	0	0	0.0641	0	0	0.5138	0	0.0088	0.0592	0	0.0429	0	0	0.0089	0.0715
gi|974005289|ref|NM_004186.4|	2.8501	0.706378	0.00072947	0.0198399	40.9466	SEMA3F	>gi|974005289|ref|NM_004186.4| Homo sapiens semaphorin 3F (SEMA3F), transcript variant 1, mRNA	0.6717	1.4675	2.306	2.5262	2.8377	2.6787	2.2589	1.3505	0.9786	0.9781	1.739	1.5466	1.2609	0.614	0.4948	1.2497	0.9997	1.0564	1.4557	1.668	0	0.0133	0	0	0	0	0.0065	0.1037	0	0.0077	0	0.0282	0	0.0144	0.0106	0	0.0099	0.0025	0	1.2468	0	1.1882
gi|974005313|ref|NM_001318797.1|	1.75608	2.24702	2.87997e-10	1.60895e-07	1.61659e-05	COX4I1	>gi|974005313|ref|NM_001318797.1| Homo sapiens cytochrome c oxidase subunit 4I1 (COX4I1), transcript variant 5, mRNA	2.5331	2.0736	1.6629	2.6659	2.6746	2.3238	2.3071	2.433	2.143	2.1743	2.013	0.6546	2.1725	1.7529	1.6333	2.0866	2.0405	2.0339	1.7929	2.7195	2.1446	1.1928	2.6651	2.2431	2.2175	2.9805	1.5892	3.7002	2.8714	1.5098	2.2589	2.4576	3.7705	1.9086	1.9948	2.7046	1.6106	1.6271	1.6966	2.658	1.4922	2.0459
gi|974005366|ref|NM_000548.4|	2.66626	-2.51447	0.000655113	0.018326	36.7728	TSC2	>gi|974005366|ref|NM_000548.4| Homo sapiens tuberous sclerosis 2 (TSC2), transcript variant 1, mRNA	0.0004	0.0001	0.0015	0.0021	0	0.0272	0.0122	0.2656	0.008	0	0	0.2793	0.0056	0.0005	0.0098	0.0121	0.0017	0.0021	0.0121	0.0774	0.0237	0	0	0	0	0	0	0	0	0	0.0151	0	0	0	0.0064	0	0	0.0022	0.0007	0	0	0
gi|974005623|ref|NR_134864.1|	1.92396	0.708465	1.23622e-08	3.58298e-06	0.000693912	MRPL18	>gi|974005623|ref|NR_134864.1| Homo sapiens mitochondrial ribosomal protein L18 (MRPL18), transcript variant 7, non-coding RNA	0.8967	0.4413	0.7725	0.2643	0.9505	0.3195	1.7358	0.6717	0.9814	0	0.3706	0	0.5537	0.7677	0.8644	1.5177	1.3474	0.8049	0	0.4688	1.0835	1.5323	0.261	1.1586	0.9537	0	0.9527	0	0.8673	1.0899	0.5887	1.1195	0.9599	0.857	0	0.9114	1.1458	1.6505	0.5771	1.3686	0.3213	0.8542
gi|974005650|ref|NR_134853.1|	1.27908	-0.711126	6.24081e-05	0.00339394	3.50309	FAM3D-AS1	>gi|974005650|ref|NR_134853.1| Homo sapiens FAM3D antisense RNA 1 (FAM3D-AS1), long non-coding RNA	0.2289	0.0395	0.8885	1.3604	1.757	0.7065	0.5902	0.8616	0.1169	0.358	0.1443	0.8545	0.6805	0.4827	0.5036	1.0003	0.2741	0.8835	0.6623	0	1.0214	1.2234	0.5805	0.4824	0.1692	1.2252	0	1.2202	1.4538	0.258	1.6773	0	1.0285	0.1383	0.8955	0	0.8941	0.5353	1.2914	0.1245	0	0.1526
gi|974141203|ref|NR_134905.1|	-3.21707	-1.33214	0.000113723	0.00520641	6.3835	TVP23A	>gi|974141203|ref|NR_134905.1| Homo sapiens trans-golgi network vesicle protein 23 homolog A (TVP23A), transcript variant 8, non-coding RNA	0.0046	0	0	0	0.0729	0	0	0	0	0	0	0	0	0	0.0298	0	0	0	0	0	0	0	0	3.3255	0	0.0679	0	0	0	0.69	0	0	0	1.7578	0	0	0	0	0	0	0.0359	0.169
gi|974987455|ref|NM_002426.5|	-1.01482	6.30199	5.78732e-05	0.00322121	3.24854	MMP12	>gi|974987455|ref|NM_002426.5| Homo sapiens matrix metallopeptidase 12 (MMP12), mRNA	3.6529	5.7658	2.8737	1.1733	5.3803	3.5116	3.9014	2.7511	5.798	4.8117	6.7306	3.6606	5.7058	4.2742	3.4899	4.4621	7.2422	5.7708	1.7731	1.1393	6.0438	5.2529	4.5208	3.2931	4.8122	3.2257	5.4731	3.2239	4.5133	5.7902	3.7798	6.5104	6.9658	6.2965	5.8601	5.348	6.1666	8.0222	5.9532	5.1316	6.6498	7.4101
gi|975830150|ref|NM_001319037.1|	2.96263	0.179657	2.63973e-07	4.34857e-05	0.0148173	COX7A2L	>gi|975830150|ref|NM_001319037.1| Homo sapiens cytochrome c oxidase subunit 7A2 like (COX7A2L), transcript variant 3, mRNA	0.7734	0.1908	0.6376	0.4621	0.3056	1.398	0.2643	1.6419	0	0	0.2438	0.5676	0.5855	0.2562	0.9072	0.7896	0.1066	0	1.9749	0.7587	0	0	0	0.5052	0	0	0.5546	0	0	0.281	0.3467	0.8098	0.4679	0	0.5137	0.3018	0.6775	0	0.7669	0	0	0.1875
gi|975830190|ref|NM_001319068.1|	2.90019	-0.24178	0.000153209	0.00647085	8.59991	ITGB1BP1	>gi|975830190|ref|NM_001319068.1| Homo sapiens integrin subunit beta 1 binding protein 1 (ITGB1BP1), transcript variant 5, mRNA	0.2401	0	0	0	0	0	0	0	0	0	0	0	0	0	0	0	0	0	0	0	0	0	0	0	0.6367	0	0	0	0	0	0.4606	0	0	0	0	0	0	0	0	0	0.0267	0
gi|982742436|ref|NM_001319140.1|	4.48953	-1.0665	1.34704e-09	5.7061e-07	7.56118e-05	AK2	>gi|982742436|ref|NM_001319140.1| Homo sapiens adenylate kinase 2 (AK2), transcript variant 5, mRNA	1.2321	0.906	1.3995	0.3096	0.3134	0.5879	0.4017	1.1892	0.3552	0.6801	0.7319	0.3032	0.8357	0.856	0.314	1.2255	0.0366	0.7593	0.6109	1.526	0.0418	0.0209	0.0182	0.0892	0.0424	0.1079	0.0431	0.1253	0.0713	0.0213	0.0376	0.0228	0.0555	0.0234	0.0115	0	0.0035	0.0056	0.0019	0.0019	0.0009	0.0005
gi|984290541|ref|NM_001319198.1|	4.30549	-1.9132	1.20113e-07	2.24787e-05	0.00674216	S100A8	>gi|984290541|ref|NM_001319198.1| Homo sapiens S100 calcium binding protein A8 (S100A8), transcript variant 3, mRNA	0.2627	2.1555	2.776	2.8966	3.9017	0	1.3133	0.9309	0	1.0905	1.7794	0.6706	0	0	0	0	0	0	0	4.6075	0	0	0	0	0	0	0	0	0	0	0	0	0	0	0	0	0	0	0	0.7407	0	0
gi|984290558|ref|NM_001319206.1|	3.02075	0.667167	9.44768e-05	0.00453418	5.30317	MEF2A	>gi|984290558|ref|NM_001319206.1| Homo sapiens myocyte enhancer factor 2A (MEF2A), transcript variant 6, mRNA	0.5751	0.0005	0.4946	1.1284	1.0629	1.3835	0.857	0.9824	0.458	0.4631	0.0203	0.7638	1.9356	0.5429	0.0012	0.0784	0.0057	0.0034	0.0053	1.9389	0	0	0.94	0.0915	0	0.1492	0	0	0.0272	0	0.8245	0	0	0	0	0.5502	0	0	0.0015	0	0	0.0007
gi|985701172|ref|NM_001172222.2|	3.71473	-1.30163	0.000313021	0.0108413	17.5705	SCMH1	>gi|985701172|ref|NM_001172222.2| Homo sapiens sex comb on midleg homolog 1 (Drosophila) (SCMH1), transcript variant 7, mRNA	0	0	0	0	0	0	0	0	0	0	0	0	0	0	0	0	0	0	0	0	0	0	0	0	0	0	0	0.1508	0	0	0	0	0.9933	0	0	0	0	0	0	0	0	0
[truncated: 12 more rows]
[truncated: 88 more columns]
